# Supplementary material for: Quantification of transplant-derived circulating cell-free DNA in absence of a donor genotype
Source: PLoS Comput Biol. 2017 Aug 3;13(8):e1005629. doi: 10.1371/journal.pcbi.1005629 (PMC5542400; doi:10.1371/journal.pcbi.1005629)
Supplement: S2 Table — Clinical and experimental information and predicted dd-cfDNA levels using two- and one-genome methods of samples drawn from heart transplant recipients. (XLSX) [file pcbi.1005629.s002.xlsx]

## Sheet: Table_S2_ht_samples
Patient	PatientType	Age	DaysPostTransplant	Biopsy_level	TwoGenomes_cfdDNA	OneGenome_cfdDNA	sequencing_read_length	recipient_array_type	total_mapped_reads	total_reads_mapped_to_genotyped_SNPs	normed_chr1_sequencing_coverage	normed_chrX_sequencing_coverage	normed_chrY_sequencing_coverage
A10	Adult heart transplant patient	20	15	3. Moderate or severe rejection	0.27396	0.53586	50bp	HumanOmni1-Quad_v1-0_C	22198394	338485	0.02197	-0.0438316	0.132689
A10	Adult heart transplant patient	20	22.5	NA	0.12478	0.26361	50bp	HumanOmni1-Quad_v1-0_C	17586147	266882	0.0206199	-0.0577083	0.0962204
A10	Adult heart transplant patient	20	30	2. Mild rejection	0.13018	0.296712	50bp	HumanOmni1-Quad_v1-0_C	7344995	114185	0.0346609	-0.0752994	0.111364
A10	Adult heart transplant patient	20	60	2. Mild rejection	-0.0502	0.0826045	50bp	HumanOmni1-Quad_v1-0_C	31749924	488048	0.0187843	-0.0473059	0.0796712
A10	Adult heart transplant patient	20	90	3. Moderate or severe rejection	0.05984	0.123452	50bp	HumanOmni1-Quad_v1-0_C	34030266	515146	0.0223441	-0.0581996	0.0879298
A10	Adult heart transplant patient	20	97.5	NA	0.11504	0.298947	50bp	HumanOmni1-Quad_v1-0_C	12772388	189966	0.0135135	-0.0611609	0.0851438
A10	Adult heart transplant patient	20	105	2. Mild rejection	-0.07354	0.0794963	50bp	HumanOmni1-Quad_v1-0_C	15484762	233574	0.0285521	-0.0740551	0.090903
A10	Adult heart transplant patient	20	135	2. Mild rejection	-0.06706	0.10727	50bp	HumanOmni1-Quad_v1-0_C	14604624	219850	0.0213841	-0.0586514	0.0958126
A10	Adult heart transplant patient	20	180	1. Quiescence	0.0295	0.113962	50bp	HumanOmni1-Quad_v1-0_C	9316402	139440	0.0140096	-0.0535543	0.102668
A10	Adult heart transplant patient	20	210	2. Mild rejection	0.10912	0.31266	50bp	HumanOmni1-Quad_v1-0_C	13357654	198681	0.0176444	-0.0536105	0.0921509
A10	Adult heart transplant patient	20	270	1. Quiescence	-0.01146	0.202525	50bp	HumanOmni1-Quad_v1-0_C	17303669	280718	0.044827	-0.117086	0.0823324
A10	Adult heart transplant patient	20	570	2. Mild rejection	0.08268	0.357955	2x100bp	HumanOmni1-Quad_v1-0_C	26206240	991526	0.00261624	-0.000778334	0
A11	Adult heart transplant patient	57	15	1. Quiescence	0.05572	0.292785	50bp	HumanOmni1-Quad_v1-0_C	25021397	355169	-0.022726	0.939795	-2.74168
A11	Adult heart transplant patient	57	22.5	1. Quiescence	0.20356	0.201004	50bp	HumanOmni1-Quad_v1-0_C	13546863	198963	-0.0137548	0.901203	-2.80806
A11	Adult heart transplant patient	57	30	1. Quiescence	0.08654	0.256566	50bp	HumanOmni1-Quad_v1-0_C	15426626	225662	-0.00934058	0.879538	-2.86878
A11	Adult heart transplant patient	57	60	1. Quiescence	-0.03648	0.112334	50bp	HumanOmni1-Quad_v1-0_C	42832197	629483	-0.00474599	0.852088	-2.94876
A11	Adult heart transplant patient	57	90	1. Quiescence	-0.00152	0.153598	50bp	HumanOmni1-Quad_v1-0_C	45329103	672765	-0.00295703	0.85249	-3.02719
A11	Adult heart transplant patient	57	120	1. Quiescence	-0.033	0.131238	50bp	HumanOmni1-Quad_v1-0_C	38015557	573529	0.0103178	0.834059	-2.83028
A11	Adult heart transplant patient	57	165	1. Quiescence	-0.00664	0.131801	50bp	HumanOmni1-Quad_v1-0_C	29564180	439124	0.00268353	0.847969	-2.76449
A11	Adult heart transplant patient	57	210	1. Quiescence	0.0675	0.527317	50bp	HumanOmni1-Quad_v1-0_C	15754267	234791	-0.0188045	0.937702	-2.64245
A11	Adult heart transplant patient	57	810	1. Quiescence	0.00506	0.160039	2x100bp	HumanOmni1-Quad_v1-0_C	19366238	700447	-0.0105873	0.943429	-4.40103
A12	Adult heart transplant patient	63	15	1. Quiescence	0.15228	0.482147	50bp	HumanOmni1-Quad_v1-0_C	7488983	108865	0.0670546	-0.279459	0.0222666
A12	Adult heart transplant patient	63	22.5	2. Mild rejection	0.23856	0.394854	50bp	HumanOmni1-Quad_v1-0_C	17015778	255205	0.0146092	-0.0686439	0.0944209
A12	Adult heart transplant patient	63	30	1. Quiescence	0.11314	0.383982	50bp	HumanOmni1-Quad_v1-0_C	12719692	192235	0.015781	-0.0608034	0.123413
A12	Adult heart transplant patient	63	60	1. Quiescence	0.03858	0.173049	50bp	HumanOmni1-Quad_v1-0_C	26125082	411247	0.0368874	-0.113933	0.0524566
A12	Adult heart transplant patient	63	105	2. Mild rejection	0.03554	0.158975	50bp	HumanOmni1-Quad_v1-0_C	33520645	516725	0.0476712	-0.131646	0.0364354
A12	Adult heart transplant patient	63	135	2. Mild rejection	0.0492	0.153589	50bp	HumanOmni1-Quad_v1-0_C	31180567	486827	0.0388111	-0.0956872	0.0579245
A12	Adult heart transplant patient	63	180	1. Quiescence	0.09668	0.149348	50bp	HumanOmni1-Quad_v1-0_C	26681855	421735	0.0453849	-0.121997	0.0667848
A12	Adult heart transplant patient	63	210	2. Mild rejection	0.06598	0.154594	50bp	HumanOmni1-Quad_v1-0_C	39449916	618696	0.0300382	-0.0905924	0.0837988
A12	Adult heart transplant patient	63	270	1. Quiescence	-0.07064	0.708783	50bp	HumanOmni1-Quad_v1-0_C	16223013	246019	0.0284452	-0.0859056	0.0504317
A12	Adult heart transplant patient	63	330	1. Quiescence	0.09084	0.410927	50bp	HumanOmni1-Quad_v1-0_C	17179878	261697	0.0364774	-0.0856105	0.00172653
A12	Adult heart transplant patient	63	480	2. Mild rejection	0.07502	0.241464	2x100bp	HumanOmni1-Quad_v1-0_C	14007664	562365	0.0247698	-0.0415582	-0.0455274
A12	Adult heart transplant patient	63	720	NA	0.05864	0.212235	2x100bp	HumanOmni1-Quad_v1-0_C	11262370	390373	0.020824	-0.0469527	-0.0567167
A13	Adult heart transplant patient	64	15	NA	0.64158	0.443809	50bp	HumanOmni1-Quad_v1-0_C	24693391	359099	0.0446766	-0.153502	0.0467055
A13	Adult heart transplant patient	64	60	1. Quiescence	0.08176	0.219876	50bp	HumanOmni1-Quad_v1-0_C	29402480	447096	0.020672	-0.0628713	0.126875
A13	Adult heart transplant patient	64	90	1. Quiescence	0.03646	0.176514	50bp	HumanOmni1-Quad_v1-0_C	25195788	380064	0.0195901	-0.0687062	0.122556
A13	Adult heart transplant patient	64	120	1. Quiescence	0.046	0.191127	50bp	HumanOmni1-Quad_v1-0_C	31755356	483235	0.0224797	-0.0706101	0.115257
A13	Adult heart transplant patient	64	150	2. Mild rejection	0.10536	0.168749	50bp	HumanOmni1-Quad_v1-0_C	29633504	446213	0.0242805	-0.0701485	0.132243
A13	Adult heart transplant patient	64	180	NA	0.11664	0.325528	50bp	HumanOmni1-Quad_v1-0_C	20809570	315698	0.0231028	-0.0591243	0.124083
A13	Adult heart transplant patient	64	240	NA	-0.03166	0.568949	50bp	HumanOmni1-Quad_v1-0_C	14121721	208841	-0.0173349	-0.00494403	0.0802294
A13	Adult heart transplant patient	64	300	NA	0.07358	0.352397	2x100bp	HumanOmni1-Quad_v1-0_C	16105205	606374	0.0109992	-0.0198601	0.0087394
A13	Adult heart transplant patient	64	720	NA	0.07058	0.210441	2x100bp	HumanOmni1-Quad_v1-0_C	20202520	723200	0.00668669	-0.0212469	-0.00538336
A14	Adult heart transplant patient	23	15	1. Quiescence	-0.01008	0.203021	50bp	HumanOmni1-Quad_v1-0_C	20059905	278448	0.00584125	0.864984	-2.64876
A14	Adult heart transplant patient	23	22.5	1. Quiescence	0.16182	0.354564	50bp	HumanOmni1-Quad_v1-0_C	29817890	403118	-0.0145596	0.915642	-2.89889
A14	Adult heart transplant patient	23	30	2. Mild rejection	0.04708	0.249593	50bp	HumanOmni1-Quad_v1-0_C	43156991	583439	-0.000332704	0.871931	-3.00167
A14	Adult heart transplant patient	23	60	1. Quiescence	0.16916	0.64131	50bp	HumanOmni1-Quad_v1-0_C	8009357	103089	-0.0547497	0.95595	-2.98015
A15	Adult heart transplant patient	68	22.5	1. Quiescence	0.17784	0.39439	50bp	HumanOmni1-Quad_v1-0_C	6953527	104591	0.0691654	-0.173051	0.18525
A15	Adult heart transplant patient	68	60	1. Quiescence	-0.06852	0.190305	50bp	HumanOmni1-Quad_v1-0_C	7497220	109946	0.0303937	-0.0805095	0.189172
A15	Adult heart transplant patient	68	120	1. Quiescence	-0.03446	0.272908	50bp	HumanOmni1-Quad_v1-0_C	12788699	199994	0.0413837	-0.111004	0.12146
A15	Adult heart transplant patient	68	165	1. Quiescence	0.06008	0.406486	50bp	HumanOmni1-Quad_v1-0_C	11225097	176964	0.0522004	-0.119235	0.144459
A15	Adult heart transplant patient	68	180	NA	0.0559	0.371875	50bp	HumanOmni1-Quad_v1-0_C	14597953	226177	0.0370615	-0.0809542	0.140704
A15	Adult heart transplant patient	68	210	1. Quiescence	-0.0844	0.231105	50bp	HumanOmni1-Quad_v1-0_C	18780018	288608	0.0277481	-0.0746592	0.113376
A15	Adult heart transplant patient	68	270	1. Quiescence	-0.03792	0.285542	50bp	HumanOmni1-Quad_v1-0_C	18516295	286872	0.0324286	-0.0897813	0.0957886
A15	Adult heart transplant patient	68	720	NA	0.01762	0.225252	2x100bp	HumanOmni1-Quad_v1-0_C	20942537	738237	0.0164861	-0.025971	0.0150033
A16	Adult heart transplant patient	55	15	NA	0.18974	0.414468	50bp	HumanOmni1-Quad_v1-0_C	23845104	225184	0.030189	-0.079211	0.146661
A16	Adult heart transplant patient	55	22.5	1. Quiescence	0.40012	0.64183	50bp	HumanOmni1-Quad_v1-0_C	12025252	113435	0.0341668	-0.0843522	0.189158
A16	Adult heart transplant patient	55	90	1. Quiescence	0.0529	0.384364	50bp	HumanOmni1-Quad_v1-0_C	11822288	113892	0.0273756	-0.0844426	0.101462
A16	Adult heart transplant patient	55	120	1. Quiescence	0.1423	0.412013	50bp	HumanOmni1-Quad_v1-0_C	14482994	137714	0.0275125	-0.0680163	0.135213
A16	Adult heart transplant patient	55	150	1. Quiescence	0.13408	0.541808	50bp	HumanOmni1-Quad_v1-0_C	18134034	170140	0.0542398	-0.16761	0.0628125
A16	Adult heart transplant patient	55	165	1. Quiescence	0.00084	0.422136	50bp	HumanOmni1-Quad_v1-0_C	23122404	218357	0.0251507	-0.0662638	0.127194
A16	Adult heart transplant patient	55	360	3. Moderate or severe rejection	0.23552	0.559476	50bp	HumanOmni1-Quad_v1-0_C	14489051	134327	0	-0.0263288	0.098815
A17	Adult heart transplant patient	56	15	1. Quiescence	0.08486	0.180575	50bp	HumanOmni1-Quad_v1-0_C	11392768	172930	0.0250262	-0.0674011	0.189585
A17	Adult heart transplant patient	56	22.5	1. Quiescence	0.10634	0.24564	50bp	HumanOmni1-Quad_v1-0_C	9779330	148797	0.0497209	-0.129441	0.141924
A17	Adult heart transplant patient	56	30	1. Quiescence	0.0279	0.18471	50bp	HumanOmni1-Quad_v1-0_C	8854875	137853	0.022739	-0.0762103	0.12386
A17	Adult heart transplant patient	56	60	1. Quiescence	0.08848	0.128789	50bp	HumanOmni1-Quad_v1-0_C	14192040	218679	0.0272152	-0.0798868	0.0939588
A17	Adult heart transplant patient	56	90	1. Quiescence	-0.00326	0.0825898	50bp	HumanOmni1-Quad_v1-0_C	12510396	201960	0.053883	-0.13732	0.0990013
A17	Adult heart transplant patient	56	120	1. Quiescence	-0.02264	0.178952	50bp	HumanOmni1-Quad_v1-0_C	8853189	140096	0.0436538	-0.109487	0.112861
A17	Adult heart transplant patient	56	135	NA	0.0902	0.257244	50bp	HumanOmni1-Quad_v1-0_C	7237096	115293	0.0443102	-0.107822	0.130186
A17	Adult heart transplant patient	56	165	1. Quiescence	-0.07132	0.159483	2x100bp	HumanOmni1-Quad_v1-0_C	17687405	681534	0.0133836	-0.0233396	-0.0190775
A17	Adult heart transplant patient	56	195	1. Quiescence	0.16486	0.198105	50bp	HumanOmni1-Quad_v1-0_C	21553481	339472	0.0369416	-0.0959192	0.0900353
A17	Adult heart transplant patient	56	240	1. Quiescence	0.0337	0.103937	50bp	HumanOmni1-Quad_v1-0_C	NA	395808	NA	NA	NA
A17	Adult heart transplant patient	56	330	2. Mild rejection	0.01594	0.294754	50bp	HumanOmni1-Quad_v1-0_C	14868599	223416	0.00431155	-0.0455111	0.0815165
A17	Adult heart transplant patient	56	390	NA	-0.10702	0.0839204	2x100bp	HumanOmni1-Quad_v1-0_C	22739528	874661	0.0265635	-0.0599016	-0.0291031
A17	Adult heart transplant patient	56	480	1. Quiescence	-0.25108	0.0723232	2x100bp	HumanOmni1-Quad_v1-0_C	11691569	437559	-0.00660704	0.0141984	0.0417835
A17	Adult heart transplant patient	56	570	2. Mild rejection	-0.1713	0.117747	2x100bp	HumanOmni1-Quad_v1-0_C	25325777	861029	-0.0015421	-0.00707959	0.0371174
A19	Adult heart transplant patient	57	15	1. Quiescence	0.25104	0.486834	50bp	HumanOmni1-Quad_v1-0_C	21102111	319535	0.0140532	-0.038742	0.151039
A19	Adult heart transplant patient	57	22.5	1. Quiescence	0.21824	0.357906	50bp	HumanOmni1-Quad_v1-0_C	22773111	346115	0.0207182	-0.0424191	0.141648
A19	Adult heart transplant patient	57	30	1. Quiescence	0.18094	0.324871	50bp	HumanOmni1-Quad_v1-0_C	19623446	293153	0.013881	-0.0372192	0.127329
A19	Adult heart transplant patient	57	60	1. Quiescence	0.05454	0.107427	50bp	HumanOmni1-Quad_v1-0_C	22442013	341903	0.0214769	-0.0517345	0.133873
A19	Adult heart transplant patient	57	90	1. Quiescence	-0.03452	0.0381842	50bp	HumanOmni1-Quad_v1-0_C	12665320	191155	0.0218527	-0.0611745	0.158318
A19	Adult heart transplant patient	57	120	1. Quiescence	0.07812	0.34891	50bp	HumanOmni1-Quad_v1-0_C	16640303	258266	0.0233674	-0.0616815	0.100097
A19	Adult heart transplant patient	57	150	1. Quiescence	-0.04274	0.533432	50bp	HumanOmni1-Quad_v1-0_C	10387995	154429	-0.00395502	-0.0149888	0.117162
A19	Adult heart transplant patient	57	240	2. Mild rejection	0.09908	0.749711	50bp	HumanOmni1-Quad_v1-0_C	12504896	183056	-0.0204134	0.0202193	0.106453
A19	Adult heart transplant patient	57	300	1. Quiescence	-0.01612	0.176778	50bp	HumanOmni1-Quad_v1-0_C	14223750	207510	-0.0150419	0.0144345	0.11056
A19	Adult heart transplant patient	57	360	1. Quiescence	0.10118	0.13725	2x100bp	HumanOmni1-Quad_v1-0_C	20325943	797908	-0.00357677	0.0142401	0.0281619
A19	Adult heart transplant patient	57	480	NA	-0.02198	0.209793	2x100bp	HumanOmni1-Quad_v1-0_C	24035327	810511	-0.0310824	0.0420608	0.0766824
A19	Adult heart transplant patient	57	540	1. Quiescence	-0.01006	0.19251	2x100bp	HumanOmni1-Quad_v1-0_C	21050666	806209	-0.012776	0.0133036	0.0499058
A19	Adult heart transplant patient	57	600	1. Quiescence	0.15996	0.333978	2x100bp	HumanOmni1-Quad_v1-0_C	11045893	423903	-0.0170568	0.0264747	0.0792635
A20	Adult heart transplant patient	62	15	1. Quiescence	0.25058	0.4771	50bp	HumanOmni1-Quad_v1-0_C	17203794	259762	0.0106588	-0.032863	0.104868
A20	Adult heart transplant patient	62	30	1. Quiescence	0.15146	0.222002	50bp	HumanOmni1-Quad_v1-0_C	19400909	293203	0.0303155	-0.0846116	0.0616957
A20	Adult heart transplant patient	62	60	2. Mild rejection	-0.00964	0.137432	50bp	HumanOmni1-Quad_v1-0_C	20560009	307637	0.0291582	-0.0925188	0.0321206
A20	Adult heart transplant patient	62	120	1. Quiescence	0.00972	0.0998025	50bp	HumanOmni1-Quad_v1-0_C	19547276	292224	0.0284758	-0.0932129	0.0975012
A20	Adult heart transplant patient	62	180	1. Quiescence	0.00846	0.519406	50bp	HumanOmni1-Quad_v1-0_C	18900106	280208	0.0279112	-0.0685662	0.0661623
A20	Adult heart transplant patient	62	240	1. Quiescence	-0.03728	0.144158	50bp	HumanOmni1-Quad_v1-0_C	12809807	185461	-0.0125789	-0.0172702	0.0749129
A20	Adult heart transplant patient	62	480	1. Quiescence	0.0162	0.200993	2x100bp	HumanOmni1-Quad_v1-0_C	18587468	689725	-0.00134448	-0.00553015	0.0205885
A21	Adult heart transplant patient	50	15	1. Quiescence	0.0859	0.097006	50bp	HumanOmni1-Quad_v1-0_C	19414008	300973	0.0288405	-0.0872238	0.0849455
A21	Adult heart transplant patient	50	22.5	1. Quiescence	0.12032	0.190435	50bp	HumanOmni1-Quad_v1-0_C	19238136	305747	0.0381003	-0.0762922	0.118763
A21	Adult heart transplant patient	50	30	1. Quiescence	0.18032	0.194803	50bp	HumanOmni1-Quad_v1-0_C	26227649	407713	0.0117961	-0.0212183	0.136295
A21	Adult heart transplant patient	50	45	2. Mild rejection	0.01046	0.0369698	50bp	HumanOmni1-Quad_v1-0_C	23965770	376105	0.0487916	-0.113506	0.0498399
A21	Adult heart transplant patient	50	60	1. Quiescence	0.1202	0.297495	50bp	HumanOmni1-Quad_v1-0_C	17049056	260251	0.0455876	-0.12237	0.0625331
A21	Adult heart transplant patient	50	120	2. Mild rejection	0.00368	0.127879	50bp	HumanOmni1-Quad_v1-0_C	17733228	267987	0.0325073	-0.0880375	0.055741
A21	Adult heart transplant patient	50	135	NA	0.1211	0.238748	50bp	HumanOmni1-Quad_v1-0_C	17377705	275174	0.0502584	-0.140811	-0.0122737
A21	Adult heart transplant patient	50	240	2. Mild rejection	-0.05802	0.171999	50bp	HumanOmni1-Quad_v1-0_C	14565397	219169	-0.00166827	-0.0399887	0.0591044
A21	Adult heart transplant patient	50	360	1. Quiescence	-0.09226	0.0646119	2x100bp	HumanOmni1-Quad_v1-0_C	11097347	405667	0.00273499	-0.0229464	-0.0730314
A21	Adult heart transplant patient	50	480	2. Mild rejection	0.01726	0.188998	2x100bp	HumanOmni1-Quad_v1-0_C	12953601	460698	0.0119023	-0.027955	-0.0968577
A21	Adult heart transplant patient	50	600	1. Quiescence	-0.06862	0.203368	2x100bp	HumanOmni1-Quad_v1-0_C	13516995	493179	0.00919272	-0.0243497	-0.00715722
A22	Adult heart transplant patient	36	15	1. Quiescence	-0.08524	0.198518	50bp	HumanOmni2.5-8v1_A	20955334	714941	-0.0040266	0.887946	-2.89308
A22	Adult heart transplant patient	36	30	1. Quiescence	0.01828	0.185788	50bp	HumanOmni2.5-8v1_A	21248886	718575	-0.00823607	0.902627	-2.91027
A22	Adult heart transplant patient	36	90	1. Quiescence	0.12404	0.385553	50bp	HumanOmni2.5-8v1_A	24755128	844209	0.0103749	0.879886	-2.96151
A22	Adult heart transplant patient	36	120	2. Mild rejection	0.4751	0.70513	50bp	HumanOmni2.5-8v1_A	17168884	584658	0.00673595	0.898771	-2.88016
A22	Adult heart transplant patient	36	150	1. Quiescence	0.37494	0.609885	50bp	HumanOmni2.5-8v1_A	21326954	730102	0.0119107	0.877572	-2.97105
A22	Adult heart transplant patient	36	180	NA	0.03622	0.598946	50bp	HumanOmni2.5-8v1_A	16356718	558159	-0.034647	0.939964	-3.23507
A22	Adult heart transplant patient	36	240	1. Quiescence	0.81668	0.81185	50bp	HumanOmni2.5-8v1_A	14385621	483913	-0.0215667	0.910835	-3.27044
A22	Adult heart transplant patient	36	255	2. Mild rejection	0.32924	0.584884	2x100bp	HumanOmni2.5-8v1_A	21151521	1433078	-0.0155928	0.946772	-4.6894
A22	Adult heart transplant patient	36	360	2. Mild rejection	0.65754	0.895125	2x100bp	HumanOmni2.5-8v1_A	14174767	507438	-0.023613	0.959827	-4.68836
A22	Adult heart transplant patient	36	450	1. Quiescence	0.58932	1.23713	50bp	HumanOmni2.5-8v1_A	16453470	555782	-0.0420461	0.978183	-3.12681
A22	Adult heart transplant patient	36	540	2. Mild rejection	0.88964	1.04221	2x100bp	HumanOmni2.5-8v1_A	9205348	701343	-0.0332495	0.988318	-4.53962
A23	Adult heart transplant patient	64	15	1. Quiescence	0.14982	0.275569	50bp	HumanOmni1-Quad_v1-0_C	34574888	543930	0.0323093	-0.0699978	0.128437
A23	Adult heart transplant patient	64	22.5	NA	0.2988	0.365706	50bp	HumanOmni1-Quad_v1-0_C	15206419	233593	0.0152332	-0.0382159	0.165588
A23	Adult heart transplant patient	64	60	NA	0.00868	0.303187	50bp	HumanOmni1-Quad_v1-0_C	10143595	155753	0.0308638	-0.0795176	0.118387
A23	Adult heart transplant patient	64	90	1. Quiescence	-0.0446	0.250321	50bp	HumanOmni1-Quad_v1-0_C	24091831	362864	0.040343	-0.103512	0.0941325
A23	Adult heart transplant patient	64	120	2. Mild rejection	0.0268	0.177868	50bp	HumanOmni1-Quad_v1-0_C	20033510	308451	0.0276493	-0.0918099	0.0959243
A23	Adult heart transplant patient	64	180	1. Quiescence	-0.08242	0.1949	50bp	HumanOmni1-Quad_v1-0_C	8596066	126367	-0.0177332	0	0.103824
A23	Adult heart transplant patient	64	330	1. Quiescence	-0.08514	0.205931	2x100bp	HumanOmni1-Quad_v1-0_C	17036336	593756	0.000387035	-0.00719971	0.00830868
A23	Adult heart transplant patient	64	390	2. Mild rejection	-0.04784	0.107751	2x100bp	HumanOmni1-Quad_v1-0_C	17664337	598969	-0.00777707	0.0107146	0.0360041
A23	Adult heart transplant patient	64	570	2. Mild rejection	0.17874	0.47653	2x100bp	HumanOmni1-Quad_v1-0_C	4383120	152446	-0.00278637	0.0221503	0.0280255
A24	Adult heart transplant patient	52	15	1. Quiescence	0.22162	0.256526	50bp	HumanOmni1-Quad_v1-0_C	17840936	283570	0.0454346	-0.125952	0.0409962
A24	Adult heart transplant patient	52	30	2. Mild rejection	0.11104	0.208548	50bp	HumanOmni1-Quad_v1-0_C	17366359	282711	0.0407477	-0.107696	0.0389694
A24	Adult heart transplant patient	52	60	1. Quiescence	0.05788	0.0998103	50bp	HumanOmni1-Quad_v1-0_C	15356701	243681	0.0369406	-0.110372	0.0425071
A24	Adult heart transplant patient	52	75	1. Quiescence	-0.03806	0.0869483	50bp	HumanOmni1-Quad_v1-0_C	16745667	271113	0.0289414	-0.0920394	0.054384
A24	Adult heart transplant patient	52	90	1. Quiescence	0.00404	0.0824216	50bp	HumanOmni1-Quad_v1-0_C	13114120	214113	0.0363714	-0.105748	0.0646965
A25	Adult heart transplant patient	22	30	1. Quiescence	0.02498	0.23832	50bp	HumanOmni1-Quad_v1-0_C	16887919	257055	0.00488103	0.861063	-2.97015
A25	Adult heart transplant patient	22	90	1. Quiescence	-0.09402	0.129183	50bp	HumanOmni1-Quad_v1-0_C	15562158	240071	0.0259009	0.787084	-2.99061
A25	Adult heart transplant patient	22	120	2. Mild rejection	-0.027	0.294835	50bp	HumanOmni1-Quad_v1-0_C	11123662	162736	-0.0491196	0.959502	-3.13327
A25	Adult heart transplant patient	22	180	1. Quiescence	-0.01642	0.136504	50bp	HumanOmni1-Quad_v1-0_C	16476662	240797	-0.0397316	0.952844	-3.14126
A25	Adult heart transplant patient	22	210	2. Mild rejection	-0.07996	0.117783	50bp	HumanOmni1-Quad_v1-0_C	20313295	293638	-0.0485373	0.957494	-3.16618
A25	Adult heart transplant patient	22	300	2. Mild rejection	0.20534	0.365513	2x100bp	HumanOmni1-Quad_v1-0_C	18240421	645845	-0.0399211	0.981458	-4.38548
A25	Adult heart transplant patient	22	360	1. Quiescence	0.20632	0.289452	2x100bp	HumanOmni1-Quad_v1-0_C	18320479	633556	-0.040286	0.979952	-4.5135
A25	Adult heart transplant patient	22	480	2. Mild rejection	2.44322	2.62019	2x100bp	HumanOmni1-Quad_v1-0_C	20863772	773651	-0.0284949	0.954384	-3.8991
A26	Adult heart transplant patient	69	30	1. Quiescence	-0.33344	0.357751	50bp	HumanOmni1-Quad_v1-0_C	10640638	151179	0.0253329	-0.0775587	0.0382089
A26	Adult heart transplant patient	69	180	NA	-0.01044	0.250863	50bp	HumanOmni1-Quad_v1-0_C	18703076	274189	-0.00787206	-0.0216406	0.0895262
A26	Adult heart transplant patient	69	360	NA	0.00196	0.182844	2x100bp	HumanOmni1-Quad_v1-0_C	19197760	733453	-2.35273e-05	-0.0176417	-0.0124349
A26	Adult heart transplant patient	69	480	NA	-0.03616	0.180725	2x100bp	HumanOmni1-Quad_v1-0_C	23869973	880023	-0.000717027	-0.00186488	-0.014545
A27	Adult heart transplant patient	63	90	1. Quiescence	0.09368	0.216221	50bp	HumanOmni2.5-8v1_A	17916055	627119	0.00605248	-0.0317271	0.0782272
A27	Adult heart transplant patient	63	120	1. Quiescence	-0.00662	0.204796	50bp	HumanOmni2.5-8v1_A	17275642	602102	-0.00295512	-0.0217248	0.0958651
A27	Adult heart transplant patient	63	150	2. Mild rejection	-0.0622	0.261977	50bp	HumanOmni2.5-8v1_A	15181471	527940	-0.00529552	-0.0167058	0.102522
A27	Adult heart transplant patient	63	240	3. Moderate or severe rejection	0.256	0.264212	2x100bp	HumanOmni2.5-8v1_A	24066565	1885378	0.0108699	-0.0267049	-0.0133691
A27	Adult heart transplant patient	63	300	1. Quiescence	0.26654	0.386585	2x100bp	HumanOmni2.5-8v1_A	18519551	1451836	0.00414503	-0.0152499	-0.0122419
A27	Adult heart transplant patient	63	360	1. Quiescence	0.14716	0.334002	2x100bp	HumanOmni2.5-8v1_A	22079217	1807990	0.0127506	-0.0361184	-0.0307499
A27	Adult heart transplant patient	63	480	1. Quiescence	0.09308	0.292393	2x100bp	HumanOmni2.5-8v1_A	5240599	411790	0.0240141	-0.0388809	-0.0322471
A28	Adult heart transplant patient	23	60	2. Mild rejection	0.32094	0.861497	50bp	HumanOmni1-Quad_v1-0_C	7469936	109386	-0.0321427	0.960634	-2.90759
A28	Adult heart transplant patient	23	150	2. Mild rejection	0.23308	0.390965	50bp	HumanOmni1-Quad_v1-0_C	34422847	498835	-0.0285845	0.929535	-3.35498
A28	Adult heart transplant patient	23	180	2. Mild rejection	0.03322	0.362194	50bp	HumanOmni1-Quad_v1-0_C	13053047	189095	-0.0302053	0.934993	-3.20134
A28	Adult heart transplant patient	23	240	2. Mild rejection	5.02174	5.23646	2x100bp	HumanOmni1-Quad_v1-0_C	19850249	744865	-0.0135142	0.907978	-3.53003
A28	Adult heart transplant patient	23	270	3. Moderate or severe rejection	10.7065	11.4472	2x100bp	HumanOmni1-Quad_v1-0_C	18195936	675166	-0.0261312	0.889826	-2.75559
A28	Adult heart transplant patient	23	300	1. Quiescence	4.3795	4.62827	2x100bp	HumanOmni1-Quad_v1-0_C	18071811	627191	-0.0228419	0.931193	-3.59303
A30	Adult heart transplant patient	53	22.5	NA	0.11902	0.708519	50bp	HumanOmni2.5-8v1_A	6709934	232089	-0.0115481	0.00538924	0.111502
A30	Adult heart transplant patient	53	60	1. Quiescence	0.40006	0.808453	50bp	HumanOmni2.5-8v1_A	4730666	163261	-0.00530729	-0.00431869	0.133302
A30	Adult heart transplant patient	53	75	1. Quiescence	1.21038	1.73536	50bp	HumanOmni2.5-8v1_A	3475282	119347	-0.00324808	-0.00424151	0.106712
A30	Adult heart transplant patient	53	90	1. Quiescence	0.23102	0.499768	50bp	HumanOmni2.5-8v1_A	7139979	247133	0.00124135	-0.0149437	0.0933943
A30	Adult heart transplant patient	53	120	2. Mild rejection	0.2142	0.32518	50bp	HumanOmni2.5-8v1_A	18508112	636118	0.0107591	-0.0424717	0.0277663
A30	Adult heart transplant patient	53	240	1. Quiescence	0.01284	0.233572	2x100bp	HumanOmni2.5-8v1_A	17317087	1342943	0.0250481	-0.0445491	-0.0393437
A30	Adult heart transplant patient	53	360	NA	0.04722	0.363452	2x100bp	HumanOmni2.5-8v1_A	13404881	1094983	0.0261519	-0.0473909	-0.0322693
A30	Adult heart transplant patient	53	450	1. Quiescence	-0.20664	0.194697	2x100bp	HumanOmni2.5-8v1_A	3068572	245645	0.0199535	-0.0200255	0.00414925
A31	Adult heart transplant patient	24	30	3. Moderate or severe rejection	0.49696	0.853793	50bp	HumanOmni2.5-8v1_A	15134223	507701	-0.0126365	-0.00330507	0.135487
A31	Adult heart transplant patient	24	90	1. Quiescence	0.26478	0.252062	50bp	HumanOmni2.5-8v1_A	10026866	334829	0.0067072	-0.0447121	0.0774152
A31	Adult heart transplant patient	24	120	1. Quiescence	0.1013	0.232734	50bp	HumanOmni2.5-8v1_A	16658290	556763	-0.00891631	-0.0182248	0.109975
A31	Adult heart transplant patient	24	180	1. Quiescence	0.13306	0.168791	2x100bp	HumanOmni2.5-8v1_A	26523344	2028906	-0.00654278	-0.00306771	0.0536413
A31	Adult heart transplant patient	24	240	2. Mild rejection	0.04534	0.169009	2x100bp	HumanOmni2.5-8v1_A	21747201	1634839	-0.00083583	-0.00795013	0.0222045
A31	Adult heart transplant patient	24	300	1. Quiescence	0.05336	0.159606	2x100bp	HumanOmni2.5-8v1_A	21658079	1637417	0.00540483	-0.0207761	0.0100841
A31	Adult heart transplant patient	24	360	1. Quiescence	0.18322	0.31189	2x100bp	HumanOmni2.5-8v1_A	23469333	1734551	0.00611963	-0.0134742	0.028327
A31	Adult heart transplant patient	24	510	2. Mild rejection	0.1105	0.258487	2x100bp	HumanOmni2.5-8v1_A	13382207	1019391	0.00779244	-0.0209178	0.0274606
A32	Adult heart transplant patient	60	15	1. Quiescence	0.22768	0.631043	50bp	HumanOmni1-Quad_v1-0_C	12082626	180459	-0.0178314	0.0243197	-0.0167531
A32	Adult heart transplant patient	60	22.5	2. Mild rejection	0.43356	0.947969	50bp	HumanOmni1-Quad_v1-0_C	9898990	149302	-0.00684504	0.00790508	-0.00518399
A32	Adult heart transplant patient	60	75	2. Mild rejection	-0.07874	0.133695	50bp	HumanOmni1-Quad_v1-0_C	17816966	265907	-0.0219603	0.0122255	0.00201299
A32	Adult heart transplant patient	60	150	1. Quiescence	0.12306	0.211575	2x100bp	HumanOmni1-Quad_v1-0_C	25274316	875934	-0.00275753	0.011101	-0.116199
A33	Adult heart transplant patient	60	30	2. Mild rejection	-0.11916	0.243287	50bp	HumanOmni2.5-8v1_A	15579870	517013	-0.0560383	0.986128	-3.05185
A33	Adult heart transplant patient	60	60	2. Mild rejection	0.1869	0.346531	50bp	HumanOmni2.5-8v1_A	15515221	518694	-0.0379491	0.944491	-3.06705
A33	Adult heart transplant patient	60	75	1. Quiescence	0.08802	0.269496	50bp	HumanOmni2.5-8v1_A	15564635	519058	-0.0412802	0.957525	-3.10989
A33	Adult heart transplant patient	60	150	2. Mild rejection	0.01846	0.154088	2x100bp	HumanOmni2.5-8v1_A	22095631	1518359	-0.0312859	0.965224	-4.40052
A33	Adult heart transplant patient	60	300	NA	0.43406	0.615321	2x100bp	HumanOmni2.5-8v1_A	25453258	1842489	-0.0233042	0.957831	-4.44636
A33	Adult heart transplant patient	60	360	NA	0.44348	0.48337	2x100bp	HumanOmni2.5-8v1_A	26076272	1894124	-0.028331	0.969311	-4.40664
A33	Adult heart transplant patient	60	450	3. Moderate or severe rejection	5.82784	5.56735	2x100bp	HumanOmni2.5-8v1_A	12231204	916998	-0.0396318	0.979169	-4.43576
A33	Adult heart transplant patient	60	465	2. Mild rejection	1.51642	1.85258	2x100bp	HumanOmni2.5-8v1_A	12125958	879189	-0.0276617	0.956545	-4.38825
A33	Adult heart transplant patient	60	480	1. Quiescence	0.64534	0.82797	2x100bp	HumanOmni2.5-8v1_A	14232031	1056072	-0.0246969	0.963385	-4.46505
A34	Adult heart transplant patient	64	15	1. Quiescence	-0.0769	0.124328	50bp	HumanOmni1-Quad_v1-0_C	13715396	202611	-0.0311801	0.00717068	0.146424
A34	Adult heart transplant patient	64	30	1. Quiescence	-0.05168	0.136592	2x100bp	HumanOmni1-Quad_v1-0_C	7285722	272866	0.00404572	-0.0169826	0.0118828
A34	Adult heart transplant patient	64	45	1. Quiescence	-0.10874	0.0935482	2x100bp	HumanOmni1-Quad_v1-0_C	7789531	288836	0.0119132	-0.0160808	-0.0598672
A34	Adult heart transplant patient	64	60	1. Quiescence	0.00842	0.147535	50bp	HumanOmni1-Quad_v1-0_C	14739244	217702	-0.0235645	0.0159009	0.112939
A34	Adult heart transplant patient	64	120	3. Moderate or severe rejection	-0.06084	0.117245	2x100bp	HumanOmni1-Quad_v1-0_C	8125819	310322	4.31723e-05	-0.00834008	0.0181088
A34	Adult heart transplant patient	64	180	1. Quiescence	-0.10096	0.0898765	2x100bp	HumanOmni1-Quad_v1-0_C	8336169	310841	0.00487046	-0.0252604	0.0232834
A34	Adult heart transplant patient	64	270	2. Mild rejection	-0.11896	0.30475	50bp	HumanOmni1-Quad_v1-0_C	19547392	286751	-0.027901	0.0181828	0.114335
A34	Adult heart transplant patient	64	360	1. Quiescence	-0.0823	0.0948111	2x100bp	HumanOmni1-Quad_v1-0_C	22243089	837985	-0.0199134	0.0196041	0.0528877
A35	Adult heart transplant patient	36	15	1. Quiescence	0.57232	0.855075	50bp	HumanOmni2.5-8v1_A	13161335	445246	-0.0326575	0.024347	0.184812
A36	Adult heart transplant patient	59	15	1. Quiescence	2.88888	3.14252	50bp	HumanOmni2.5-8v1_A	30460588	1018149	-0.0459515	0.934163	-2.86319
A36	Adult heart transplant patient	59	90	2. Mild rejection	6.21096	5.56414	2x100bp	HumanOmni2.5-8v1_A	22910289	1713249	-0.0444308	0.950834	-3.35733
A36	Adult heart transplant patient	59	120	1. Quiescence	3.39106	3.39218	2x100bp	HumanOmni2.5-8v1_A	20503217	1558172	-0.0333109	0.953835	-3.69425
A36	Adult heart transplant patient	59	150	2. Mild rejection	3.64458	4.12749	2x100bp	HumanOmni2.5-8v1_A	17086648	1268450	-0.0537486	0.965525	-3.62538
A36	Adult heart transplant patient	59	180	1. Quiescence	2.15988	2.0433	2x100bp	HumanOmni2.5-8v1_A	18670553	1420307	-0.0513697	0.969474	-3.89415
A36	Adult heart transplant patient	59	240	NA	3.97496	4.26236	2x100bp	HumanOmni2.5-8v1_A	19719974	1541811	-0.0469612	0.962615	-3.48134
A36	Adult heart transplant patient	59	300	NA	12.2048	12.6779	2x100bp	HumanOmni2.5-8v1_A	16529216	1326982	-0.0308922	0.881388	-2.5742
A36	Adult heart transplant patient	59	360	NA	3.16214	2.94359	2x100bp	HumanOmni2.5-8v1_A	21573445	1627060	-0.0448313	0.939575	-3.77933
A37	Adult heart transplant patient	42	30	1. Quiescence	0.01282	0.166743	50bp	HumanOmni2.5-8v1_A	14336276	487302	-0.0187507	-0.00155476	0.127523
A37	Adult heart transplant patient	42	75	2. Mild rejection	0.03678	0.187864	2x100bp	HumanOmni2.5-8v1_A	21283902	1529186	-0.012879	0.00542313	0.0255813
A37	Adult heart transplant patient	42	120	2. Mild rejection	-0.03194	0.12333	2x100bp	HumanOmni2.5-8v1_A	18698007	1353243	-0.00643265	0.00265881	0.0235677
A37	Adult heart transplant patient	42	135	2. Mild rejection	-0.08166	0.223574	2x100bp	HumanOmni2.5-8v1_A	21294698	1524964	-0.00373498	0.00155769	0.0197895
A37	Adult heart transplant patient	42	165	2. Mild rejection	0.117	0.306529	2x100bp	HumanOmni2.5-8v1_A	25910991	1823288	-0.0116046	0.012074	0.0301106
A37	Adult heart transplant patient	42	240	2. Mild rejection	-0.05066	0.369091	50bp	HumanOmni2.5-8v1_A	21241388	717140	-0.0205353	0.0171223	0.124242
A37	Adult heart transplant patient	42	300	NA	-0.02468	0.288642	2x100bp	HumanOmni2.5-8v1_A	19280516	1481122	0.00552833	-0.0170426	-0.000734097
A40	Adult heart transplant patient	61	30	3. Moderate or severe rejection	0.04082	0.166842	2x100bp	HumanOmni2.5-8v1_A	14953385	1198163	0.0104529	-0.0327365	-0.045048
A40	Adult heart transplant patient	61	45	1. Quiescence	0.01322	0.141645	2x100bp	HumanOmni2.5-8v1_A	20984403	1648370	0.000457223	-0.0120848	-0.0149348
A40	Adult heart transplant patient	61	60	1. Quiescence	-0.04064	0.122109	2x100bp	HumanOmni2.5-8v1_A	11963174	938841	0.0027711	-0.0191083	-0.0127534
A40	Adult heart transplant patient	61	75	1. Quiescence	-0.06566	0.220365	50bp	HumanOmni2.5-8v1_A	18279449	618130	-0.028127	0.0253478	0.132347
A40	Adult heart transplant patient	61	90	2. Mild rejection	0.00148	0.217619	50bp	HumanOmni2.5-8v1_A	17428561	588369	-0.0296316	0.0297768	0.128757
A40	Adult heart transplant patient	61	120	1. Quiescence	0.02136	0.252703	50bp	HumanOmni2.5-8v1_A	21027595	704810	-0.0468118	0.0444923	0.142202
A40	Adult heart transplant patient	61	150	1. Quiescence	-0.07682	0.262784	50bp	HumanOmni2.5-8v1_A	19328423	651181	-0.0275333	0.0215697	0.135827
A40	Adult heart transplant patient	61	165	1. Quiescence	0.09284	0.276387	50bp	HumanOmni2.5-8v1_A	19158019	647889	-0.0296041	0.0325205	0.147301
A40	Adult heart transplant patient	61	180	1. Quiescence	0.0604	0.1729	2x100bp	HumanOmni2.5-8v1_A	25446580	2012940	0.000408163	0.0017132	0.046155
A40	Adult heart transplant patient	61	240	1. Quiescence	-0.0526	0.235948	50bp	HumanOmni2.5-8v1_A	18028982	615775	-0.0273558	0.0247566	0.140822
A43	Adult heart transplant patient	40	15	1. Quiescence	-0.01138	0.140737	2x100bp	HumanOmni2.5-8v1_A	22449716	1666180	-0.00357862	0.00131683	0.0401346
A43	Adult heart transplant patient	40	30	1. Quiescence	0.03364	0.178568	2x100bp	HumanOmni2.5-8v1_A	18773082	1409597	-0.00154473	-0.000431099	0.0219424
A43	Adult heart transplant patient	40	45	1. Quiescence	-0.06842	0.133067	2x100bp	HumanOmni2.5-8v1_A	16173215	1148076	-0.0137753	0.0132229	-0.00659804
A43	Adult heart transplant patient	40	60	1. Quiescence	0.07674	0.183716	2x100bp	HumanOmni2.5-8v1_A	17012849	1269580	-0.018742	0.0245995	0.0324192
A43	Adult heart transplant patient	40	82.5	NA	0.04912	0.150439	2x100bp	HumanOmni2.5-8v1_A	16188863	1213022	-0.00110061	-0.00161966	0.00933366
A43	Adult heart transplant patient	40	90	NA	-0.22002	0.131707	2x100bp	HumanOmni2.5-8v1_A	13903552	1080219	-0.00684263	0.00430663	0.0333744
A43	Adult heart transplant patient	40	180	2. Mild rejection	-0.02226	0.0707056	2x100bp	HumanOmni2.5-8v1_A	12507360	889727	0.018503	-0.0357993	-0.0975917
A43	Adult heart transplant patient	40	240	NA	0.06404	0.157655	2x100bp	HumanOmni2.5-8v1_A	16138522	1288445	-0.00254441	-0.00383328	0.0117639
A46	Adult heart transplant patient	62	60	2. Mild rejection	-0.02914	0.281383	2x100bp	HumanOmni2.5-8v1_A	19753604	1414737	-0.0497454	0.972961	-4.419
A46	Adult heart transplant patient	62	75	1. Quiescence	-0.1438	0.127704	2x100bp	HumanOmni2.5-8v1_A	22331941	1669827	-0.0423973	0.956067	-4.49736
A46	Adult heart transplant patient	62	90	2. Mild rejection	-0.1219	0.189437	2x100bp	HumanOmni2.5-8v1_A	20473334	1405017	-0.0383497	0.961893	-4.51713
A46	Adult heart transplant patient	62	120	1. Quiescence	-0.04434	0.129257	2x100bp	HumanOmni2.5-8v1_A	20694480	1512500	-0.0533409	0.98805	-4.39408
A46	Adult heart transplant patient	62	150	2. Mild rejection	-0.06226	0.139901	2x100bp	HumanOmni2.5-8v1_A	20746715	1445504	-0.0565172	0.989331	-4.50866
A46	Adult heart transplant patient	62	180	2. Mild rejection	0.03568	0.164799	2x100bp	HumanOmni2.5-8v1_A	23946268	1645722	-0.0414146	0.97134	-4.48734
A46	Adult heart transplant patient	62	240	NA	-0.11136	0.353433	2x100bp	HumanOmni2.5-8v1_A	18149080	1316118	-0.0524922	0.986142	-4.46722
A49	Adult heart transplant patient	24	15	1. Quiescence	0.22174	0.34331	2x100bp	HumanOmni1-Quad_v1-0_C	24890622	848458	-0.0390961	0.967893	-4.56513
A49	Adult heart transplant patient	24	45	2. Mild rejection	0.21678	0.495993	2x100bp	HumanOmni1-Quad_v1-0_C	24654212	753472	-0.0310645	0.966778	-4.58472
A49	Adult heart transplant patient	24	60	2. Mild rejection	0.1849	0.420871	2x100bp	HumanOmni1-Quad_v1-0_C	26940821	927896	-0.0347838	0.973031	-4.5621
A49	Adult heart transplant patient	24	75	2. Mild rejection	0.37208	0.627719	2x100bp	HumanOmni1-Quad_v1-0_C	23283297	742803	-0.0350196	0.989033	-4.56744
A49	Adult heart transplant patient	24	90	2. Mild rejection	0.3832	0.698095	2x100bp	HumanOmni1-Quad_v1-0_C	22891175	814130	-0.0137096	0.949909	-4.58833
A49	Adult heart transplant patient	24	120	2. Mild rejection	0.51286	0.691784	2x100bp	HumanOmni1-Quad_v1-0_C	23502524	828492	-0.0201637	0.961541	-4.67912
A49	Adult heart transplant patient	24	150	2. Mild rejection	0.87014	0.982217	2x100bp	HumanOmni1-Quad_v1-0_C	12005053	432364	-0.0262491	0.97314	-4.61787
A49	Adult heart transplant patient	24	180	2. Mild rejection	0.54952	0.722958	2x100bp	HumanOmni1-Quad_v1-0_C	23187950	859710	-0.0139353	0.956498	-4.65732
A49	Adult heart transplant patient	24	240	3. Moderate or severe rejection	0.98652	1.35337	2x100bp	HumanOmni1-Quad_v1-0_C	16506539	616509	-0.0204721	0.954644	-4.63996
A49	Adult heart transplant patient	24	243	2. Mild rejection	0.71838	0.928698	2x100bp	HumanOmni1-Quad_v1-0_C	18975135	714678	-0.0228489	0.961893	-4.66557
A51	Adult heart transplant patient	48	22.5	1. Quiescence	0.22164	0.166954	2x100bp	HumanOmni2.5-8v1_A	24096870	1800931	-0.0496905	0.991978	-4.45192
A51	Adult heart transplant patient	48	45	1. Quiescence	0.03012	0.255158	2x100bp	HumanOmni2.5-8v1_A	23727946	1679637	-0.0649638	1.02135	-4.44003
A51	Adult heart transplant patient	48	60	1. Quiescence	-0.02522	0.116373	2x100bp	HumanOmni2.5-8v1_A	26200691	1805365	-0.0635554	1.00938	-4.4909
A51	Adult heart transplant patient	48	75	1. Quiescence	0.22288	0.278031	2x100bp	HumanOmni2.5-8v1_A	10800065	793987	-0.067635	1.01542	-4.42808
A51	Adult heart transplant patient	48	90	1. Quiescence	0.02272	0.118996	2x100bp	HumanOmni2.5-8v1_A	25795033	1833677	-0.0594157	1.0025	-4.5384
A51	Adult heart transplant patient	48	105	2. Mild rejection	0.08712	0.194307	2x100bp	HumanOmni2.5-8v1_A	26961462	2010824	-0.0535135	1.00048	-4.49411
A51	Adult heart transplant patient	48	120	2. Mild rejection	0.22882	0.261066	2x100bp	HumanOmni2.5-8v1_A	21318400	1479573	-0.0524137	1.00299	-4.50513
A51	Adult heart transplant patient	48	150	1. Quiescence	0.05706	0.252443	2x100bp	HumanOmni2.5-8v1_A	19137885	1373105	-0.050639	1.0021	-4.4523
A6	Adult heart transplant patient	66	30	1. Quiescence	0.11106	0.378646	50bp	HumanOmni1-Quad_v1-0_C	15922619	230988	-0.0291427	0.0495205	0.0890545
A6	Adult heart transplant patient	66	60	2. Mild rejection	0.10654	0.381485	50bp	HumanOmni1-Quad_v1-0_C	18123017	261290	-0.0126653	0.0406145	0.0885302
A6	Adult heart transplant patient	66	90	2. Mild rejection	0.086	0.401268	2x100bp	HumanOmni1-Quad_v1-0_C	18956761	679151	-0.00207449	-0.00245282	-0.107167
A6	Adult heart transplant patient	66	120	1. Quiescence	-0.0307	0.296708	50bp	HumanOmni1-Quad_v1-0_C	11450407	167115	-0.0204161	0.0610067	0.103421
A6	Adult heart transplant patient	66	150	2. Mild rejection	-0.08582	0.305824	2x100bp	HumanOmni1-Quad_v1-0_C	6821469	247434	-0.000179009	-0.00801769	-0.160209
A6	Adult heart transplant patient	66	180	1. Quiescence	0.05574	0.309276	50bp	HumanOmni1-Quad_v1-0_C	11244281	163289	0.0253435	-0.0320354	0.159529
A6	Adult heart transplant patient	66	240	3. Moderate or severe rejection	-0.02432	0.257804	50bp	HumanOmni1-Quad_v1-0_C	12041924	185941	0.00486978	0.0285682	0.211065
A6	Adult heart transplant patient	66	255	NA	0.10702	0.260914	50bp	HumanOmni1-Quad_v1-0_C	33968442	506309	-0.0165949	0.0462488	0.189785
A6	Adult heart transplant patient	66	270	NA	0.19932	0.441179	50bp	HumanOmni1-Quad_v1-0_C	29440811	446462	0.037885	-0.0761986	0.0444388
A6	Adult heart transplant patient	66	330	1. Quiescence	0.13454	0.256664	50bp	HumanOmni1-Quad_v1-0_C	45823551	686376	0.00811868	-0.0366729	0.0761621
A7	Adult heart transplant patient	44	30	1. Quiescence	0.16068	0.250809	50bp	HumanOmni1-Quad_v1-0_C	21208756	310023	0.0181213	-0.0583243	0.124868
A7	Adult heart transplant patient	44	60	1. Quiescence	-0.02816	0.0794145	50bp	HumanOmni1-Quad_v1-0_C	18144049	258968	0.0198678	-0.0594108	0.140447
A7	Adult heart transplant patient	44	90	2. Mild rejection	0.01006	0.117759	50bp	HumanOmni1-Quad_v1-0_C	17047945	243230	0.0164836	-0.0452924	0.165296
A7	Adult heart transplant patient	44	150	2. Mild rejection	0.0226	0.197375	50bp	HumanOmni1-Quad_v1-0_C	30516153	443340	0.0112739	-0.0160542	0.149599
A7	Adult heart transplant patient	44	180	NA	0.01946	0.107344	50bp	HumanOmni1-Quad_v1-0_C	13278253	197937	0.0101206	-0.0438775	0.110271
A7	Adult heart transplant patient	44	255	NA	0.18492	0.250996	50bp	HumanOmni1-Quad_v1-0_C	13528163	210528	0.0326155	-0.110012	0.031418
A7	Adult heart transplant patient	44	300	NA	0.20378	0.284863	50bp	HumanOmni1-Quad_v1-0_C	15266030	239883	0.0399531	-0.130654	0.00103841
A7	Adult heart transplant patient	44	390	NA	6.44894	5.61202	50bp	HumanOmni1-Quad_v1-0_C	9004691	142335	0.0583589	-0.16079	-0.0266616
A8	Adult heart transplant patient	60	30	1. Quiescence	0.04174	0.14285	50bp	HumanOmni1-Quad_v1-0_C	16095158	247543	0.0463844	-0.138434	-0.00548551
A8	Adult heart transplant patient	60	60	1. Quiescence	-0.0666	0.0574984	50bp	HumanOmni1-Quad_v1-0_C	13601144	208969	0.0418214	-0.137133	0.0368011
A8	Adult heart transplant patient	60	90	1. Quiescence	0.0215	0.117386	50bp	HumanOmni1-Quad_v1-0_C	13954608	212615	0.0396502	-0.130989	0.0310911
A8	Adult heart transplant patient	60	120	1. Quiescence	0.02748	0.0857076	50bp	HumanOmni1-Quad_v1-0_C	12817865	194842	0.0414633	-0.121149	0.0198806
A8	Adult heart transplant patient	60	150	2. Mild rejection	-0.05836	0.0685812	50bp	HumanOmni1-Quad_v1-0_C	13078272	202272	0.0261574	-0.108552	0.0204495
A8	Adult heart transplant patient	60	180	2. Mild rejection	-0.05	0.0704913	50bp	HumanOmni1-Quad_v1-0_C	19350924	297630	0.0175161	-0.0757724	0.0717447
A8	Adult heart transplant patient	60	300	2. Mild rejection	0.1565	0.248223	50bp	HumanOmni1-Quad_v1-0_C	15388002	238967	0.024516	-0.0941654	0.0436742
A8	Adult heart transplant patient	60	480	1. Quiescence	-0.29108	0.292458	50bp	HumanOmni1-Quad_v1-0_C	12938545	183012	-0.00277268	-0.0194375	0.111182
A8	Adult heart transplant patient	60	570	1. Quiescence	0.11234	0.280918	50bp	HumanOmni1-Quad_v1-0_C	12394427	183418	-0.00518469	-0.0179219	0.0931844
A9	Adult heart transplant patient	47	30	1. Quiescence	0.12876	0.306089	50bp	HumanOmni1-Quad_v1-0_C	14800217	232313	0.0245017	-0.0685222	0.0962366
A9	Adult heart transplant patient	47	90	1. Quiescence	0.0387	0.11633	50bp	HumanOmni1-Quad_v1-0_C	16890356	266205	0.0374233	-0.0941093	0.0494612
A9	Adult heart transplant patient	47	120	1. Quiescence	0.00882	0.117058	50bp	HumanOmni1-Quad_v1-0_C	19122020	309221	0.0505697	-0.124717	0.0186055
A9	Adult heart transplant patient	47	150	1. Quiescence	0.0177	0.11725	50bp	HumanOmni1-Quad_v1-0_C	15055719	239329	0.041545	-0.0898754	0.0506413
A9	Adult heart transplant patient	47	180	1. Quiescence	-0.04552	0.108521	50bp	HumanOmni1-Quad_v1-0_C	18361822	287975	0.0245937	-0.0661165	0.0928201
A9	Adult heart transplant patient	47	315	1. Quiescence	0.01682	0.181844	50bp	HumanOmni1-Quad_v1-0_C	12510514	195265	0.037008	-0.0834419	0.0970051
K2	Adult heart transplant patient	54	30	1. Quiescence	0.06208	0.165717	2x100bp	HumanOmni2.5-8v1_A	20507156	1647428	-0.0137924	0.00989152	-0.14552
K2	Adult heart transplant patient	54	45	2. Mild rejection	-0.01114	0.0919416	2x100bp	HumanOmni2.5-8v1_A	30159092	2429170	-0.0135243	0.00467045	-0.185074
K2	Adult heart transplant patient	54	60	2. Mild rejection	-0.01268	0.0676817	2x100bp	HumanOmni2.5-8v1_A	38708762	3098534	-0.00882305	-0.00677544	-0.140073
K2	Adult heart transplant patient	54	90	2. Mild rejection	0.0015	0.0766971	2x100bp	HumanOmni2.5-8v1_A	42391631	3448798	-0.0149501	0.00773293	-0.0800886
K2	Adult heart transplant patient	54	120	NA	-0.23142	0.31543	2x100bp	HumanOmni2.5-8v1_A	15468265	1299778	-0.0169314	0.0195235	-0.140535
K2	Adult heart transplant patient	54	150	NA	0.04836	0.137055	2x100bp	HumanOmni2.5-8v1_A	8902143	223673	-0.0117407	0.0136157	-0.0465691
K2	Adult heart transplant patient	54	180	NA	0.14354	0.244988	2x100bp	HumanOmni2.5-8v1_A	15600722	1297809	-0.0099512	0.00892728	-0.154459
K2	Adult heart transplant patient	54	240	NA	0.42308	0.44768	2x100bp	HumanOmni2.5-8v1_A	11141813	944388	0.00622845	-0.0149964	-0.0537025
K2	Adult heart transplant patient	54	300	NA	0.20914	0.211723	2x100bp	HumanOmni2.5-8v1_A	20030392	1655268	0.00305902	-0.0208686	-0.134885
K2	Adult heart transplant patient	54	303	3. Moderate or severe rejection	0.1239	0.244891	2x100bp	HumanOmni2.5-8v1_A	21866255	1833116	0.00478918	-0.0219411	-0.112064
K2	Adult heart transplant patient	54	315	2. Mild rejection	0.02704	0.112853	2x100bp	HumanOmni2.5-8v1_A	16236021	1317213	0.0127744	-0.0338127	-0.163213
K21	Adult heart transplant patient	59	30	1. Quiescence	0.029	0.213754	2x100bp	HumanOmni25M-8v1-1_B	25374261	2069132	-0.0570134	0.996368	-4.60064
K4	Adult heart transplant patient	66	30	1. Quiescence	0.24758	0.299791	2x100bp	HumanOmni2.5-8v1_A	12369425	948283	0.00689064	-0.024778	-0.00958886
K4	Adult heart transplant patient	66	90	3. Moderate or severe rejection	0.27076	0.301338	2x100bp	HumanOmni2.5-8v1_A	3448743	286508	0.000357098	0.00576619	-0.0197461
K4	Adult heart transplant patient	66	120	NA	-0.10444	0.240907	2x100bp	HumanOmni2.5-8v1_A	7902441	630388	-0.00385383	-0.000122751	-0.0587566
K4	Adult heart transplant patient	66	150	NA	0.08744	0.254604	2x100bp	HumanOmni2.5-8v1_A	26508208	1818717	-0.00816203	0.0187176	-0.0296954
K4	Adult heart transplant patient	66	180	NA	0.03954	0.212893	2x100bp	HumanOmni2.5-8v1_A	20804595	1605451	-0.00587348	0.0209884	-0.0156483
K4	Adult heart transplant patient	66	255	NA	0.12428	0.466896	2x100bp	HumanOmni2.5-8v1_A	27914325	2037024	-0.0173028	0.025615	0.0193448
K4	Adult heart transplant patient	66	300	1. Quiescence	0.14902	0.373841	2x100bp	HumanOmni2.5-8v1_A	26507735	1921610	-0.0174341	0.0251717	0.0178769
K7	Adult heart transplant patient	20	90	2. Mild rejection	0.0268	0.313138	2x100bp	HumanOmni2.5-8v1_A	22913804	1617831	0.00074788	-0.00112483	0.021534
K7	Adult heart transplant patient	20	150	2. Mild rejection	0.2245	0.339622	2x100bp	HumanOmni2.5-8v1_A	26271929	2000574	-0.00374485	-0.000693449	0.0449098
K7	Adult heart transplant patient	20	195	NA	-0.04414	0.154189	2x100bp	HumanOmni2.5-8v1_A	15395187	1201557	0.00239749	-0.00172144	0.018126
K7	Adult heart transplant patient	20	240	NA	-0.20428	0.109989	2x100bp	HumanOmni2.5-8v1_A	4481729	346822	0.00189308	-0.0162888	-0.0211439
P1	Pediatric heart Transplant patient	10	30	2. Mild rejection	0.53084	0.538079	50bp	HumanOmni2.5-8v1_A	12550306	433017	0.0274427	-0.0827465	0.126316
P1	Pediatric heart Transplant patient	10	90	1. Quiescence	-0.06964	0.371388	50bp	HumanOmni2.5-8v1_A	6774800	233874	-0.00623603	-0.0110601	0.106266
P1	Pediatric heart Transplant patient	10	120	2. Mild rejection	-0.02514	0.300601	50bp	HumanOmni2.5-8v1_A	7388867	252913	-0.00532581	-0.0109103	0.0900158
P1	Pediatric heart Transplant patient	10	270	NA	0.37982	0.414016	50bp	HumanOmni2.5-8v1_A	4368962	148527	0.00215992	-0.0226655	0.103654
P1	Pediatric heart Transplant patient	10	780	2. Mild rejection	-0.00276	0.320702	50bp	HumanOmni2.5-8v1_A	17520039	590121	-0.0189265	0.014398	0.0993465
P10	Pediatric heart Transplant patient	17	30	3. Moderate or severe rejection	0.84028	1.06421	50bp	HumanOmni2.5-8v1_A	6094470	204813	-0.00919558	-0.00732007	0.127918
P10	Pediatric heart Transplant patient	17	60	1. Quiescence	0.33302	1.1092	50bp	HumanOmni2.5-8v1_A	6866207	232690	0.00342181	-0.0243824	0.149089
P10	Pediatric heart Transplant patient	17	90	1. Quiescence	0.10344	0.358802	50bp	HumanOmni2.5-8v1_A	6753161	228298	-0.00294146	-0.0293762	0.126472
P11	Pediatric heart Transplant patient	14	18.75	2. Mild rejection	0.07352	0.228848	50bp	HumanOmni1-Quad_v1-0_C	29894125	450438	-0.0046675	0.887215	-2.81121
P11	Pediatric heart Transplant patient	14	45	2. Mild rejection	-0.03132	0.282914	50bp	HumanOmni1-Quad_v1-0_C	18458281	280265	-0.0147506	0.911884	-2.77002
P11	Pediatric heart Transplant patient	14	60	2. Mild rejection	0.1153	0.409426	50bp	HumanOmni1-Quad_v1-0_C	30336398	459075	-0.0227265	0.922679	-2.90118
P11	Pediatric heart Transplant patient	14	105	2. Mild rejection	-0.04436	0.150299	50bp	HumanOmni1-Quad_v1-0_C	22470216	338800	-0.0110228	0.894927	-2.83206
P11	Pediatric heart Transplant patient	14	120	1. Quiescence	-0.0513	0.272511	50bp	HumanOmni1-Quad_v1-0_C	24174144	362610	0.0145145	0.870519	-3.03941
P11	Pediatric heart Transplant patient	14	165	1. Quiescence	-0.0318	0.191764	50bp	HumanOmni1-Quad_v1-0_C	16739224	251159	0.0124605	0.879313	-3.08477
P11	Pediatric heart Transplant patient	14	195	1. Quiescence	-0.09372	0.182013	50bp	HumanOmni1-Quad_v1-0_C	18762114	270714	-0.0435212	0.959412	-3.0607
P11	Pediatric heart Transplant patient	14	270	1. Quiescence	-0.11562	0.185883	50bp	HumanOmni1-Quad_v1-0_C	19109213	274517	-0.0448018	0.95864	-3.15776
P11	Pediatric heart Transplant patient	14	420	1. Quiescence	-0.01698	0.213234	50bp	HumanOmni1-Quad_v1-0_C	17592532	251810	-0.0441827	0.972387	-3.12715
P11	Pediatric heart Transplant patient	14	480	1. Quiescence	-0.02614	0.190978	2x100bp	HumanOmni1-Quad_v1-0_C	10916863	398612	-0.0164035	0.948612	-4.55934
P11	Pediatric heart Transplant patient	14	570	1. Quiescence	-0.06376	0.222999	50bp	HumanOmni1-Quad_v1-0_C	18231971	260728	-0.0553524	0.988002	-3.08794
P11	Pediatric heart Transplant patient	14	660	1. Quiescence	-0.07194	0.310069	50bp	HumanOmni1-Quad_v1-0_C	21016222	299279	-0.0574311	0.990588	-3.11716
P11	Pediatric heart Transplant patient	14	720	1. Quiescence	-0.067	0.256082	2x100bp	HumanOmni1-Quad_v1-0_C	13001786	462590	-0.0310541	0.975654	-4.47954
P12	Pediatric heart Transplant patient	0	30	1. Quiescence	0.07202	0.631055	50bp	HumanOmni2.5-8v1_A	5231229	169641	-0.0366802	0.952573	-2.96183
P12	Pediatric heart Transplant patient	0	195	1. Quiescence	0.07302	0.526294	50bp	HumanOmni2.5-8v1_A	5117648	169500	-0.0303874	0.931645	-2.85854
P12	Pediatric heart Transplant patient	0	390	1. Quiescence	0.01184	0.43018	50bp	HumanOmni2.5-8v1_A	12564502	431151	0.0114288	0.892999	-2.8079
P12	Pediatric heart Transplant patient	0	540	NA	22.5138	23.914	2x100bp	HumanOmni2.5-8v1_A	12586888	1002332	-0.0356394	1.02605	-4.2653
P12	Pediatric heart Transplant patient	0	660	2. Mild rejection	-0.0067	0.532568	50bp	HumanOmni2.5-8v1_A	14498030	472398	-0.0592096	1.01646	-3.00478
P13	Pediatric heart Transplant patient	2	30	1. Quiescence	0.40204	0.648106	50bp	HumanOmni1-Quad_v1-0_C	19728678	297598	-0.00272799	0.890384	-2.88358
P13	Pediatric heart Transplant patient	2	60	2. Mild rejection	0.47276	0.585556	50bp	HumanOmni1-Quad_v1-0_C	17400378	263746	-0.00193114	0.891303	-2.85939
P13	Pediatric heart Transplant patient	2	90	2. Mild rejection	1.66558	2.13366	50bp	HumanOmni1-Quad_v1-0_C	16770603	256149	-0.00104953	0.882559	-2.71578
P13	Pediatric heart Transplant patient	2	120	3. Moderate or severe rejection	2.0221	2.4924	50bp	HumanOmni1-Quad_v1-0_C	12177205	185310	-0.00568181	0.885746	-2.58832
P13	Pediatric heart Transplant patient	2	135	2. Mild rejection	0.54984	0.752579	50bp	HumanOmni1-Quad_v1-0_C	13533046	204804	0.00522124	0.867841	-2.8343
P13	Pediatric heart Transplant patient	2	195	2. Mild rejection	4.65228	4.79915	50bp	HumanOmni1-Quad_v1-0_C	30401126	454341	0.00556194	0.849788	-2.48199
P13	Pediatric heart Transplant patient	2	270	1. Quiescence	1.40156	1.50692	50bp	HumanOmni1-Quad_v1-0_C	21158281	320321	0.0119104	0.895061	-2.76899
P13	Pediatric heart Transplant patient	2	363	3. Moderate or severe rejection	8.97542	9.63224	2x100bp	HumanOmni1-Quad_v1-0_C	15260101	547362	-0.00928188	0.865115	-2.94938
P13	Pediatric heart Transplant patient	2	480	1. Quiescence	2.07126	2.36263	2x100bp	HumanOmni1-Quad_v1-0_C	11542527	438289	-0.0107266	0.933279	-3.93113
P15	Pediatric heart Transplant patient	0	90	1. Quiescence	0.28824	1.26493	50bp	HumanOmni2.5-8v1_A	6770117	228772	-0.0283671	0.938898	-2.80428
P15	Pediatric heart Transplant patient	0	270	1. Quiescence	-0.0097	0.287763	50bp	HumanOmni2.5-8v1_A	15229463	508364	-0.0284139	0.935291	-3.07219
P15	Pediatric heart Transplant patient	0	360	2. Mild rejection	0.09106	0.320052	2x100bp	HumanOmni2.5-8v1_A	26606288	2023169	-0.0217331	0.961561	-4.53602
P15	Pediatric heart Transplant patient	0	540	1. Quiescence	0.12608	0.46963	2x100bp	HumanOmni2.5-8v1_A	11789609	913199	-0.0210933	0.949747	-4.32079
P16	Pediatric heart Transplant patient	13	22.5	1. Quiescence	0.18642	0.205404	50bp	HumanOmni2.5-8v1_A	14175559	471475	-0.0103955	-0.00959946	0.12936
P16	Pediatric heart Transplant patient	13	30	1. Quiescence	-0.00682	0.157581	50bp	HumanOmni2.5-8v1_A	11560332	383943	-0.00377519	-0.00814461	0.110971
P16	Pediatric heart Transplant patient	13	60	1. Quiescence	0.16352	0.164867	50bp	HumanOmni2.5-8v1_A	16716949	557448	-0.0026006	-0.0129473	0.102823
P16	Pediatric heart Transplant patient	13	360	1. Quiescence	-0.00056	0.164171	2x100bp	HumanOmni2.5-8v1_A	17545487	1341101	0.00298099	-0.00695744	0.0455642
P16	Pediatric heart Transplant patient	13	525	1. Quiescence	0.22414	0.274076	2x100bp	HumanOmni2.5-8v1_A	14209883	1104201	-0.00193001	0.00408049	0.00356956
P16	Pediatric heart Transplant patient	13	585	NA	-0.12422	0.199943	2x100bp	HumanOmni2.5-8v1_A	11168353	848642	0.0116433	0.015817	0.00296544
P18	Pediatric heart Transplant patient	3	45	2. Mild rejection	0.3119	0.233919	2x100bp	HumanOmni2.5-8v1_A	9905698	798497	0.0109534	-0.0183112	0.0151025
P18	Pediatric heart Transplant patient	3	270	1. Quiescence	-0.07582	0.151012	2x100bp	HumanOmni2.5-8v1_A	11457617	875650	0.00360067	-0.00135973	0.0125652
P18	Pediatric heart Transplant patient	3	510	1. Quiescence	0.07964	0.287681	2x100bp	HumanOmni2.5-8v1_A	12920780	964989	0.00405483	-0.0245047	-0.0672224
P2	Pediatric heart Transplant patient	4	60	1. Quiescence	0.07134	0.190502	50bp	HumanOmni1-Quad_v1-0_C	18326432	281104	-0.00749096	0.930553	-2.82187
P2	Pediatric heart Transplant patient	4	90	2. Mild rejection	0.27794	0.231354	50bp	HumanOmni1-Quad_v1-0_C	13394232	210206	0.0289596	0.842183	-2.80805
P2	Pediatric heart Transplant patient	4	120	2. Mild rejection	0.09094	0.128487	50bp	HumanOmni1-Quad_v1-0_C	14685196	231888	0.0467074	0.781719	-2.78114
P2	Pediatric heart Transplant patient	4	150	1. Quiescence	0.10644	0.147196	50bp	HumanOmni1-Quad_v1-0_C	19778692	313807	0.0400747	0.788387	-2.91196
P2	Pediatric heart Transplant patient	4	180	2. Mild rejection	0.4006	0.258204	50bp	HumanOmni1-Quad_v1-0_C	14898807	235913	0.0156226	0.899982	-2.79363
P2	Pediatric heart Transplant patient	4	270	2. Mild rejection	0.12296	0.212226	50bp	HumanOmni1-Quad_v1-0_C	11960338	189170	0.0271377	0.849847	-2.80323
P2	Pediatric heart Transplant patient	4	330	2. Mild rejection	0.41394	0.46908	50bp	HumanOmni1-Quad_v1-0_C	18075036	290698	0.0338866	0.84358	-2.78697
P2	Pediatric heart Transplant patient	4	390	1. Quiescence	0.39976	0.785934	50bp	HumanOmni1-Quad_v1-0_C	14988251	237548	0.0189306	0.861992	-2.69703
P2	Pediatric heart Transplant patient	4	480	2. Mild rejection	0.17264	0.539623	50bp	HumanOmni1-Quad_v1-0_C	15385400	225006	-0.0456228	0.979718	-2.93025
P2	Pediatric heart Transplant patient	4	660	2. Mild rejection	0.17278	0.466261	50bp	HumanOmni1-Quad_v1-0_C	13035204	189483	-0.0501404	0.99329	-2.94969
P2	Pediatric heart Transplant patient	4	720	2. Mild rejection	0.25456	1.18707	50bp	HumanOmni1-Quad_v1-0_C	7098352	113797	0.0387526	0.850519	-2.42084
P20	Pediatric heart Transplant patient	11	195	2. Mild rejection	-0.02898	0.146394	2x100bp	HumanOmni2.5-8v1_A	12496247	975653	0.100849	-0.298757	-0.29012
P20	Pediatric heart Transplant patient	11	210	2. Mild rejection	0.04436	0.14657	2x100bp	HumanOmni2.5-8v1_A	17939653	1393285	0.0107336	-0.025456	-0.0104402
P20	Pediatric heart Transplant patient	11	255	3. Moderate or severe rejection	0.9411	1.05655	2x100bp	HumanOmni2.5-8v1_A	20195333	1500892	0.0149675	-0.0378923	-0.0312186
P20	Pediatric heart Transplant patient	11	270	2. Mild rejection	0.1026	0.249452	2x100bp	HumanOmni2.5-8v1_A	13340781	1158748	0.000561125	-0.0148627	0.0133442
P20	Pediatric heart Transplant patient	11	300	2. Mild rejection	1.87918	1.81258	2x100bp	HumanOmni2.5-8v1_A	10415256	790799	0.0334809	-0.0648938	-0.123777
P20	Pediatric heart Transplant patient	11	360	3. Moderate or severe rejection	0.12762	0.247412	2x100bp	HumanOmni2.5-8v1_A	13142154	999501	0.0204763	-0.0521284	-0.141609
P20	Pediatric heart Transplant patient	11	363	2. Mild rejection	0.0644	0.125557	2x100bp	HumanOmni2.5-8v1_A	7362676	575411	0.0219442	-0.0368682	-0.0231023
P20	Pediatric heart Transplant patient	11	480	1. Quiescence	0.04868	0.319242	2x100bp	HumanOmni2.5-8v1_A	20686973	1604517	-0.00468154	-0.0046694	-0.0460993
P20	Pediatric heart Transplant patient	11	510	2. Mild rejection	0.14284	0.476417	2x100bp	HumanOmni2.5-8v1_A	5675222	433583	0.019374	-0.0474332	-0.0198828
P20	Pediatric heart Transplant patient	11	540	3. Moderate or severe rejection	0.13486	0.304794	2x100bp	HumanOmni2.5-8v1_A	23706789	1889562	0.0243016	-0.0437489	-0.0506066
P20	Pediatric heart Transplant patient	11	555	2. Mild rejection	0.08294	0.322204	2x100bp	HumanOmni2.5-8v1_A	11426323	904504	0.00356738	-0.0086056	-0.0079765
P21	Pediatric heart Transplant patient	0	450	1. Quiescence	0.1301	0.278441	2x100bp	HumanOmni2.5-8v1_A	29373102	2194954	-0.0145191	0.96358	-4.5125
P26	Pediatric heart Transplant patient	19	60	1. Quiescence	0.12444	0.230438	2x100bp	HumanOmni25M-8v1-1_B	18913326	1375381	-0.003278	0.0129078	0.0587049
P26	Pediatric heart Transplant patient	19	90	2. Mild rejection	0.04904	0.0726784	2x100bp	HumanOmni25M-8v1-1_B	12221628	909518	0.00292936	0.00200007	0.059715
P26	Pediatric heart Transplant patient	19	120	1. Quiescence	0.01042	0.0948856	2x100bp	HumanOmni25M-8v1-1_B	13165645	968899	0.00337407	-0.00708369	0.0527451
P26	Pediatric heart Transplant patient	19	150	2. Mild rejection	0.11326	0.122536	2x100bp	HumanOmni25M-8v1-1_B	11239678	828274	0.00179349	-0.00631113	0.0441101
P26	Pediatric heart Transplant patient	19	180	1. Quiescence	-0.04554	0.176762	2x100bp	HumanOmni25M-8v1-1_B	12466697	885956	-0.0036583	0.000359277	0.0583306
P26	Pediatric heart Transplant patient	19	255	1. Quiescence	0.46388	0.429504	2x100bp	HumanOmni25M-8v1-1_B	15671326	189888	-0.00203225	-0.00154131	0.0451603
P26	Pediatric heart Transplant patient	19	345	3. Moderate or severe rejection	0.72766	0.656132	2x100bp	HumanOmni25M-8v1-1_B	15289894	1148738	0.00259945	-0.0136644	0.0498927
P3	Pediatric heart Transplant patient	10	30	1. Quiescence	0.16838	0.340802	50bp	HumanOmni1-Quad_v1-0_C	40298718	600014	0.00921113	0.00149556	0.180156
P3	Pediatric heart Transplant patient	10	60	2. Mild rejection	0.08388	0.565572	50bp	HumanOmni1-Quad_v1-0_C	25401330	217252	-0.0201936	0.0613008	0.194663
P3	Pediatric heart Transplant patient	10	90	2. Mild rejection	0.46332	1.09864	50bp	HumanOmni1-Quad_v1-0_C	25622505	389264	0.0215997	-0.063671	0.0789
P3	Pediatric heart Transplant patient	10	150	1. Quiescence	0.07116	0.52252	50bp	HumanOmni1-Quad_v1-0_C	17944727	264813	-0.0194786	0.050086	0.170912
P3	Pediatric heart Transplant patient	10	180	NA	0.29168	0.916863	50bp	HumanOmni1-Quad_v1-0_C	26659745	397246	-0.0209751	0.0657676	0.184986
P3	Pediatric heart Transplant patient	10	300	2. Mild rejection	0.29914	1.02947	50bp	HumanOmni1-Quad_v1-0_C	19211765	219505	-0.0182861	0.0630225	0.204793
P3	Pediatric heart Transplant patient	10	360	2. Mild rejection	-0.04928	0.682859	50bp	HumanOmni1-Quad_v1-0_C	15372837	184447	0.0385154	-0.0834266	0.0858791
P3	Pediatric heart Transplant patient	10	525	1. Quiescence	0.04906	0.347215	2x100bp	HumanOmni1-Quad_v1-0_C	13418365	485642	0.0263277	-0.0507289	-0.0424252
P3	Pediatric heart Transplant patient	10	720	1. Quiescence	0.0339	0.55498	50bp	HumanOmni1-Quad_v1-0_C	14181933	208051	-0.00819551	0.0198739	0.162519
P33	Pediatric heart Transplant patient	6	30	2. Mild rejection	0.42878	0.609919	2x100bp	HumanOmni2.5-8v1_A	24892526	1714533	-0.0567448	0.993718	-4.5186
P33	Pediatric heart Transplant patient	6	60	2. Mild rejection	0.23604	0.41733	2x100bp	HumanOmni2.5-8v1_A	26203793	1851991	-0.0481962	0.988028	-4.49526
P33	Pediatric heart Transplant patient	6	90	NA	-0.05918	0.26716	2x100bp	HumanOmni2.5-8v1_A	24424502	1661379	-0.0479896	0.981518	-4.49421
P33	Pediatric heart Transplant patient	6	120	NA	0.03526	0.208087	2x100bp	HumanOmni2.5-8v1_A	24327009	1727336	-0.0376396	0.968325	-4.35668
P33	Pediatric heart Transplant patient	6	150	2. Mild rejection	-0.0579	0.199743	2x100bp	HumanOmni2.5-8v1_A	28293894	1958044	-0.0231211	0.955541	-4.32318
P33	Pediatric heart Transplant patient	6	180	1. Quiescence	0.10804	0.174069	2x100bp	HumanOmni2.5-8v1_A	13052334	906903	-0.0288097	0.947319	-4.43579
P34	Pediatric heart Transplant patient	0	60	1. Quiescence	0.00962	0.187508	2x100bp	HumanOmni2.5-8v1_A	24663682	1727711	-0.0469547	0.99029	-4.57529
P34	Pediatric heart Transplant patient	0	75	1. Quiescence	-0.01244	0.267028	2x100bp	HumanOmni2.5-8v1_A	24252052	1709787	-0.0395058	0.973016	-4.7144
P34	Pediatric heart Transplant patient	0	90	1. Quiescence	-0.00876	0.173823	2x100bp	HumanOmni2.5-8v1_A	25422704	1892436	-0.0417508	0.977319	-4.64385
P34	Pediatric heart Transplant patient	0	150	1. Quiescence	-0.11216	0.25632	2x100bp	HumanOmni2.5-8v1_A	13906399	1123054	-0.0269318	0.956183	-4.44772
P4	Pediatric heart Transplant patient	1	30	1. Quiescence	0.45398	0.570739	50bp	HumanOmni1-Quad_v1-0_C	31356162	358230	-0.00964555	0.917296	-3.38244
P4	Pediatric heart Transplant patient	1	60	1. Quiescence	0.27446	0.451971	50bp	HumanOmni1-Quad_v1-0_C	28835204	334555	-0.0257283	0.93681	-3.407
P4	Pediatric heart Transplant patient	1	120	1. Quiescence	0.05634	0.328856	50bp	HumanOmni1-Quad_v1-0_C	29827538	351532	-0.0105491	0.913556	-3.43956
P4	Pediatric heart Transplant patient	1	180	1. Quiescence	0.14652	0.426003	50bp	HumanOmni1-Quad_v1-0_C	27243143	312938	-0.0110931	0.906732	-3.45948
P4	Pediatric heart Transplant patient	1	255	1. Quiescence	0.02044	0.232392	50bp	HumanOmni1-Quad_v1-0_C	24273365	292372	-0.00780572	0.921186	-3.34417
P4	Pediatric heart Transplant patient	1	390	1. Quiescence	0.2434	0.617368	50bp	HumanOmni1-Quad_v1-0_C	31844949	453653	-0.0569923	1.02094	-3.18724
P4	Pediatric heart Transplant patient	1	480	2. Mild rejection	0.03488	0.465103	50bp	HumanOmni1-Quad_v1-0_C	13678804	197011	-0.0490381	1.00797	-3.11308
P4	Pediatric heart Transplant patient	1	660	1. Quiescence	0.15228	0.357163	50bp	HumanOmni1-Quad_v1-0_C	16151683	233118	-0.0347511	0.96273	-3.12009
P5	Pediatric heart Transplant patient	0	90	2. Mild rejection	0.23756	0.445887	50bp	HumanOmni2.5-8v1_A	7048185	238482	-0.0306397	0.926689	-3.10595
P5	Pediatric heart Transplant patient	0	120	1. Quiescence	0.184	0.455807	50bp	HumanOmni2.5-8v1_A	14783255	498540	-0.0382011	0.951663	-3.08169
P7	Pediatric heart Transplant patient	8	30	2. Mild rejection	0.08008	0.489936	50bp	HumanOmni2.5-8v1_A	8290931	269571	-0.0327859	0.933333	-3.04071
P7	Pediatric heart Transplant patient	8	90	2. Mild rejection	0.19894	0.484096	50bp	HumanOmni2.5-8v1_A	9644777	311778	-0.0477284	0.968743	-3.08632
P7	Pediatric heart Transplant patient	8	150	2. Mild rejection	-0.25512	0.497493	50bp	HumanOmni2.5-8v1_A	7809125	257053	-0.0534215	0.963104	-3.00802
P7	Pediatric heart Transplant patient	8	240	1. Quiescence	-0.03314	0.959024	50bp	HumanOmni2.5-8v1_A	8274125	265402	-0.0537015	0.970163	-2.9685
P8	Pediatric heart Transplant patient	16	30	1. Quiescence	-0.00196	0.0856756	2x100bp	HumanOmni1-Quad_v1-0_C	32060604	1090503	-0.0388525	0.972607	-4.43976
P8	Pediatric heart Transplant patient	16	60	1. Quiescence	0.00058	0.0432745	2x100bp	HumanOmni1-Quad_v1-0_C	22082754	801081	-0.0526468	0.990082	-4.42212
P8	Pediatric heart Transplant patient	16	90	1. Quiescence	-0.1012	0.0773242	2x100bp	HumanOmni1-Quad_v1-0_C	9978818	353225	-0.0325068	0.974624	-4.41459
P8	Pediatric heart Transplant patient	16	120	1. Quiescence	-0.01862	0.066618	2x100bp	HumanOmni1-Quad_v1-0_C	27675606	1016147	-0.021198	0.94515	-4.40076
P8	Pediatric heart Transplant patient	16	150	1. Quiescence	-0.02242	0.0742033	2x100bp	HumanOmni1-Quad_v1-0_C	24184058	890076	-0.0190988	0.92239	-4.54539
P8	Pediatric heart Transplant patient	16	180	1. Quiescence	0.0259	0.0771102	2x100bp	HumanOmni1-Quad_v1-0_C	20180616	759781	-0.0292764	0.933067	-4.52512
P8	Pediatric heart Transplant patient	16	300	NA	0.00948	0.152754	2x100bp	HumanOmni1-Quad_v1-0_C	25210086	924357	-0.0339558	0.976549	-4.49026
P8	Pediatric heart Transplant patient	16	390	1. Quiescence	0.12146	0.295642	2x100bp	HumanOmni1-Quad_v1-0_C	28889974	1043604	-0.030007	0.979827	-4.44015
P8	Pediatric heart Transplant patient	16	720	2. Mild rejection	-0.06334	0.302279	2x100bp	HumanOmni1-Quad_v1-0_C	20304366	729436	-0.0354171	0.984873	-4.49131
P9	Pediatric heart Transplant patient	13	30	1. Quiescence	-0.11898	0.184613	50bp	HumanOmni2.5-8v1_A	10376238	355174	0.0120101	-0.0435402	0.0543881
P9	Pediatric heart Transplant patient	13	150	1. Quiescence	0.04748	0.213742	50bp	HumanOmni2.5-8v1_A	4942734	170843	0.016752	-0.0442341	0.0484706
P9	Pediatric heart Transplant patient	13	180	1. Quiescence	0.0623	0.253268	2x100bp	HumanOmni2.5-8v1_A	23616738	1805398	0.00137699	0.00140142	-0.0148327
P9	Pediatric heart Transplant patient	13	315	1. Quiescence	0.04784	0.660158	50bp	HumanOmni2.5-8v1_A	4778529	164472	0.0185465	-0.0416863	0.0717653
P9	Pediatric heart Transplant patient	13	450	1. Quiescence	-0.01606	0.149715	2x100bp	HumanOmni2.5-8v1_A	15755357	1265734	0.0214506	-0.0375725	-0.0263304
P9	Pediatric heart Transplant patient	13	570	NA	-0.0029	0.106485	2x100bp	HumanOmni2.5-8v1_A	10790264	799397	0.0341067	-0.0480807	-0.0938111
P9	Pediatric heart Transplant patient	13	660	2. Mild rejection	-0.0218	0.297846	2x100bp	HumanOmni2.5-8v1_A	14752054	1220052	0.0329777	-0.0456811	-0.0387097
