# Supplementary material for: Quantification of transplant-derived circulating cell-free DNA in absence of a donor genotype
Source: PLoS Comput Biol. 2017 Aug 3;13(8):e1005629. doi: 10.1371/journal.pcbi.1005629 (PMC5542400; doi:10.1371/journal.pcbi.1005629)
Supplement: S3 Table — Experimental information and predicted dd-cfDNA levels using two- and one-genome methods of samples drawn from bone marrow transplant recipients. (XLSX) [file pcbi.1005629.s003.xlsx]

## Sheet: Table_S3_bn_samples
Patient	PatientType	Age	DaysPostTransplant	TwoGenomes_cfdDNA	Learning_relatedness_OneGenome_DonorFrac	Assuming_non_related_OneGenome_DonorFrac	sequencing_read_length	recipient_array_type	total_mapped_reads	total_reads_mapped_to_genotyped_SNPs	normed_chr1_sequencing_coverage	normed_chrX_sequencing_coverage	normed_chrY_sequencing_coverage
I1	Pediatric Bone Marrow Transplant	13	-9	-0.09474	0.00259852	0.00254383	2x100bp	HumanOmni25M-8v1-1_B	13659998	1061450	0.0201367	-0.0492737	0.011398
I1	Pediatric Bone Marrow Transplant	13	-3	0.01212	0.00126469	0.0012299	2x100bp	HumanOmni25M-8v1-1_B	16199690	1258810	-0.021804	0.0266284	0.0697466
I1	Pediatric Bone Marrow Transplant	13	6	9.36754	0.0624662	0.0288436	2x100bp	HumanOmni25M-8v1-1_B	12101746	929391	-0.0167134	0.0970224	-0.0325344
I1	Pediatric Bone Marrow Transplant	13	13	46.3827	0.462274	0.211453	2x100bp	HumanOmni25M-8v1-1_B	15273147	1158613	-0.0138681	0.53128	-0.905945
I1	Pediatric Bone Marrow Transplant	13	20	79.6116	0.762711	0.34105	2x100bp	HumanOmni25M-8v1-1_B	28776648	2306179	-0.0210074	0.79239	-2.00578
I1	Pediatric Bone Marrow Transplant	13	27	84.035	0.811311	0.365831	2x100bp	HumanOmni25M-8v1-1_B	30987144	2407844	-0.0196007	0.833507	-2.31346
I1	Pediatric Bone Marrow Transplant	13	88	51.099	0.496907	0.224201	2x100bp	HumanOmni25M-8v1-1_B	20728433	1480281	0.019717	0.539183	-0.960763
I1	Pediatric Bone Marrow Transplant	13	118	51.3532	0.490401	0.222434	2x100bp	HumanOmni25M-8v1-1_B	18433506	1408449	-0.00305636	0.556466	-0.956563
I1	Pediatric Bone Marrow Transplant	13	181	62.8636	0.622226	0.281362	2x100bp	HumanOmni25M-8v1-1_B	20616558	1676994	0.00306477	0.656269	-1.38928
I2	Pediatric Bone Marrow Transplant	10	-7	0.07104	0.00195806	0.00198448	2x100bp	HumanOmni25M-8v1-1_B	15799840	1185347	0.0130299	-0.036489	-0.00768453
I2	Pediatric Bone Marrow Transplant	10	1	0.14328	0.00110444	0.00108262	2x100bp	HumanOmni25M-8v1-1_B	19906091	1464866	-0.017157	0.0214026	0.0648229
I2	Pediatric Bone Marrow Transplant	10	8	7.81784	0.0865537	0.0448538	2x100bp	HumanOmni25M-8v1-1_B	14666654	1063803	0.000703732	0.116811	-0.110649
I2	Pediatric Bone Marrow Transplant	10	15	18.0743	0.184474	0.0958528	2x100bp	HumanOmni25M-8v1-1_B	19094627	1392845	-0.0390223	0.248622	-0.177185
I2	Pediatric Bone Marrow Transplant	10	22	82.6925	0.825895	0.423718	2x100bp	HumanOmni25M-8v1-1_B	26507009	2084765	-0.026128	0.816271	-2.25405
I2	Pediatric Bone Marrow Transplant	10	29	80.4622	0.804605	0.408375	2x100bp	HumanOmni25M-8v1-1_B	31271110	2266803	-0.0255299	0.80786	-2.04164
I2	Pediatric Bone Marrow Transplant	10	71	58.7556	0.597187	0.309317	2x100bp	HumanOmni25M-8v1-1_B	18047719	1286394	-0.0163901	0.653274	-1.16405
I2	Pediatric Bone Marrow Transplant	10	100	85.4342	0.854714	0.435754	2x100bp	HumanOmni25M-8v1-1_B	20658845	1519017	-0.0267784	0.825477	-2.37383
I2	Pediatric Bone Marrow Transplant	10	113	91.5922	0.916524	0.463441	2x100bp	HumanOmni25M-8v1-1_B	10448552	759714	-0.0340179	0.891374	-2.96153
I3	Pediatric Bone Marrow Transplant	18	-7	0.16924	0.00283173	0.00271851	2x100bp	HumanOmni25M-8v1-1_B	14214202	1033704	-0.0154709	0.0220022	0.0529971
I3	Pediatric Bone Marrow Transplant	18	-1	-0.2248	0.00406791	0.00405061	2x100bp	HumanOmni25M-8v1-1_B	14286805	1019026	-0.0375433	0.0647655	0.111591
I3	Pediatric Bone Marrow Transplant	18	8	47.0294	0.441709	0.202578	2x100bp	HumanOmni25M-8v1-1_B	22382073	1757349	-0.00481295	-0.00335334	0.0286154
I3	Pediatric Bone Marrow Transplant	18	15	80.543	0.783533	0.368823	2x100bp	HumanOmni25M-8v1-1_B	18971668	1461280	0.0127731	-0.0314178	-0.0169757
I3	Pediatric Bone Marrow Transplant	18	22	85.997	0.812905	0.383728	2x100bp	HumanOmni25M-8v1-1_B	33983416	3832347	0.00895472	-0.0248258	0
I3	Pediatric Bone Marrow Transplant	18	29	62.1048	0.620418	0.28473	2x100bp	HumanOmni25M-8v1-1_B	18609226	1395114	0.00753923	-0.0264626	0.0133867
I3	Pediatric Bone Marrow Transplant	18	57	61.033	0.608683	0.28519	2x100bp	HumanOmni25M-8v1-1_B	21345179	1491089	-0.0015421	-0.00317113	0.0664574
I3	Pediatric Bone Marrow Transplant	18	99	70.3942	0.677914	0.311364	2x100bp	HumanOmni25M-8v1-1_B	16757260	1225484	5.59e-05	-0.0135287	0.024115
I3	Pediatric Bone Marrow Transplant	18	184	79.5927	0.797798	0.368083	2x100bp	HumanOmni25M-8v1-1_B	17702427	1313879	0.0133247	-0.0337267	0.0145329
I4	Pediatric Bone Marrow Transplant	6	-5	0.04302	0.00189173	0.00183381	2x100bp	HumanOmni25M-8v1-1_B	13720829	1002482	-0.0301283	0.0436554	0.0928788
I4	Pediatric Bone Marrow Transplant	6	-1	0.05796	0.00118013	0.00118695	2x100bp	HumanOmni25M-8v1-1_B	17958741	1306688	-0.0415042	0.0583829	0.124737
I4	Pediatric Bone Marrow Transplant	6	5	0.09326	0.0025335	0.0025649	2x100bp	HumanOmni25M-8v1-1_B	22614476	1733977	-0.00654902	-0.0042801	0.0625263
I4	Pediatric Bone Marrow Transplant	6	12	9.96192	0.10178	0.101618	2x100bp	HumanOmni25M-8v1-1_B	20824150	1630730	0.00789143	0.104954	-0.126679
I4	Pediatric Bone Marrow Transplant	6	19	61.4845	0.618628	0.615987	2x100bp	HumanOmni25M-8v1-1_B	21538340	1623791	-0.0113711	0.634406	-1.31857
I4	Pediatric Bone Marrow Transplant	6	26	75.5638	0.757742	0.750364	2x100bp	HumanOmni25M-8v1-1_B	24207951	1764330	-0.0155411	0.745053	-1.84118
I4	Pediatric Bone Marrow Transplant	6	54	89.7172	0.907547	0.898809	2x100bp	HumanOmni25M-8v1-1_B	15309998	1062935	-0.0286894	0.876597	-2.71197
I4	Pediatric Bone Marrow Transplant	6	102	95.6224	0.966922	0.95994	2x100bp	HumanOmni25M-8v1-1_B	19364760	1167655	-0.0282793	0.920141	-3.43028
I5	Pediatric Bone Marrow Transplant	4	-5	0.02734	0.00176127	0.00175741	2x100bp	HumanOmni25M-8v1-1_B	19442291	1703374	0.0808464	-0.168281	-0.0595959
I5	Pediatric Bone Marrow Transplant	4	-1	-0.01074	0.00151681	0.00152639	2x100bp	HumanOmni25M-8v1-1_B	25569528	2067085	-0.00626447	-0.0100768	0.0297445
I5	Pediatric Bone Marrow Transplant	4	2	0.13548	0.00203873	0.00204077	2x100bp	HumanOmni25M-8v1-1_B	19454543	1474924	-0.00779065	-0.00137759	0.0437978
I5	Pediatric Bone Marrow Transplant	4	9	0.17152	0.00297256	0.00298572	2x100bp	HumanOmni25M-8v1-1_B	23680448	1912817	-0.00140481	-0.00369283	0.0513614
I5	Pediatric Bone Marrow Transplant	4	16	6.61192	0.0675524	0.0669646	2x100bp	HumanOmni25M-8v1-1_B	20593230	1619954	-0.0175282	0.0167286	0.0838918
I5	Pediatric Bone Marrow Transplant	4	23	4.58864	0.0454175	0.0454358	2x100bp	HumanOmni25M-8v1-1_B	19121803	1537122	0.0108242	0.000236338	0.0503481
I5	Pediatric Bone Marrow Transplant	4	30	0.04692	0.00290996	0.00294879	2x100bp	HumanOmni25M-8v1-1_B	19538219	1346895	-0.00877064	0	0.0716857
I5	Pediatric Bone Marrow Transplant	4	37	0.01392	0.00433384	0.00421583	2x100bp	HumanOmni25M-8v1-1_B	21710138	1601326	-0.00827508	0.00593378	0.0675327
I5	Pediatric Bone Marrow Transplant	4	51	0.05476	0.00254761	0.00251292	2x100bp	HumanOmni25M-8v1-1_B	15118378	1225599	-0.0193784	0.015261	0.0278935
I5	Pediatric Bone Marrow Transplant	4	79	1.30192	0.0646957	0.0566751	2x100bp	HumanOmni25M-8v1-1_B	15166522	1188542	0	-0.0101016	0.0428248
I6	Pediatric Bone Marrow Transplant	4	-8	0.0121	0.00129237	0.00128976	2x100bp	HumanOmni25M-8v1-1_B	30505302	2382863	0.000295813	-0.0202774	0.0465326
I6	Pediatric Bone Marrow Transplant	4	-7	0.07022	0.00172383	0.00167789	2x100bp	HumanOmni25M-8v1-1_B	18037552	1487970	-0.00896089	0.0099427	0.055757
I6	Pediatric Bone Marrow Transplant	4	5	9.0671	0.0813508	0.047437	2x100bp	HumanOmni25M-8v1-1_B	19157332	1517392	-0.0138545	0.0098079	0.0422302
I6	Pediatric Bone Marrow Transplant	4	12	47.6133	0.468126	0.261144	2x100bp	HumanOmni25M-8v1-1_B	15627306	1229674	-0.0132244	0.0123131	0.0497792
I6	Pediatric Bone Marrow Transplant	4	19	77.6553	0.749462	0.418871	2x100bp	HumanOmni25M-8v1-1_B	11452961	923282	-0.00864749	0.0124854	0.0300427
I6	Pediatric Bone Marrow Transplant	4	34	70.7189	0.697921	0.388028	2x100bp	HumanOmni25M-8v1-1_B	15919955	1274708	0.0183181	-0.0244697	0.0411745
I6	Pediatric Bone Marrow Transplant	4	41	50.8488	0.494162	0.279001	2x100bp	HumanOmni25M-8v1-1_B	15847301	1196285	-0.00666985	0.00396414	0.0608093
I6	Pediatric Bone Marrow Transplant	4	48	48.1656	0.478572	0.26433	2x100bp	HumanOmni25M-8v1-1_B	19010198	1422312	0.00115409	-0.00659227	0.0424118
I6	Pediatric Bone Marrow Transplant	4	61	0.83938	0.00630003	0.00628024	2x100bp	HumanOmni25M-8v1-1_B	17284889	1311478	-0.0206855	0.0187733	0.0950235
I6	Pediatric Bone Marrow Transplant	4	76	1.32686	0.0137076	0.0101061	2x100bp	HumanOmni25M-8v1-1_B	14440738	1175344	-0.0027265	-0.000593896	0.0319372
I6	Pediatric Bone Marrow Transplant	4	90	33.2219	0.338975	0.186476	2x100bp	HumanOmni25M-8v1-1_B	14641309	1188139	0.000343041	-0.00456911	0.0237526
I6	Pediatric Bone Marrow Transplant	4	104	94.0357	0.924095	0.516695	2x100bp	HumanOmni25M-8v1-1_B	28122402	2171468	0.0232216	-0.0311482	-0.000474743
I6	Pediatric Bone Marrow Transplant	4	118	98.3142	0.949677	0.532399	2x100bp	HumanOmni25M-8v1-1_B	8783136	690966	0.00656164	-0.00126536	-0.00798766
I7	Pediatric Bone Marrow Transplant	8	-8	0.14544	0.00176608	0.00158857	2x100bp	HumanOmni25M-8v1-1_B	17430752	1365442	-0.0225955	0.970832	-4.0243
I7	Pediatric Bone Marrow Transplant	8	-1	0.12048	0.00162572	0.00168206	2x100bp	HumanOmni25M-8v1-1_B	29273579	1882314	-0.0419506	0.983425	-3.93746
I7	Pediatric Bone Marrow Transplant	8	6	2.9003	0.0246487	0.0154988	2x100bp	HumanOmni25M-8v1-1_B	10960825	706953	-0.0393716	0.984806	-3.91582
I7	Pediatric Bone Marrow Transplant	8	13	20.8513	0.212032	0.104555	2x100bp	HumanOmni25M-8v1-1_B	16067836	1111265	-0.00124145	0.863642	-4.15815
I7	Pediatric Bone Marrow Transplant	8	22	40.5575	0.405212	0.19581	2x100bp	HumanOmni25M-8v1-1_B	20236629	1332176	-0.0149242	0.933507	-4.02984
I7	Pediatric Bone Marrow Transplant	8	29	51.8241	0.537975	0.263778	2x100bp	HumanOmni25M-8v1-1_B	22954152	1584801	-0.0173345	0.946981	-4.09313
I7	Pediatric Bone Marrow Transplant	8	105	84.9662	0.844243	0.412487	2x100bp	HumanOmni25M-8v1-1_B	16777608	1358606	-0.00802531	0.946359	-4.15154
I8	Pediatric Bone Marrow Transplant	8	-6	0.22704	0.00186151	0.00187864	2x100bp	HumanOmni25M-8v1-1_B	17440067	1223727	-0.0366048	1.00059	-3.95767
I8	Pediatric Bone Marrow Transplant	8	-1	0.23222	0.00519178	0.00515599	2x100bp	HumanOmni25M-8v1-1_B	16999112	1267947	-0.0552546	0.986948	-3.98619
I8	Pediatric Bone Marrow Transplant	8	5	4.7621	0.048053	0.0233717	2x100bp	HumanOmni25M-8v1-1_B	13017343	1014938	-0.0545534	0.984488	-3.23539
I8	Pediatric Bone Marrow Transplant	8	12	8.51372	0.0786554	0.0400344	2x100bp	HumanOmni25M-8v1-1_B	13457354	1031599	-0.0531745	0.9551	-2.90697
I8	Pediatric Bone Marrow Transplant	8	20	63.4861	0.623681	0.315701	2x100bp	HumanOmni25M-8v1-1_B	12685377	975047	-0.00944373	0.445727	-0.616276
I8	Pediatric Bone Marrow Transplant	8	27	76.0944	0.755952	0.383583	2x100bp	HumanOmni25M-8v1-1_B	17866409	1348260	-0.00569648	0.280085	-0.315893
I8	Pediatric Bone Marrow Transplant	8	34	78.2806	0.801071	0.401117	2x100bp	HumanOmni25M-8v1-1_B	13699066	1118560	0.0187904	0.236788	-0.321471
I8	Pediatric Bone Marrow Transplant	8	41	67.5956	0.687044	0.348689	2x100bp	HumanOmni25M-8v1-1_B	16237980	1220712	-0.00439004	0.380962	-0.482787
I8	Pediatric Bone Marrow Transplant	8	55	71.1239	0.681286	0.345745	2x100bp	HumanOmni25M-8v1-1_B	15980196	1189411	-0.00359987	0.363411	-0.486187
I8	Pediatric Bone Marrow Transplant	8	69	73.6304	0.728157	0.36916	2x100bp	HumanOmni25M-8v1-1_B	15783438	1143162	0.0072671	0.334792	-0.419974
I8	Pediatric Bone Marrow Transplant	8	102	100	0.950706	0.478806	2x100bp	HumanOmni25M-8v1-1_B	18564577	1390256	0.00596479	0.00557144	-0.0149777
