# Supplementary material for: Quantification of transplant-derived circulating cell-free DNA in absence of a donor genotype
Source: PLoS Comput Biol. 2017 Aug 3;13(8):e1005629. doi: 10.1371/journal.pcbi.1005629 (PMC5542400; doi:10.1371/journal.pcbi.1005629)
Supplement: S4 Table — Engraftment, GVHD, repalse and VOD diagnosis dates of marrow transplant recipients. (XLSX) [file pcbi.1005629.s004.xlsx]

## Sheet: Table_S4_clinical_events.txt
Patient	day_of_engraftment	day_of_aGVHD	organ_aGVHD	day_of_cGVHD	day_of_relapse	day_of_VOD
I1	17	N/A	N/A	230	N/A	N/A
I2	24	90	GI , liver	N/A	N/A	N/A
I3	32	N/A	N/A	N/A	377	13
I4	31	N/A	N/A	125	N/A	N/A
I5	N/A	27	GI	N/A	74	4
I6	98	42	liver	N/A	N/A	9
I7	26	N/A	N/A	N/A	N/A	N/A
I8	31	30	GI	N/A	N/A	N/A
