# Supplementary material for: Quantification of transplant-derived circulating cell-free DNA in absence of a donor genotype
Source: PLoS Comput Biol. 2017 Aug 3;13(8):e1005629. doi: 10.1371/journal.pcbi.1005629 (PMC5542400; doi:10.1371/journal.pcbi.1005629)
Supplement: S5 Table — Method performances in various simulated levels of dd-cfDNA, genotyped SNPs and cfDNA sequencing depth. (XLSX) [file pcbi.1005629.s005.xlsx]

## Sheet: Table_S5_simulations_results.si
SimulationID	Sample1	Sample2	Sim_NumSNPs	Sim_SNPs_selectionMethod	Sample2_fraction	Sim_reads_per_SNP	ibd_m1	ibd_m2	sim_pop	Predicted_dd_cfDNA	expected_dd_cfDNA
Sim5001	I8_BC	I2_BC	100	KMostCommonInEachBlock	0	2	100	100	SAS	1e-09	0
Sim5002	I8_BC	I2_BC	100	KMostCommonInEachBlock	0.0001	2	100	100	SAS	0.000277406	0.0001
Sim5003	I8_BC	I2_BC	100	KMostCommonInEachBlock	0.0002	2	100	100	SAS	0.000151092	0.0002
Sim5004	I8_BC	I2_BC	100	KMostCommonInEachBlock	0.0003	2	100	100	SAS	0.000357565	0.0003
Sim5005	I8_BC	I2_BC	100	KMostCommonInEachBlock	0.0004	2	100	100	SAS	0.000682418	0.0004
Sim5006	I8_BC	I2_BC	100	KMostCommonInEachBlock	0.0005	2	100	100	SAS	0.000263046	0.0005
Sim5007	I8_BC	I2_BC	100	KMostCommonInEachBlock	0.0006	2	100	100	SAS	0.000536158	0.0006
Sim5008	I8_BC	I2_BC	100	KMostCommonInEachBlock	0.0007	2	100	100	SAS	0.000618714	0.0007
Sim5009	I8_BC	I2_BC	100	KMostCommonInEachBlock	0.0008	2	100	100	SAS	0.000655342	0.0008
Sim5010	I8_BC	I2_BC	100	KMostCommonInEachBlock	0.0009	2	100	100	SAS	0.00186795	0.0009
Sim5011	I8_BC	I2_BC	100	KMostCommonInEachBlock	0.001	2	100	100	SAS	0.00202754	0.001
Sim5012	I8_BC	I2_BC	100	KMostCommonInEachBlock	0.002	2	100	100	SAS	0.00276877	0.002
Sim5013	I8_BC	I2_BC	100	KMostCommonInEachBlock	0.003	2	100	100	SAS	0.00356215	0.003
Sim5014	I8_BC	I2_BC	100	KMostCommonInEachBlock	0.004	2	100	100	SAS	0.00490396	0.004
Sim5015	I8_BC	I2_BC	100	KMostCommonInEachBlock	0.005	2	100	100	SAS	0.00490432	0.005
Sim5016	I8_BC	I2_BC	100	KMostCommonInEachBlock	0.006	2	100	100	SAS	0.00602847	0.006
Sim5017	I8_BC	I2_BC	100	KMostCommonInEachBlock	0.007	2	100	100	SAS	0.00758942	0.007
Sim5018	I8_BC	I2_BC	100	KMostCommonInEachBlock	0.008	2	100	100	SAS	0.00807961	0.008
Sim5019	I8_BC	I2_BC	100	KMostCommonInEachBlock	0.009	2	100	100	SAS	0.00946237	0.009
Sim5020	I8_BC	I2_BC	100	KMostCommonInEachBlock	0.01	2	100	100	SAS	0.010103	0.01
Sim5021	I8_BC	I2_BC	100	KMostCommonInEachBlock	0.011	2	100	100	SAS	0.0102222	0.011
Sim5022	I8_BC	I2_BC	100	KMostCommonInEachBlock	0.012	2	100	100	SAS	0.0119703	0.012
Sim5023	I8_BC	I2_BC	100	KMostCommonInEachBlock	0.013	2	100	100	SAS	0.0131006	0.013
Sim5024	I8_BC	I2_BC	100	KMostCommonInEachBlock	0.014	2	100	100	SAS	0.013441	0.014
Sim5025	I8_BC	I2_BC	100	KMostCommonInEachBlock	0.015	2	100	100	SAS	0.0156347	0.015
Sim5026	I8_BC	I2_BC	100	KMostCommonInEachBlock	0.016	2	100	100	SAS	0.0157515	0.016
Sim5027	I8_BC	I2_BC	100	KMostCommonInEachBlock	0.017	2	100	100	SAS	0.0174528	0.017
Sim5028	I8_BC	I2_BC	100	KMostCommonInEachBlock	0.018	2	100	100	SAS	0.0180032	0.018
Sim5029	I8_BC	I2_BC	100	KMostCommonInEachBlock	0.019	2	100	100	SAS	0.0199961	0.019
Sim5030	I8_BC	I2_BC	100	KMostCommonInEachBlock	0.02	2	100	100	SAS	0.0201378	0.02
Sim5031	I8_BC	I2_BC	100	KMostCommonInEachBlock	0.0225	2	100	100	SAS	0.0228303	0.0225
Sim5032	I8_BC	I2_BC	100	KMostCommonInEachBlock	0.025	2	100	100	SAS	0.0251307	0.025
Sim5033	I8_BC	I2_BC	100	KMostCommonInEachBlock	0.0275	2	100	100	SAS	0.0269675	0.0275
Sim5034	I8_BC	I2_BC	100	KMostCommonInEachBlock	0.03	2	100	100	SAS	0.0302474	0.03
Sim5035	I8_BC	I2_BC	100	KMostCommonInEachBlock	0.0325	2	100	100	SAS	0.0319982	0.0325
Sim5036	I8_BC	I2_BC	100	KMostCommonInEachBlock	0.035	2	100	100	SAS	0.0348764	0.035
Sim5037	I8_BC	I2_BC	100	KMostCommonInEachBlock	0.0375	2	100	100	SAS	0.0374962	0.0375
Sim5038	I8_BC	I2_BC	100	KMostCommonInEachBlock	0.04	2	100	100	SAS	0.0399209	0.04
Sim5039	I8_BC	I2_BC	100	KMostCommonInEachBlock	0.0425	2	100	100	SAS	0.0434478	0.0425
Sim5040	I8_BC	I2_BC	100	KMostCommonInEachBlock	0.045	2	100	100	SAS	0.0453296	0.045
Sim5041	I8_BC	I2_BC	100	KMostCommonInEachBlock	0.0475	2	100	100	SAS	0.0472335	0.0475
Sim5042	I8_BC	I2_BC	100	KMostCommonInEachBlock	0.05	2	100	100	SAS	0.0498709	0.05
Sim5043	I8_BC	I2_BC	100	KMostCommonInEachBlock	0.06	2	100	100	SAS	0.0605195	0.06
Sim5044	I8_BC	I2_BC	100	KMostCommonInEachBlock	0.07	2	100	100	SAS	0.0686997	0.07
Sim5045	I8_BC	I2_BC	100	KMostCommonInEachBlock	0.08	2	100	100	SAS	0.0802077	0.08
Sim5046	I8_BC	I2_BC	100	KMostCommonInEachBlock	0.09	2	100	100	SAS	0.0889184	0.09
Sim5047	I8_BC	I2_BC	100	KMostCommonInEachBlock	0.1	2	100	100	SAS	0.098623	0.1
Sim5048	I8_BC	I2_BC	100	KMostCommonInEachBlock	0.15	2	100	100	SAS	0.150826	0.15
Sim5049	I8_BC	I2_BC	100	KMostCommonInEachBlock	0.2	2	100	100	SAS	0.203102	0.2
Sim5050	I8_BC	I2_BC	100	KMostCommonInEachBlock	0.25	2	100	100	SAS	0.248454	0.25
Sim5051	I8_BC	I2_BC	100	KMostCommonInEachBlock	0.3	2	100	100	SAS	0.30246	0.3
Sim5052	I8_BC	I2_BC	100	KMostCommonInEachBlock	0.35	2	100	100	SAS	0.350378	0.35
Sim5053	I8_BC	I2_BC	100	KMostCommonInEachBlock	0.4	2	100	100	SAS	0.404306	0.4
Sim5054	I8_BC	I2_BC	100	KMostCommonInEachBlock	0.45	2	100	100	SAS	0.456264	0.45
Sim5055	I8_BC	I2_BC	100	KMostCommonInEachBlock	0.5	2	100	100	SAS	0.505181	0.5
Sim5056	I8_BC	I2_BC	100	KMostCommonInEachBlock	0.6	2	100	100	SAS	0.605721	0.6
Sim5057	I8_BC	I2_BC	100	KMostCommonInEachBlock	0.7	2	100	100	SAS	0.713123	0.7
Sim5058	I8_BC	I2_BC	100	KMostCommonInEachBlock	0.8	2	100	100	SAS	0.813575	0.8
Sim5059	I8_BC	I2_BC	100	KMostCommonInEachBlock	0.9	2	100	100	SAS	0.914656	0.9
Sim5060	I8_BC	I2_BC	100	KMostCommonInEachBlock	0.95	2	100	100	SAS	0.962789	0.95
Sim5061	I8_BC	I2_BC	100	KMostCommonInEachBlock	1	2	100	100	SAS	1	1
Sim5062	I8_BC	I3_BC	100	KMostCommonInEachBlock	0	2	100	100	MXL	1e-09	0
Sim5063	I8_BC	I3_BC	100	KMostCommonInEachBlock	0.0001	2	100	100	MXL	1e-09	0.0001
Sim5064	I8_BC	I3_BC	100	KMostCommonInEachBlock	0.0002	2	100	100	MXL	0.000347902	0.0002
Sim5065	I8_BC	I3_BC	100	KMostCommonInEachBlock	0.0003	2	100	100	MXL	0.000217549	0.0003
Sim5066	I8_BC	I3_BC	100	KMostCommonInEachBlock	0.0004	2	100	100	MXL	0.000391505	0.0004
Sim5067	I8_BC	I3_BC	100	KMostCommonInEachBlock	0.0005	2	100	100	MXL	0.000831923	0.0005
Sim5068	I8_BC	I3_BC	100	KMostCommonInEachBlock	0.0006	2	100	100	MXL	0.000674155	0.0006
Sim5069	I8_BC	I3_BC	100	KMostCommonInEachBlock	0.0007	2	100	100	MXL	0.00107873	0.0007
Sim5070	I8_BC	I3_BC	100	KMostCommonInEachBlock	0.0008	2	100	100	MXL	0.000673968	0.0008
Sim5071	I8_BC	I3_BC	100	KMostCommonInEachBlock	0.0009	2	100	100	MXL	0.00106495	0.0009
Sim5072	I8_BC	I3_BC	100	KMostCommonInEachBlock	0.001	2	100	100	MXL	0.00151588	0.001
Sim5073	I8_BC	I3_BC	100	KMostCommonInEachBlock	0.002	2	100	100	MXL	0.00221837	0.002
Sim5074	I8_BC	I3_BC	100	KMostCommonInEachBlock	0.003	2	100	100	MXL	0.00389998	0.003
Sim5075	I8_BC	I3_BC	100	KMostCommonInEachBlock	0.004	2	100	100	MXL	0.0044548	0.004
Sim5076	I8_BC	I3_BC	100	KMostCommonInEachBlock	0.005	2	100	100	MXL	0.00478456	0.005
Sim5077	I8_BC	I3_BC	100	KMostCommonInEachBlock	0.006	2	100	100	MXL	0.00564745	0.006
Sim5078	I8_BC	I3_BC	100	KMostCommonInEachBlock	0.007	2	100	100	MXL	0.006536	0.007
Sim5079	I8_BC	I3_BC	100	KMostCommonInEachBlock	0.008	2	100	100	MXL	0.00751499	0.008
Sim5080	I8_BC	I3_BC	100	KMostCommonInEachBlock	0.009	2	100	100	MXL	0.00849107	0.009
Sim5081	I8_BC	I3_BC	100	KMostCommonInEachBlock	0.01	2	100	100	MXL	0.00938765	0.01
Sim5082	I8_BC	I3_BC	100	KMostCommonInEachBlock	0.011	2	100	100	MXL	0.0120605	0.011
Sim5083	I8_BC	I3_BC	100	KMostCommonInEachBlock	0.012	2	100	100	MXL	0.0130265	0.012
Sim5084	I8_BC	I3_BC	100	KMostCommonInEachBlock	0.013	2	100	100	MXL	0.0118465	0.013
Sim5085	I8_BC	I3_BC	100	KMostCommonInEachBlock	0.014	2	100	100	MXL	0.0132787	0.014
Sim5086	I8_BC	I3_BC	100	KMostCommonInEachBlock	0.015	2	100	100	MXL	0.0150371	0.015
Sim5087	I8_BC	I3_BC	100	KMostCommonInEachBlock	0.016	2	100	100	MXL	0.0163607	0.016
Sim5088	I8_BC	I3_BC	100	KMostCommonInEachBlock	0.017	2	100	100	MXL	0.0182738	0.017
Sim5089	I8_BC	I3_BC	100	KMostCommonInEachBlock	0.018	2	100	100	MXL	0.0179222	0.018
Sim5090	I8_BC	I3_BC	100	KMostCommonInEachBlock	0.019	2	100	100	MXL	0.0177598	0.019
Sim5091	I8_BC	I3_BC	100	KMostCommonInEachBlock	0.02	2	100	100	MXL	0.0180069	0.02
Sim5092	I8_BC	I3_BC	100	KMostCommonInEachBlock	0.0225	2	100	100	MXL	0.0221768	0.0225
Sim5093	I8_BC	I3_BC	100	KMostCommonInEachBlock	0.025	2	100	100	MXL	0.0240091	0.025
Sim5094	I8_BC	I3_BC	100	KMostCommonInEachBlock	0.0275	2	100	100	MXL	0.0263747	0.0275
Sim5095	I8_BC	I3_BC	100	KMostCommonInEachBlock	0.03	2	100	100	MXL	0.027474	0.03
Sim5096	I8_BC	I3_BC	100	KMostCommonInEachBlock	0.0325	2	100	100	MXL	0.0314783	0.0325
Sim5097	I8_BC	I3_BC	100	KMostCommonInEachBlock	0.035	2	100	100	MXL	0.0342408	0.035
Sim5098	I8_BC	I3_BC	100	KMostCommonInEachBlock	0.0375	2	100	100	MXL	0.0353345	0.0375
Sim5099	I8_BC	I3_BC	100	KMostCommonInEachBlock	0.04	2	100	100	MXL	0.0394837	0.04
Sim5100	I8_BC	I3_BC	100	KMostCommonInEachBlock	0.0425	2	100	100	MXL	0.0390207	0.0425
Sim5101	I8_BC	I3_BC	100	KMostCommonInEachBlock	0.045	2	100	100	MXL	0.0426299	0.045
Sim5102	I8_BC	I3_BC	100	KMostCommonInEachBlock	0.0475	2	100	100	MXL	0.046431	0.0475
Sim5103	I8_BC	I3_BC	100	KMostCommonInEachBlock	0.05	2	100	100	MXL	0.0475262	0.05
Sim5104	I8_BC	I3_BC	100	KMostCommonInEachBlock	0.06	2	100	100	MXL	0.0574701	0.06
Sim5105	I8_BC	I3_BC	100	KMostCommonInEachBlock	0.07	2	100	100	MXL	0.0712535	0.07
Sim5106	I8_BC	I3_BC	100	KMostCommonInEachBlock	0.08	2	100	100	MXL	0.0753717	0.08
Sim5107	I8_BC	I3_BC	100	KMostCommonInEachBlock	0.09	2	100	100	MXL	0.0831987	0.09
Sim5108	I8_BC	I3_BC	100	KMostCommonInEachBlock	0.1	2	100	100	MXL	0.0969326	0.1
Sim5109	I8_BC	I3_BC	100	KMostCommonInEachBlock	0.15	2	100	100	MXL	0.145011	0.15
Sim5110	I8_BC	I3_BC	100	KMostCommonInEachBlock	0.2	2	100	100	MXL	0.196248	0.2
Sim5111	I8_BC	I3_BC	100	KMostCommonInEachBlock	0.25	2	100	100	MXL	0.24653	0.25
Sim5112	I8_BC	I3_BC	100	KMostCommonInEachBlock	0.3	2	100	100	MXL	0.296436	0.3
Sim5113	I8_BC	I3_BC	100	KMostCommonInEachBlock	0.35	2	100	100	MXL	0.34782	0.35
Sim5114	I8_BC	I3_BC	100	KMostCommonInEachBlock	0.4	2	100	100	MXL	0.396524	0.4
Sim5115	I8_BC	I3_BC	100	KMostCommonInEachBlock	0.45	2	100	100	MXL	0.451131	0.45
Sim5116	I8_BC	I3_BC	100	KMostCommonInEachBlock	0.5	2	100	100	MXL	0.500528	0.5
Sim5117	I8_BC	I3_BC	100	KMostCommonInEachBlock	0.6	2	100	100	MXL	0.604307	0.6
Sim5118	I8_BC	I3_BC	100	KMostCommonInEachBlock	0.7	2	100	100	MXL	0.71306	0.7
Sim5119	I8_BC	I3_BC	100	KMostCommonInEachBlock	0.8	2	100	100	MXL	0.8202	0.8
Sim5120	I8_BC	I3_BC	100	KMostCommonInEachBlock	0.9	2	100	100	MXL	0.92151	0.9
Sim5121	I8_BC	I3_BC	100	KMostCommonInEachBlock	0.95	2	100	100	MXL	0.9781	0.95
Sim5122	I8_BC	I3_BC	100	KMostCommonInEachBlock	1	2	100	100	MXL	1	1
Sim5123	I2_BC	I3_BC	100	KMostCommonInEachBlock	0	2	100	100	MXL	1e-09	0
Sim5124	I2_BC	I3_BC	100	KMostCommonInEachBlock	0.0001	2	100	100	MXL	6.82025e-05	0.0001
Sim5125	I2_BC	I3_BC	100	KMostCommonInEachBlock	0.0002	2	100	100	MXL	0.00022982	0.0002
Sim5126	I2_BC	I3_BC	100	KMostCommonInEachBlock	0.0003	2	100	100	MXL	0.000271572	0.0003
Sim5127	I2_BC	I3_BC	100	KMostCommonInEachBlock	0.0004	2	100	100	MXL	0.000355137	0.0004
Sim5128	I2_BC	I3_BC	100	KMostCommonInEachBlock	0.0005	2	100	100	MXL	0.000438636	0.0005
Sim5129	I2_BC	I3_BC	100	KMostCommonInEachBlock	0.0006	2	100	100	MXL	0.000668145	0.0006
Sim5130	I2_BC	I3_BC	100	KMostCommonInEachBlock	0.0007	2	100	100	MXL	0.000522055	0.0007
Sim5131	I2_BC	I3_BC	100	KMostCommonInEachBlock	0.0008	2	100	100	MXL	0.00154621	0.0008
Sim5132	I2_BC	I3_BC	100	KMostCommonInEachBlock	0.0009	2	100	100	MXL	0.000897702	0.0009
Sim5133	I2_BC	I3_BC	100	KMostCommonInEachBlock	0.001	2	100	100	MXL	0.00102286	0.001
Sim5134	I2_BC	I3_BC	100	KMostCommonInEachBlock	0.002	2	100	100	MXL	0.00187701	0.002
Sim5135	I2_BC	I3_BC	100	KMostCommonInEachBlock	0.003	2	100	100	MXL	0.00289477	0.003
Sim5136	I2_BC	I3_BC	100	KMostCommonInEachBlock	0.004	2	100	100	MXL	0.00449587	0.004
Sim5137	I2_BC	I3_BC	100	KMostCommonInEachBlock	0.005	2	100	100	MXL	0.00572873	0.005
Sim5138	I2_BC	I3_BC	100	KMostCommonInEachBlock	0.006	2	100	100	MXL	0.00663943	0.006
Sim5139	I2_BC	I3_BC	100	KMostCommonInEachBlock	0.007	2	100	100	MXL	0.00728315	0.007
Sim5140	I2_BC	I3_BC	100	KMostCommonInEachBlock	0.008	2	100	100	MXL	0.00771743	0.008
Sim5141	I2_BC	I3_BC	100	KMostCommonInEachBlock	0.009	2	100	100	MXL	0.00789695	0.009
Sim5142	I2_BC	I3_BC	100	KMostCommonInEachBlock	0.01	2	100	100	MXL	0.0107558	0.01
Sim5143	I2_BC	I3_BC	100	KMostCommonInEachBlock	0.011	2	100	100	MXL	0.0107991	0.011
Sim5144	I2_BC	I3_BC	100	KMostCommonInEachBlock	0.012	2	100	100	MXL	0.0113001	0.012
Sim5145	I2_BC	I3_BC	100	KMostCommonInEachBlock	0.013	2	100	100	MXL	0.0133314	0.013
Sim5146	I2_BC	I3_BC	100	KMostCommonInEachBlock	0.014	2	100	100	MXL	0.0136219	0.014
Sim5147	I2_BC	I3_BC	100	KMostCommonInEachBlock	0.015	2	100	100	MXL	0.0153037	0.015
Sim5148	I2_BC	I3_BC	100	KMostCommonInEachBlock	0.016	2	100	100	MXL	0.0158284	0.016
Sim5149	I2_BC	I3_BC	100	KMostCommonInEachBlock	0.017	2	100	100	MXL	0.0179865	0.017
Sim5150	I2_BC	I3_BC	100	KMostCommonInEachBlock	0.018	2	100	100	MXL	0.0180267	0.018
Sim5151	I2_BC	I3_BC	100	KMostCommonInEachBlock	0.019	2	100	100	MXL	0.0182546	0.019
Sim5152	I2_BC	I3_BC	100	KMostCommonInEachBlock	0.02	2	100	100	MXL	0.0202828	0.02
Sim5153	I2_BC	I3_BC	100	KMostCommonInEachBlock	0.0225	2	100	100	MXL	0.0224973	0.0225
Sim5154	I2_BC	I3_BC	100	KMostCommonInEachBlock	0.025	2	100	100	MXL	0.0246764	0.025
Sim5155	I2_BC	I3_BC	100	KMostCommonInEachBlock	0.0275	2	100	100	MXL	0.0276521	0.0275
Sim5156	I2_BC	I3_BC	100	KMostCommonInEachBlock	0.03	2	100	100	MXL	0.029267	0.03
Sim5157	I2_BC	I3_BC	100	KMostCommonInEachBlock	0.0325	2	100	100	MXL	0.0321391	0.0325
Sim5158	I2_BC	I3_BC	100	KMostCommonInEachBlock	0.035	2	100	100	MXL	0.0340166	0.035
Sim5159	I2_BC	I3_BC	100	KMostCommonInEachBlock	0.0375	2	100	100	MXL	0.0364534	0.0375
Sim5160	I2_BC	I3_BC	100	KMostCommonInEachBlock	0.04	2	100	100	MXL	0.0385376	0.04
Sim5161	I2_BC	I3_BC	100	KMostCommonInEachBlock	0.0425	2	100	100	MXL	0.0425317	0.0425
Sim5162	I2_BC	I3_BC	100	KMostCommonInEachBlock	0.045	2	100	100	MXL	0.0442301	0.045
Sim5163	I2_BC	I3_BC	100	KMostCommonInEachBlock	0.0475	2	100	100	MXL	0.0465707	0.0475
Sim5164	I2_BC	I3_BC	100	KMostCommonInEachBlock	0.05	2	100	100	MXL	0.0487818	0.05
Sim5165	I2_BC	I3_BC	100	KMostCommonInEachBlock	0.06	2	100	100	MXL	0.0577487	0.06
Sim5166	I2_BC	I3_BC	100	KMostCommonInEachBlock	0.07	2	100	100	MXL	0.0687633	0.07
Sim5167	I2_BC	I3_BC	100	KMostCommonInEachBlock	0.08	2	100	100	MXL	0.0770947	0.08
Sim5168	I2_BC	I3_BC	100	KMostCommonInEachBlock	0.09	2	100	100	MXL	0.0906381	0.09
Sim5169	I2_BC	I3_BC	100	KMostCommonInEachBlock	0.1	2	100	100	MXL	0.0989079	0.1
Sim5170	I2_BC	I3_BC	100	KMostCommonInEachBlock	0.15	2	100	100	MXL	0.14815	0.15
Sim5171	I2_BC	I3_BC	100	KMostCommonInEachBlock	0.2	2	100	100	MXL	0.197276	0.2
Sim5172	I2_BC	I3_BC	100	KMostCommonInEachBlock	0.25	2	100	100	MXL	0.248513	0.25
Sim5173	I2_BC	I3_BC	100	KMostCommonInEachBlock	0.3	2	100	100	MXL	0.298359	0.3
Sim5174	I2_BC	I3_BC	100	KMostCommonInEachBlock	0.35	2	100	100	MXL	0.34879	0.35
Sim5175	I2_BC	I3_BC	100	KMostCommonInEachBlock	0.4	2	100	100	MXL	0.39902	0.4
Sim5176	I2_BC	I3_BC	100	KMostCommonInEachBlock	0.45	2	100	100	MXL	0.451604	0.45
Sim5177	I2_BC	I3_BC	100	KMostCommonInEachBlock	0.5	2	100	100	MXL	0.501271	0.5
Sim5178	I2_BC	I3_BC	100	KMostCommonInEachBlock	0.6	2	100	100	MXL	0.605462	0.6
Sim5179	I2_BC	I3_BC	100	KMostCommonInEachBlock	0.7	2	100	100	MXL	0.713629	0.7
Sim5180	I2_BC	I3_BC	100	KMostCommonInEachBlock	0.8	2	100	100	MXL	0.826283	0.8
Sim5181	I2_BC	I3_BC	100	KMostCommonInEachBlock	0.9	2	100	100	MXL	0.927936	0.9
Sim5182	I2_BC	I3_BC	100	KMostCommonInEachBlock	0.95	2	100	100	MXL	0.983882	0.95
Sim5183	I2_BC	I3_BC	100	KMostCommonInEachBlock	1	2	100	100	MXL	1	1
Sim5184	I8_BC	I2_BC	100	KMostCommonInEachBlock	0	1	100	100	SAS	1e-09	0
Sim5185	I8_BC	I2_BC	100	KMostCommonInEachBlock	0.0001	1	100	100	SAS	6.74479e-05	0.0001
Sim5186	I8_BC	I2_BC	100	KMostCommonInEachBlock	0.0002	1	100	100	SAS	1e-09	0.0002
Sim5187	I8_BC	I2_BC	100	KMostCommonInEachBlock	0.0003	1	100	100	SAS	0.000110325	0.0003
Sim5188	I8_BC	I2_BC	100	KMostCommonInEachBlock	0.0004	1	100	100	SAS	0.00094783	0.0004
Sim5189	I8_BC	I2_BC	100	KMostCommonInEachBlock	0.0005	1	100	100	SAS	0.000572889	0.0005
Sim5190	I8_BC	I2_BC	100	KMostCommonInEachBlock	0.0006	1	100	100	SAS	0.000605171	0.0006
Sim5191	I8_BC	I2_BC	100	KMostCommonInEachBlock	0.0007	1	100	100	SAS	0.000674215	0.0007
Sim5192	I8_BC	I2_BC	100	KMostCommonInEachBlock	0.0008	1	100	100	SAS	0.00219914	0.0008
Sim5193	I8_BC	I2_BC	100	KMostCommonInEachBlock	0.0009	1	100	100	SAS	0.000847762	0.0009
Sim5194	I8_BC	I2_BC	100	KMostCommonInEachBlock	0.001	1	100	100	SAS	0.00143223	0.001
Sim5195	I8_BC	I2_BC	100	KMostCommonInEachBlock	0.002	1	100	100	SAS	0.00166739	0.002
Sim5196	I8_BC	I2_BC	100	KMostCommonInEachBlock	0.003	1	100	100	SAS	0.00323516	0.003
Sim5197	I8_BC	I2_BC	100	KMostCommonInEachBlock	0.004	1	100	100	SAS	0.00535877	0.004
Sim5198	I8_BC	I2_BC	100	KMostCommonInEachBlock	0.005	1	100	100	SAS	0.00556822	0.005
Sim5199	I8_BC	I2_BC	100	KMostCommonInEachBlock	0.006	1	100	100	SAS	0.00736651	0.006
Sim5200	I8_BC	I2_BC	100	KMostCommonInEachBlock	0.007	1	100	100	SAS	0.00740312	0.007
Sim5201	I8_BC	I2_BC	100	KMostCommonInEachBlock	0.008	1	100	100	SAS	0.00826072	0.008
Sim5202	I8_BC	I2_BC	100	KMostCommonInEachBlock	0.009	1	100	100	SAS	0.0103289	0.009
Sim5203	I8_BC	I2_BC	100	KMostCommonInEachBlock	0.01	1	100	100	SAS	0.00977413	0.01
Sim5204	I8_BC	I2_BC	100	KMostCommonInEachBlock	0.011	1	100	100	SAS	0.0103971	0.011
Sim5205	I8_BC	I2_BC	100	KMostCommonInEachBlock	0.012	1	100	100	SAS	0.0118213	0.012
Sim5206	I8_BC	I2_BC	100	KMostCommonInEachBlock	0.013	1	100	100	SAS	0.0124226	0.013
Sim5207	I8_BC	I2_BC	100	KMostCommonInEachBlock	0.014	1	100	100	SAS	0.0140419	0.014
Sim5208	I8_BC	I2_BC	100	KMostCommonInEachBlock	0.015	1	100	100	SAS	0.0160356	0.015
Sim5209	I8_BC	I2_BC	100	KMostCommonInEachBlock	0.016	1	100	100	SAS	0.0167202	0.016
Sim5210	I8_BC	I2_BC	100	KMostCommonInEachBlock	0.017	1	100	100	SAS	0.0171764	0.017
Sim5211	I8_BC	I2_BC	100	KMostCommonInEachBlock	0.018	1	100	100	SAS	0.0180274	0.018
Sim5212	I8_BC	I2_BC	100	KMostCommonInEachBlock	0.019	1	100	100	SAS	0.0193337	0.019
Sim5213	I8_BC	I2_BC	100	KMostCommonInEachBlock	0.02	1	100	100	SAS	0.0284538	0.02
Sim5214	I8_BC	I2_BC	100	KMostCommonInEachBlock	0.0225	1	100	100	SAS	0.0232252	0.0225
Sim5215	I8_BC	I2_BC	100	KMostCommonInEachBlock	0.025	1	100	100	SAS	0.0247453	0.025
Sim5216	I8_BC	I2_BC	100	KMostCommonInEachBlock	0.0275	1	100	100	SAS	0.0253393	0.0275
Sim5217	I8_BC	I2_BC	100	KMostCommonInEachBlock	0.03	1	100	100	SAS	0.0285193	0.03
Sim5218	I8_BC	I2_BC	100	KMostCommonInEachBlock	0.0325	1	100	100	SAS	0.0325668	0.0325
Sim5219	I8_BC	I2_BC	100	KMostCommonInEachBlock	0.035	1	100	100	SAS	0.0377223	0.035
Sim5220	I8_BC	I2_BC	100	KMostCommonInEachBlock	0.0375	1	100	100	SAS	0.0366197	0.0375
Sim5221	I8_BC	I2_BC	100	KMostCommonInEachBlock	0.04	1	100	100	SAS	0.0396067	0.04
Sim5222	I8_BC	I2_BC	100	KMostCommonInEachBlock	0.0425	1	100	100	SAS	0.0428863	0.0425
Sim5223	I8_BC	I2_BC	100	KMostCommonInEachBlock	0.045	1	100	100	SAS	0.0446759	0.045
Sim5224	I8_BC	I2_BC	100	KMostCommonInEachBlock	0.0475	1	100	100	SAS	0.0486563	0.0475
Sim5225	I8_BC	I2_BC	100	KMostCommonInEachBlock	0.05	1	100	100	SAS	0.0507863	0.05
Sim5226	I8_BC	I2_BC	100	KMostCommonInEachBlock	0.06	1	100	100	SAS	0.0608707	0.06
Sim5227	I8_BC	I2_BC	100	KMostCommonInEachBlock	0.07	1	100	100	SAS	0.0713023	0.07
Sim5228	I8_BC	I2_BC	100	KMostCommonInEachBlock	0.08	1	100	100	SAS	0.0797108	0.08
Sim5229	I8_BC	I2_BC	100	KMostCommonInEachBlock	0.09	1	100	100	SAS	0.0900227	0.09
Sim5230	I8_BC	I2_BC	100	KMostCommonInEachBlock	0.1	1	100	100	SAS	0.0989683	0.1
Sim5231	I8_BC	I2_BC	100	KMostCommonInEachBlock	0.15	1	100	100	SAS	0.148814	0.15
Sim5232	I8_BC	I2_BC	100	KMostCommonInEachBlock	0.2	1	100	100	SAS	0.197246	0.2
Sim5233	I8_BC	I2_BC	100	KMostCommonInEachBlock	0.25	1	100	100	SAS	0.248487	0.25
Sim5234	I8_BC	I2_BC	100	KMostCommonInEachBlock	0.3	1	100	100	SAS	0.30372	0.3
Sim5235	I8_BC	I2_BC	100	KMostCommonInEachBlock	0.35	1	100	100	SAS	0.350694	0.35
Sim5236	I8_BC	I2_BC	100	KMostCommonInEachBlock	0.4	1	100	100	SAS	0.406105	0.4
Sim5237	I8_BC	I2_BC	100	KMostCommonInEachBlock	0.45	1	100	100	SAS	0.452695	0.45
Sim5238	I8_BC	I2_BC	100	KMostCommonInEachBlock	0.5	1	100	100	SAS	0.499492	0.5
Sim5239	I8_BC	I2_BC	100	KMostCommonInEachBlock	0.6	1	100	100	SAS	0.599504	0.6
Sim5240	I8_BC	I2_BC	100	KMostCommonInEachBlock	0.7	1	100	100	SAS	0.704998	0.7
Sim5241	I8_BC	I2_BC	100	KMostCommonInEachBlock	0.8	1	100	100	SAS	0.80161	0.8
Sim5242	I8_BC	I2_BC	100	KMostCommonInEachBlock	0.9	1	100	100	SAS	0.908096	0.9
Sim5243	I8_BC	I2_BC	100	KMostCommonInEachBlock	0.95	1	100	100	SAS	0.961295	0.95
Sim5244	I8_BC	I2_BC	100	KMostCommonInEachBlock	1	1	100	100	SAS	1	1
Sim5245	I8_BC	I3_BC	100	KMostCommonInEachBlock	0	1	100	100	MXL	1e-09	0
Sim5246	I8_BC	I3_BC	100	KMostCommonInEachBlock	0.0001	1	100	100	MXL	1e-09	0.0001
Sim5247	I8_BC	I3_BC	100	KMostCommonInEachBlock	0.0002	1	100	100	MXL	1e-09	0.0002
Sim5248	I8_BC	I3_BC	100	KMostCommonInEachBlock	0.0003	1	100	100	MXL	0.000146945	0.0003
Sim5249	I8_BC	I3_BC	100	KMostCommonInEachBlock	0.0004	1	100	100	MXL	0.000492351	0.0004
Sim5250	I8_BC	I3_BC	100	KMostCommonInEachBlock	0.0005	1	100	100	MXL	0.00118561	0.0005
Sim5251	I8_BC	I3_BC	100	KMostCommonInEachBlock	0.0006	1	100	100	MXL	0.000765151	0.0006
Sim5252	I8_BC	I3_BC	100	KMostCommonInEachBlock	0.0007	1	100	100	MXL	0.000698693	0.0007
Sim5253	I8_BC	I3_BC	100	KMostCommonInEachBlock	0.0008	1	100	100	MXL	0.00207781	0.0008
Sim5254	I8_BC	I3_BC	100	KMostCommonInEachBlock	0.0009	1	100	100	MXL	0.000810905	0.0009
Sim5255	I8_BC	I3_BC	100	KMostCommonInEachBlock	0.001	1	100	100	MXL	0.00106894	0.001
Sim5256	I8_BC	I3_BC	100	KMostCommonInEachBlock	0.002	1	100	100	MXL	0.00281364	0.002
Sim5257	I8_BC	I3_BC	100	KMostCommonInEachBlock	0.003	1	100	100	MXL	0.00419852	0.003
Sim5258	I8_BC	I3_BC	100	KMostCommonInEachBlock	0.004	1	100	100	MXL	0.00517402	0.004
Sim5259	I8_BC	I3_BC	100	KMostCommonInEachBlock	0.005	1	100	100	MXL	0.00450494	0.005
Sim5260	I8_BC	I3_BC	100	KMostCommonInEachBlock	0.006	1	100	100	MXL	0.00581474	0.006
Sim5261	I8_BC	I3_BC	100	KMostCommonInEachBlock	0.007	1	100	100	MXL	0.00839219	0.007
Sim5262	I8_BC	I3_BC	100	KMostCommonInEachBlock	0.008	1	100	100	MXL	0.00929065	0.008
Sim5263	I8_BC	I3_BC	100	KMostCommonInEachBlock	0.009	1	100	100	MXL	0.00845374	0.009
Sim5264	I8_BC	I3_BC	100	KMostCommonInEachBlock	0.01	1	100	100	MXL	0.00895377	0.01
Sim5265	I8_BC	I3_BC	100	KMostCommonInEachBlock	0.011	1	100	100	MXL	0.0113669	0.011
Sim5266	I8_BC	I3_BC	100	KMostCommonInEachBlock	0.012	1	100	100	MXL	0.011193	0.012
Sim5267	I8_BC	I3_BC	100	KMostCommonInEachBlock	0.013	1	100	100	MXL	0.0119607	0.013
Sim5268	I8_BC	I3_BC	100	KMostCommonInEachBlock	0.014	1	100	100	MXL	0.0130888	0.014
Sim5269	I8_BC	I3_BC	100	KMostCommonInEachBlock	0.015	1	100	100	MXL	0.013915	0.015
Sim5270	I8_BC	I3_BC	100	KMostCommonInEachBlock	0.016	1	100	100	MXL	0.0190638	0.016
Sim5271	I8_BC	I3_BC	100	KMostCommonInEachBlock	0.017	1	100	100	MXL	0.0164462	0.017
Sim5272	I8_BC	I3_BC	100	KMostCommonInEachBlock	0.018	1	100	100	MXL	0.0177366	0.018
Sim5273	I8_BC	I3_BC	100	KMostCommonInEachBlock	0.019	1	100	100	MXL	0.0177456	0.019
Sim5274	I8_BC	I3_BC	100	KMostCommonInEachBlock	0.02	1	100	100	MXL	0.0188816	0.02
Sim5275	I8_BC	I3_BC	100	KMostCommonInEachBlock	0.0225	1	100	100	MXL	0.0221337	0.0225
Sim5276	I8_BC	I3_BC	100	KMostCommonInEachBlock	0.025	1	100	100	MXL	0.0237121	0.025
Sim5277	I8_BC	I3_BC	100	KMostCommonInEachBlock	0.0275	1	100	100	MXL	0.0274602	0.0275
Sim5278	I8_BC	I3_BC	100	KMostCommonInEachBlock	0.03	1	100	100	MXL	0.0277724	0.03
Sim5279	I8_BC	I3_BC	100	KMostCommonInEachBlock	0.0325	1	100	100	MXL	0.0317362	0.0325
Sim5280	I8_BC	I3_BC	100	KMostCommonInEachBlock	0.035	1	100	100	MXL	0.0330866	0.035
Sim5281	I8_BC	I3_BC	100	KMostCommonInEachBlock	0.0375	1	100	100	MXL	0.0352222	0.0375
Sim5282	I8_BC	I3_BC	100	KMostCommonInEachBlock	0.04	1	100	100	MXL	0.0390599	0.04
Sim5283	I8_BC	I3_BC	100	KMostCommonInEachBlock	0.0425	1	100	100	MXL	0.0416106	0.0425
Sim5284	I8_BC	I3_BC	100	KMostCommonInEachBlock	0.045	1	100	100	MXL	0.0439537	0.045
Sim5285	I8_BC	I3_BC	100	KMostCommonInEachBlock	0.0475	1	100	100	MXL	0.0440582	0.0475
Sim5286	I8_BC	I3_BC	100	KMostCommonInEachBlock	0.05	1	100	100	MXL	0.0480406	0.05
Sim5287	I8_BC	I3_BC	100	KMostCommonInEachBlock	0.06	1	100	100	MXL	0.0554704	0.06
Sim5288	I8_BC	I3_BC	100	KMostCommonInEachBlock	0.07	1	100	100	MXL	0.0681455	0.07
Sim5289	I8_BC	I3_BC	100	KMostCommonInEachBlock	0.08	1	100	100	MXL	0.0780308	0.08
Sim5290	I8_BC	I3_BC	100	KMostCommonInEachBlock	0.09	1	100	100	MXL	0.08642	0.09
Sim5291	I8_BC	I3_BC	100	KMostCommonInEachBlock	0.1	1	100	100	MXL	0.0957881	0.1
Sim5292	I8_BC	I3_BC	100	KMostCommonInEachBlock	0.15	1	100	100	MXL	0.143183	0.15
Sim5293	I8_BC	I3_BC	100	KMostCommonInEachBlock	0.2	1	100	100	MXL	0.190394	0.2
Sim5294	I8_BC	I3_BC	100	KMostCommonInEachBlock	0.25	1	100	100	MXL	0.242552	0.25
Sim5295	I8_BC	I3_BC	100	KMostCommonInEachBlock	0.3	1	100	100	MXL	0.295021	0.3
Sim5296	I8_BC	I3_BC	100	KMostCommonInEachBlock	0.35	1	100	100	MXL	0.340315	0.35
Sim5297	I8_BC	I3_BC	100	KMostCommonInEachBlock	0.4	1	100	100	MXL	0.397259	0.4
Sim5298	I8_BC	I3_BC	100	KMostCommonInEachBlock	0.45	1	100	100	MXL	0.442066	0.45
Sim5299	I8_BC	I3_BC	100	KMostCommonInEachBlock	0.5	1	100	100	MXL	0.502246	0.5
Sim5300	I8_BC	I3_BC	100	KMostCommonInEachBlock	0.6	1	100	100	MXL	0.603154	0.6
Sim5301	I8_BC	I3_BC	100	KMostCommonInEachBlock	0.7	1	100	100	MXL	0.702298	0.7
Sim5302	I8_BC	I3_BC	100	KMostCommonInEachBlock	0.8	1	100	100	MXL	0.813434	0.8
Sim5303	I8_BC	I3_BC	100	KMostCommonInEachBlock	0.9	1	100	100	MXL	0.913178	0.9
Sim5304	I8_BC	I3_BC	100	KMostCommonInEachBlock	0.95	1	100	100	MXL	0.975926	0.95
Sim5305	I8_BC	I3_BC	100	KMostCommonInEachBlock	1	1	100	100	MXL	1	1
Sim5306	I2_BC	I3_BC	100	KMostCommonInEachBlock	0	1	100	100	MXL	1e-09	0
Sim5307	I2_BC	I3_BC	100	KMostCommonInEachBlock	0.0001	1	100	100	MXL	0.000169048	0.0001
Sim5308	I2_BC	I3_BC	100	KMostCommonInEachBlock	0.0002	1	100	100	MXL	0.000150977	0.0002
Sim5309	I2_BC	I3_BC	100	KMostCommonInEachBlock	0.0003	1	100	100	MXL	0.000112054	0.0003
Sim5310	I2_BC	I3_BC	100	KMostCommonInEachBlock	0.0004	1	100	100	MXL	0.000474436	0.0004
Sim5311	I2_BC	I3_BC	100	KMostCommonInEachBlock	0.0005	1	100	100	MXL	0.00035436	0.0005
Sim5312	I2_BC	I3_BC	100	KMostCommonInEachBlock	0.0006	1	100	100	MXL	0.000953288	0.0006
Sim5313	I2_BC	I3_BC	100	KMostCommonInEachBlock	0.0007	1	100	100	MXL	0.00157226	0.0007
Sim5314	I2_BC	I3_BC	100	KMostCommonInEachBlock	0.0008	1	100	100	MXL	0.000854201	0.0008
Sim5315	I2_BC	I3_BC	100	KMostCommonInEachBlock	0.0009	1	100	100	MXL	0.000832352	0.0009
Sim5316	I2_BC	I3_BC	100	KMostCommonInEachBlock	0.001	1	100	100	MXL	0.000861337	0.001
Sim5317	I2_BC	I3_BC	100	KMostCommonInEachBlock	0.002	1	100	100	MXL	0.00232518	0.002
Sim5318	I2_BC	I3_BC	100	KMostCommonInEachBlock	0.003	1	100	100	MXL	0.00583964	0.003
Sim5319	I2_BC	I3_BC	100	KMostCommonInEachBlock	0.004	1	100	100	MXL	0.00375997	0.004
Sim5320	I2_BC	I3_BC	100	KMostCommonInEachBlock	0.005	1	100	100	MXL	0.00491206	0.005
Sim5321	I2_BC	I3_BC	100	KMostCommonInEachBlock	0.006	1	100	100	MXL	0.00579362	0.006
Sim5322	I2_BC	I3_BC	100	KMostCommonInEachBlock	0.007	1	100	100	MXL	0.00731342	0.007
Sim5323	I2_BC	I3_BC	100	KMostCommonInEachBlock	0.008	1	100	100	MXL	0.00854549	0.008
Sim5324	I2_BC	I3_BC	100	KMostCommonInEachBlock	0.009	1	100	100	MXL	0.00907669	0.009
Sim5325	I2_BC	I3_BC	100	KMostCommonInEachBlock	0.01	1	100	100	MXL	0.00953898	0.01
Sim5326	I2_BC	I3_BC	100	KMostCommonInEachBlock	0.011	1	100	100	MXL	0.0118442	0.011
Sim5327	I2_BC	I3_BC	100	KMostCommonInEachBlock	0.012	1	100	100	MXL	0.0128475	0.012
Sim5328	I2_BC	I3_BC	100	KMostCommonInEachBlock	0.013	1	100	100	MXL	0.0133625	0.013
Sim5329	I2_BC	I3_BC	100	KMostCommonInEachBlock	0.014	1	100	100	MXL	0.0156021	0.014
Sim5330	I2_BC	I3_BC	100	KMostCommonInEachBlock	0.015	1	100	100	MXL	0.0144283	0.015
Sim5331	I2_BC	I3_BC	100	KMostCommonInEachBlock	0.016	1	100	100	MXL	0.0148813	0.016
Sim5332	I2_BC	I3_BC	100	KMostCommonInEachBlock	0.017	1	100	100	MXL	0.0169962	0.017
Sim5333	I2_BC	I3_BC	100	KMostCommonInEachBlock	0.018	1	100	100	MXL	0.0186669	0.018
Sim5334	I2_BC	I3_BC	100	KMostCommonInEachBlock	0.019	1	100	100	MXL	0.0193211	0.019
Sim5335	I2_BC	I3_BC	100	KMostCommonInEachBlock	0.02	1	100	100	MXL	0.0196148	0.02
Sim5336	I2_BC	I3_BC	100	KMostCommonInEachBlock	0.0225	1	100	100	MXL	0.0234301	0.0225
Sim5337	I2_BC	I3_BC	100	KMostCommonInEachBlock	0.025	1	100	100	MXL	0.0251063	0.025
Sim5338	I2_BC	I3_BC	100	KMostCommonInEachBlock	0.0275	1	100	100	MXL	0.0267842	0.0275
Sim5339	I2_BC	I3_BC	100	KMostCommonInEachBlock	0.03	1	100	100	MXL	0.0321614	0.03
Sim5340	I2_BC	I3_BC	100	KMostCommonInEachBlock	0.0325	1	100	100	MXL	0.0330716	0.0325
Sim5341	I2_BC	I3_BC	100	KMostCommonInEachBlock	0.035	1	100	100	MXL	0.0359383	0.035
Sim5342	I2_BC	I3_BC	100	KMostCommonInEachBlock	0.0375	1	100	100	MXL	0.0365849	0.0375
Sim5343	I2_BC	I3_BC	100	KMostCommonInEachBlock	0.04	1	100	100	MXL	0.0391607	0.04
Sim5344	I2_BC	I3_BC	100	KMostCommonInEachBlock	0.0425	1	100	100	MXL	0.0404942	0.0425
Sim5345	I2_BC	I3_BC	100	KMostCommonInEachBlock	0.045	1	100	100	MXL	0.0458433	0.045
Sim5346	I2_BC	I3_BC	100	KMostCommonInEachBlock	0.0475	1	100	100	MXL	0.0476298	0.0475
Sim5347	I2_BC	I3_BC	100	KMostCommonInEachBlock	0.05	1	100	100	MXL	0.0485791	0.05
Sim5348	I2_BC	I3_BC	100	KMostCommonInEachBlock	0.06	1	100	100	MXL	0.0590405	0.06
Sim5349	I2_BC	I3_BC	100	KMostCommonInEachBlock	0.07	1	100	100	MXL	0.0685491	0.07
Sim5350	I2_BC	I3_BC	100	KMostCommonInEachBlock	0.08	1	100	100	MXL	0.0795118	0.08
Sim5351	I2_BC	I3_BC	100	KMostCommonInEachBlock	0.09	1	100	100	MXL	0.0886602	0.09
Sim5352	I2_BC	I3_BC	100	KMostCommonInEachBlock	0.1	1	100	100	MXL	0.100285	0.1
Sim5353	I2_BC	I3_BC	100	KMostCommonInEachBlock	0.15	1	100	100	MXL	0.147309	0.15
Sim5354	I2_BC	I3_BC	100	KMostCommonInEachBlock	0.2	1	100	100	MXL	0.197041	0.2
Sim5355	I2_BC	I3_BC	100	KMostCommonInEachBlock	0.25	1	100	100	MXL	0.246516	0.25
Sim5356	I2_BC	I3_BC	100	KMostCommonInEachBlock	0.3	1	100	100	MXL	0.299796	0.3
Sim5357	I2_BC	I3_BC	100	KMostCommonInEachBlock	0.35	1	100	100	MXL	0.34436	0.35
Sim5358	I2_BC	I3_BC	100	KMostCommonInEachBlock	0.4	1	100	100	MXL	0.396139	0.4
Sim5359	I2_BC	I3_BC	100	KMostCommonInEachBlock	0.45	1	100	100	MXL	0.453512	0.45
Sim5360	I2_BC	I3_BC	100	KMostCommonInEachBlock	0.5	1	100	100	MXL	0.49944	0.5
Sim5361	I2_BC	I3_BC	100	KMostCommonInEachBlock	0.6	1	100	100	MXL	0.602309	0.6
Sim5362	I2_BC	I3_BC	100	KMostCommonInEachBlock	0.7	1	100	100	MXL	0.706829	0.7
Sim5363	I2_BC	I3_BC	100	KMostCommonInEachBlock	0.8	1	100	100	MXL	0.812103	0.8
Sim5364	I2_BC	I3_BC	100	KMostCommonInEachBlock	0.9	1	100	100	MXL	0.917261	0.9
Sim5365	I2_BC	I3_BC	100	KMostCommonInEachBlock	0.95	1	100	100	MXL	0.971474	0.95
Sim5366	I2_BC	I3_BC	100	KMostCommonInEachBlock	1	1	100	100	MXL	1	1
Sim5367	I8_BC	I2_BC	100	KMostCommonInEachBlock	0	0.33	100	100	SAS	1e-09	0
Sim5368	I8_BC	I2_BC	100	KMostCommonInEachBlock	0.0001	0.33	100	100	SAS	1e-09	0.0001
Sim5369	I8_BC	I2_BC	100	KMostCommonInEachBlock	0.0002	0.33	100	100	SAS	0.000308466	0.0002
Sim5370	I8_BC	I2_BC	100	KMostCommonInEachBlock	0.0003	0.33	100	100	SAS	7.12122e-05	0.0003
Sim5371	I8_BC	I2_BC	100	KMostCommonInEachBlock	0.0004	0.33	100	100	SAS	0.000810387	0.0004
Sim5372	I8_BC	I2_BC	100	KMostCommonInEachBlock	0.0005	0.33	100	100	SAS	0.000321907	0.0005
Sim5373	I8_BC	I2_BC	100	KMostCommonInEachBlock	0.0006	0.33	100	100	SAS	0.0002592	0.0006
Sim5374	I8_BC	I2_BC	100	KMostCommonInEachBlock	0.0007	0.33	100	100	SAS	0.000495358	0.0007
Sim5375	I8_BC	I2_BC	100	KMostCommonInEachBlock	0.0008	0.33	100	100	SAS	0.00245931	0.0008
Sim5376	I8_BC	I2_BC	100	KMostCommonInEachBlock	0.0009	0.33	100	100	SAS	0.0014214	0.0009
Sim5377	I8_BC	I2_BC	100	KMostCommonInEachBlock	0.001	0.33	100	100	SAS	0.000611619	0.001
Sim5378	I8_BC	I2_BC	100	KMostCommonInEachBlock	0.002	0.33	100	100	SAS	0.0041095	0.002
Sim5379	I8_BC	I2_BC	100	KMostCommonInEachBlock	0.003	0.33	100	100	SAS	0.00671453	0.003
Sim5380	I8_BC	I2_BC	100	KMostCommonInEachBlock	0.004	0.33	100	100	SAS	0.00640482	0.004
Sim5381	I8_BC	I2_BC	100	KMostCommonInEachBlock	0.005	0.33	100	100	SAS	0.0100222	0.005
Sim5382	I8_BC	I2_BC	100	KMostCommonInEachBlock	0.006	0.33	100	100	SAS	0.00565332	0.006
Sim5383	I8_BC	I2_BC	100	KMostCommonInEachBlock	0.007	0.33	100	100	SAS	0.0102528	0.007
Sim5384	I8_BC	I2_BC	100	KMostCommonInEachBlock	0.008	0.33	100	100	SAS	0.0098814	0.008
Sim5385	I8_BC	I2_BC	100	KMostCommonInEachBlock	0.009	0.33	100	100	SAS	0.0108544	0.009
Sim5386	I8_BC	I2_BC	100	KMostCommonInEachBlock	0.01	0.33	100	100	SAS	0.00964514	0.01
Sim5387	I8_BC	I2_BC	100	KMostCommonInEachBlock	0.011	0.33	100	100	SAS	0.0124143	0.011
Sim5388	I8_BC	I2_BC	100	KMostCommonInEachBlock	0.012	0.33	100	100	SAS	0.0158371	0.012
Sim5389	I8_BC	I2_BC	100	KMostCommonInEachBlock	0.013	0.33	100	100	SAS	0.0127542	0.013
Sim5390	I8_BC	I2_BC	100	KMostCommonInEachBlock	0.014	0.33	100	100	SAS	0.0159068	0.014
Sim5391	I8_BC	I2_BC	100	KMostCommonInEachBlock	0.015	0.33	100	100	SAS	0.0181368	0.015
Sim5392	I8_BC	I2_BC	100	KMostCommonInEachBlock	0.016	0.33	100	100	SAS	0.0184243	0.016
Sim5393	I8_BC	I2_BC	100	KMostCommonInEachBlock	0.017	0.33	100	100	SAS	0.0161673	0.017
Sim5394	I8_BC	I2_BC	100	KMostCommonInEachBlock	0.018	0.33	100	100	SAS	0.0180068	0.018
Sim5395	I8_BC	I2_BC	100	KMostCommonInEachBlock	0.019	0.33	100	100	SAS	0.0196019	0.019
Sim5396	I8_BC	I2_BC	100	KMostCommonInEachBlock	0.02	0.33	100	100	SAS	0.0269644	0.02
Sim5397	I8_BC	I2_BC	100	KMostCommonInEachBlock	0.0225	0.33	100	100	SAS	0.0236631	0.0225
Sim5398	I8_BC	I2_BC	100	KMostCommonInEachBlock	0.025	0.33	100	100	SAS	0.0257551	0.025
Sim5399	I8_BC	I2_BC	100	KMostCommonInEachBlock	0.0275	0.33	100	100	SAS	0.026705	0.0275
Sim5400	I8_BC	I2_BC	100	KMostCommonInEachBlock	0.03	0.33	100	100	SAS	0.030896	0.03
Sim5401	I8_BC	I2_BC	100	KMostCommonInEachBlock	0.0325	0.33	100	100	SAS	0.031313	0.0325
Sim5402	I8_BC	I2_BC	100	KMostCommonInEachBlock	0.035	0.33	100	100	SAS	0.0334077	0.035
Sim5403	I8_BC	I2_BC	100	KMostCommonInEachBlock	0.0375	0.33	100	100	SAS	0.0403135	0.0375
Sim5404	I8_BC	I2_BC	100	KMostCommonInEachBlock	0.04	0.33	100	100	SAS	0.0490351	0.04
Sim5405	I8_BC	I2_BC	100	KMostCommonInEachBlock	0.0425	0.33	100	100	SAS	0.0430035	0.0425
Sim5406	I8_BC	I2_BC	100	KMostCommonInEachBlock	0.045	0.33	100	100	SAS	0.0499066	0.045
Sim5407	I8_BC	I2_BC	100	KMostCommonInEachBlock	0.0475	0.33	100	100	SAS	0.0555032	0.0475
Sim5408	I8_BC	I2_BC	100	KMostCommonInEachBlock	0.05	0.33	100	100	SAS	0.0480786	0.05
Sim5409	I8_BC	I2_BC	100	KMostCommonInEachBlock	0.06	0.33	100	100	SAS	0.0585204	0.06
Sim5410	I8_BC	I2_BC	100	KMostCommonInEachBlock	0.07	0.33	100	100	SAS	0.0798113	0.07
Sim5411	I8_BC	I2_BC	100	KMostCommonInEachBlock	0.08	0.33	100	100	SAS	0.0817584	0.08
Sim5412	I8_BC	I2_BC	100	KMostCommonInEachBlock	0.09	0.33	100	100	SAS	0.0908854	0.09
Sim5413	I8_BC	I2_BC	100	KMostCommonInEachBlock	0.1	0.33	100	100	SAS	0.106165	0.1
Sim5414	I8_BC	I2_BC	100	KMostCommonInEachBlock	0.15	0.33	100	100	SAS	0.148214	0.15
Sim5415	I8_BC	I2_BC	100	KMostCommonInEachBlock	0.2	0.33	100	100	SAS	0.199156	0.2
Sim5416	I8_BC	I2_BC	100	KMostCommonInEachBlock	0.25	0.33	100	100	SAS	0.250725	0.25
Sim5417	I8_BC	I2_BC	100	KMostCommonInEachBlock	0.3	0.33	100	100	SAS	0.300698	0.3
Sim5418	I8_BC	I2_BC	100	KMostCommonInEachBlock	0.35	0.33	100	100	SAS	0.350187	0.35
Sim5419	I8_BC	I2_BC	100	KMostCommonInEachBlock	0.4	0.33	100	100	SAS	0.398003	0.4
Sim5420	I8_BC	I2_BC	100	KMostCommonInEachBlock	0.45	0.33	100	100	SAS	0.443274	0.45
Sim5421	I8_BC	I2_BC	100	KMostCommonInEachBlock	0.5	0.33	100	100	SAS	0.508828	0.5
Sim5422	I8_BC	I2_BC	100	KMostCommonInEachBlock	0.6	0.33	100	100	SAS	0.594065	0.6
Sim5423	I8_BC	I2_BC	100	KMostCommonInEachBlock	0.7	0.33	100	100	SAS	0.708476	0.7
Sim5424	I8_BC	I2_BC	100	KMostCommonInEachBlock	0.8	0.33	100	100	SAS	0.789208	0.8
Sim5425	I8_BC	I2_BC	100	KMostCommonInEachBlock	0.9	0.33	100	100	SAS	0.9065	0.9
Sim5426	I8_BC	I2_BC	100	KMostCommonInEachBlock	0.95	0.33	100	100	SAS	0.94784	0.95
Sim5427	I8_BC	I2_BC	100	KMostCommonInEachBlock	1	0.33	100	100	SAS	0.996956	1
Sim5428	I8_BC	I3_BC	100	KMostCommonInEachBlock	0	0.33	100	100	MXL	1e-09	0
Sim5429	I8_BC	I3_BC	100	KMostCommonInEachBlock	0.0001	0.33	100	100	MXL	0.000112437	0.0001
Sim5430	I8_BC	I3_BC	100	KMostCommonInEachBlock	0.0002	0.33	100	100	MXL	0.000446768	0.0002
Sim5431	I8_BC	I3_BC	100	KMostCommonInEachBlock	0.0003	0.33	100	100	MXL	0.000111585	0.0003
Sim5432	I8_BC	I3_BC	100	KMostCommonInEachBlock	0.0004	0.33	100	100	MXL	0.000444589	0.0004
Sim5433	I8_BC	I3_BC	100	KMostCommonInEachBlock	0.0005	0.33	100	100	MXL	0.000333933	0.0005
Sim5434	I8_BC	I3_BC	100	KMostCommonInEachBlock	0.0006	0.33	100	100	MXL	1e-09	0.0006
Sim5435	I8_BC	I3_BC	100	KMostCommonInEachBlock	0.0007	0.33	100	100	MXL	0.000132754	0.0007
Sim5436	I8_BC	I3_BC	100	KMostCommonInEachBlock	0.0008	0.33	100	100	MXL	4.03826e-05	0.0008
Sim5437	I8_BC	I3_BC	100	KMostCommonInEachBlock	0.0009	0.33	100	100	MXL	0.000779871	0.0009
Sim5438	I8_BC	I3_BC	100	KMostCommonInEachBlock	0.001	0.33	100	100	MXL	0.0011179	0.001
Sim5439	I8_BC	I3_BC	100	KMostCommonInEachBlock	0.002	0.33	100	100	MXL	0.00128753	0.002
Sim5440	I8_BC	I3_BC	100	KMostCommonInEachBlock	0.003	0.33	100	100	MXL	0.00397453	0.003
Sim5441	I8_BC	I3_BC	100	KMostCommonInEachBlock	0.004	0.33	100	100	MXL	0.00459923	0.004
Sim5442	I8_BC	I3_BC	100	KMostCommonInEachBlock	0.005	0.33	100	100	MXL	0.00426498	0.005
Sim5443	I8_BC	I3_BC	100	KMostCommonInEachBlock	0.006	0.33	100	100	MXL	0.00512087	0.006
Sim5444	I8_BC	I3_BC	100	KMostCommonInEachBlock	0.007	0.33	100	100	MXL	0.00828449	0.007
Sim5445	I8_BC	I3_BC	100	KMostCommonInEachBlock	0.008	0.33	100	100	MXL	0.00761493	0.008
Sim5446	I8_BC	I3_BC	100	KMostCommonInEachBlock	0.009	0.33	100	100	MXL	0.00824184	0.009
Sim5447	I8_BC	I3_BC	100	KMostCommonInEachBlock	0.01	0.33	100	100	MXL	0.00719095	0.01
Sim5448	I8_BC	I3_BC	100	KMostCommonInEachBlock	0.011	0.33	100	100	MXL	0.0121071	0.011
Sim5449	I8_BC	I3_BC	100	KMostCommonInEachBlock	0.012	0.33	100	100	MXL	0.00888987	0.012
Sim5450	I8_BC	I3_BC	100	KMostCommonInEachBlock	0.013	0.33	100	100	MXL	0.0107275	0.013
Sim5451	I8_BC	I3_BC	100	KMostCommonInEachBlock	0.014	0.33	100	100	MXL	0.0123459	0.014
Sim5452	I8_BC	I3_BC	100	KMostCommonInEachBlock	0.015	0.33	100	100	MXL	0.0145593	0.015
Sim5453	I8_BC	I3_BC	100	KMostCommonInEachBlock	0.016	0.33	100	100	MXL	0.0194359	0.016
Sim5454	I8_BC	I3_BC	100	KMostCommonInEachBlock	0.017	0.33	100	100	MXL	0.0155339	0.017
Sim5455	I8_BC	I3_BC	100	KMostCommonInEachBlock	0.018	0.33	100	100	MXL	0.0147804	0.018
Sim5456	I8_BC	I3_BC	100	KMostCommonInEachBlock	0.019	0.33	100	100	MXL	0.0173595	0.019
Sim5457	I8_BC	I3_BC	100	KMostCommonInEachBlock	0.02	0.33	100	100	MXL	0.017762	0.02
Sim5458	I8_BC	I3_BC	100	KMostCommonInEachBlock	0.0225	0.33	100	100	MXL	0.0210454	0.0225
Sim5459	I8_BC	I3_BC	100	KMostCommonInEachBlock	0.025	0.33	100	100	MXL	0.0226752	0.025
Sim5460	I8_BC	I3_BC	100	KMostCommonInEachBlock	0.0275	0.33	100	100	MXL	0.0316327	0.0275
Sim5461	I8_BC	I3_BC	100	KMostCommonInEachBlock	0.03	0.33	100	100	MXL	0.030815	0.03
Sim5462	I8_BC	I3_BC	100	KMostCommonInEachBlock	0.0325	0.33	100	100	MXL	0.028688	0.0325
Sim5463	I8_BC	I3_BC	100	KMostCommonInEachBlock	0.035	0.33	100	100	MXL	0.0365189	0.035
Sim5464	I8_BC	I3_BC	100	KMostCommonInEachBlock	0.0375	0.33	100	100	MXL	0.0399999	0.0375
Sim5465	I8_BC	I3_BC	100	KMostCommonInEachBlock	0.04	0.33	100	100	MXL	0.0402972	0.04
Sim5466	I8_BC	I3_BC	100	KMostCommonInEachBlock	0.0425	0.33	100	100	MXL	0.04098	0.0425
Sim5467	I8_BC	I3_BC	100	KMostCommonInEachBlock	0.045	0.33	100	100	MXL	0.042094	0.045
Sim5468	I8_BC	I3_BC	100	KMostCommonInEachBlock	0.0475	0.33	100	100	MXL	0.0579495	0.0475
Sim5469	I8_BC	I3_BC	100	KMostCommonInEachBlock	0.05	0.33	100	100	MXL	0.0482568	0.05
Sim5470	I8_BC	I3_BC	100	KMostCommonInEachBlock	0.06	0.33	100	100	MXL	0.0657849	0.06
Sim5471	I8_BC	I3_BC	100	KMostCommonInEachBlock	0.07	0.33	100	100	MXL	0.0671109	0.07
Sim5472	I8_BC	I3_BC	100	KMostCommonInEachBlock	0.08	0.33	100	100	MXL	0.0794133	0.08
Sim5473	I8_BC	I3_BC	100	KMostCommonInEachBlock	0.09	0.33	100	100	MXL	0.0860301	0.09
Sim5474	I8_BC	I3_BC	100	KMostCommonInEachBlock	0.1	0.33	100	100	MXL	0.109511	0.1
Sim5475	I8_BC	I3_BC	100	KMostCommonInEachBlock	0.15	0.33	100	100	MXL	0.143995	0.15
Sim5476	I8_BC	I3_BC	100	KMostCommonInEachBlock	0.2	0.33	100	100	MXL	0.204797	0.2
Sim5477	I8_BC	I3_BC	100	KMostCommonInEachBlock	0.25	0.33	100	100	MXL	0.237207	0.25
Sim5478	I8_BC	I3_BC	100	KMostCommonInEachBlock	0.3	0.33	100	100	MXL	0.280428	0.3
Sim5479	I8_BC	I3_BC	100	KMostCommonInEachBlock	0.35	0.33	100	100	MXL	0.35411	0.35
Sim5480	I8_BC	I3_BC	100	KMostCommonInEachBlock	0.4	0.33	100	100	MXL	0.385826	0.4
Sim5481	I8_BC	I3_BC	100	KMostCommonInEachBlock	0.45	0.33	100	100	MXL	0.434003	0.45
Sim5482	I8_BC	I3_BC	100	KMostCommonInEachBlock	0.5	0.33	100	100	MXL	0.480245	0.5
Sim5483	I8_BC	I3_BC	100	KMostCommonInEachBlock	0.6	0.33	100	100	MXL	0.594843	0.6
Sim5484	I8_BC	I3_BC	100	KMostCommonInEachBlock	0.7	0.33	100	100	MXL	0.695709	0.7
Sim5485	I8_BC	I3_BC	100	KMostCommonInEachBlock	0.8	0.33	100	100	MXL	0.794797	0.8
Sim5486	I8_BC	I3_BC	100	KMostCommonInEachBlock	0.9	0.33	100	100	MXL	0.905749	0.9
Sim5487	I8_BC	I3_BC	100	KMostCommonInEachBlock	0.95	0.33	100	100	MXL	0.943138	0.95
Sim5488	I8_BC	I3_BC	100	KMostCommonInEachBlock	1	0.33	100	100	MXL	1	1
Sim5489	I2_BC	I3_BC	100	KMostCommonInEachBlock	0	0.33	100	100	MXL	1e-09	0
Sim5490	I2_BC	I3_BC	100	KMostCommonInEachBlock	0.0001	0.33	100	100	MXL	1e-09	0.0001
Sim5491	I2_BC	I3_BC	100	KMostCommonInEachBlock	0.0002	0.33	100	100	MXL	1e-09	0.0002
Sim5492	I2_BC	I3_BC	100	KMostCommonInEachBlock	0.0003	0.33	100	100	MXL	1e-09	0.0003
Sim5493	I2_BC	I3_BC	100	KMostCommonInEachBlock	0.0004	0.33	100	100	MXL	0.00103175	0.0004
Sim5494	I2_BC	I3_BC	100	KMostCommonInEachBlock	0.0005	0.33	100	100	MXL	1e-09	0.0005
Sim5495	I2_BC	I3_BC	100	KMostCommonInEachBlock	0.0006	0.33	100	100	MXL	0.000205711	0.0006
Sim5496	I2_BC	I3_BC	100	KMostCommonInEachBlock	0.0007	0.33	100	100	MXL	0.00266052	0.0007
Sim5497	I2_BC	I3_BC	100	KMostCommonInEachBlock	0.0008	0.33	100	100	MXL	0.000923507	0.0008
Sim5498	I2_BC	I3_BC	100	KMostCommonInEachBlock	0.0009	0.33	100	100	MXL	0.000715753	0.0009
Sim5499	I2_BC	I3_BC	100	KMostCommonInEachBlock	0.001	0.33	100	100	MXL	0.000718326	0.001
Sim5500	I2_BC	I3_BC	100	KMostCommonInEachBlock	0.002	0.33	100	100	MXL	0.0026652	0.002
Sim5501	I2_BC	I3_BC	100	KMostCommonInEachBlock	0.003	0.33	100	100	MXL	0.00503264	0.003
Sim5502	I2_BC	I3_BC	100	KMostCommonInEachBlock	0.004	0.33	100	100	MXL	0.0038167	0.004
Sim5503	I2_BC	I3_BC	100	KMostCommonInEachBlock	0.005	0.33	100	100	MXL	0.00522454	0.005
Sim5504	I2_BC	I3_BC	100	KMostCommonInEachBlock	0.006	0.33	100	100	MXL	0.00543525	0.006
Sim5505	I2_BC	I3_BC	100	KMostCommonInEachBlock	0.007	0.33	100	100	MXL	0.00638017	0.007
Sim5506	I2_BC	I3_BC	100	KMostCommonInEachBlock	0.008	0.33	100	100	MXL	0.00833978	0.008
Sim5507	I2_BC	I3_BC	100	KMostCommonInEachBlock	0.009	0.33	100	100	MXL	0.00656986	0.009
Sim5508	I2_BC	I3_BC	100	KMostCommonInEachBlock	0.01	0.33	100	100	MXL	0.0102063	0.01
Sim5509	I2_BC	I3_BC	100	KMostCommonInEachBlock	0.011	0.33	100	100	MXL	0.012355	0.011
Sim5510	I2_BC	I3_BC	100	KMostCommonInEachBlock	0.012	0.33	100	100	MXL	0.0129558	0.012
Sim5511	I2_BC	I3_BC	100	KMostCommonInEachBlock	0.013	0.33	100	100	MXL	0.0132395	0.013
Sim5512	I2_BC	I3_BC	100	KMostCommonInEachBlock	0.014	0.33	100	100	MXL	0.0195709	0.014
Sim5513	I2_BC	I3_BC	100	KMostCommonInEachBlock	0.015	0.33	100	100	MXL	0.0148609	0.015
Sim5514	I2_BC	I3_BC	100	KMostCommonInEachBlock	0.016	0.33	100	100	MXL	0.01819	0.016
Sim5515	I2_BC	I3_BC	100	KMostCommonInEachBlock	0.017	0.33	100	100	MXL	0.0158584	0.017
Sim5516	I2_BC	I3_BC	100	KMostCommonInEachBlock	0.018	0.33	100	100	MXL	0.0182903	0.018
Sim5517	I2_BC	I3_BC	100	KMostCommonInEachBlock	0.019	0.33	100	100	MXL	0.0254545	0.019
Sim5518	I2_BC	I3_BC	100	KMostCommonInEachBlock	0.02	0.33	100	100	MXL	0.0201605	0.02
Sim5519	I2_BC	I3_BC	100	KMostCommonInEachBlock	0.0225	0.33	100	100	MXL	0.0253359	0.0225
Sim5520	I2_BC	I3_BC	100	KMostCommonInEachBlock	0.025	0.33	100	100	MXL	0.0269786	0.025
Sim5521	I2_BC	I3_BC	100	KMostCommonInEachBlock	0.0275	0.33	100	100	MXL	0.0263782	0.0275
Sim5522	I2_BC	I3_BC	100	KMostCommonInEachBlock	0.03	0.33	100	100	MXL	0.0339515	0.03
Sim5523	I2_BC	I3_BC	100	KMostCommonInEachBlock	0.0325	0.33	100	100	MXL	0.0317176	0.0325
Sim5524	I2_BC	I3_BC	100	KMostCommonInEachBlock	0.035	0.33	100	100	MXL	0.0356947	0.035
Sim5525	I2_BC	I3_BC	100	KMostCommonInEachBlock	0.0375	0.33	100	100	MXL	0.0361071	0.0375
Sim5526	I2_BC	I3_BC	100	KMostCommonInEachBlock	0.04	0.33	100	100	MXL	0.0435907	0.04
Sim5527	I2_BC	I3_BC	100	KMostCommonInEachBlock	0.0425	0.33	100	100	MXL	0.048293	0.0425
Sim5528	I2_BC	I3_BC	100	KMostCommonInEachBlock	0.045	0.33	100	100	MXL	0.0446854	0.045
Sim5529	I2_BC	I3_BC	100	KMostCommonInEachBlock	0.0475	0.33	100	100	MXL	0.0442033	0.0475
Sim5530	I2_BC	I3_BC	100	KMostCommonInEachBlock	0.05	0.33	100	100	MXL	0.0438118	0.05
Sim5531	I2_BC	I3_BC	100	KMostCommonInEachBlock	0.06	0.33	100	100	MXL	0.0585202	0.06
Sim5532	I2_BC	I3_BC	100	KMostCommonInEachBlock	0.07	0.33	100	100	MXL	0.0676759	0.07
Sim5533	I2_BC	I3_BC	100	KMostCommonInEachBlock	0.08	0.33	100	100	MXL	0.0760781	0.08
Sim5534	I2_BC	I3_BC	100	KMostCommonInEachBlock	0.09	0.33	100	100	MXL	0.0906198	0.09
Sim5535	I2_BC	I3_BC	100	KMostCommonInEachBlock	0.1	0.33	100	100	MXL	0.0964644	0.1
Sim5536	I2_BC	I3_BC	100	KMostCommonInEachBlock	0.15	0.33	100	100	MXL	0.147516	0.15
Sim5537	I2_BC	I3_BC	100	KMostCommonInEachBlock	0.2	0.33	100	100	MXL	0.200705	0.2
Sim5538	I2_BC	I3_BC	100	KMostCommonInEachBlock	0.25	0.33	100	100	MXL	0.239498	0.25
Sim5539	I2_BC	I3_BC	100	KMostCommonInEachBlock	0.3	0.33	100	100	MXL	0.287612	0.3
Sim5540	I2_BC	I3_BC	100	KMostCommonInEachBlock	0.35	0.33	100	100	MXL	0.338352	0.35
Sim5541	I2_BC	I3_BC	100	KMostCommonInEachBlock	0.4	0.33	100	100	MXL	0.402193	0.4
Sim5542	I2_BC	I3_BC	100	KMostCommonInEachBlock	0.45	0.33	100	100	MXL	0.451542	0.45
Sim5543	I2_BC	I3_BC	100	KMostCommonInEachBlock	0.5	0.33	100	100	MXL	0.499252	0.5
Sim5544	I2_BC	I3_BC	100	KMostCommonInEachBlock	0.6	0.33	100	100	MXL	0.595291	0.6
Sim5545	I2_BC	I3_BC	100	KMostCommonInEachBlock	0.7	0.33	100	100	MXL	0.71046	0.7
Sim5546	I2_BC	I3_BC	100	KMostCommonInEachBlock	0.8	0.33	100	100	MXL	0.808979	0.8
Sim5547	I2_BC	I3_BC	100	KMostCommonInEachBlock	0.9	0.33	100	100	MXL	0.917655	0.9
Sim5548	I2_BC	I3_BC	100	KMostCommonInEachBlock	0.95	0.33	100	100	MXL	0.977919	0.95
Sim5549	I2_BC	I3_BC	100	KMostCommonInEachBlock	1	0.33	100	100	MXL	1	1
Sim5550	I8_BC	I2_BC	50	KMostCommonInEachBlock	0	2	100	100	SAS	1e-09	0
Sim5551	I8_BC	I2_BC	50	KMostCommonInEachBlock	0.0001	2	100	100	SAS	9.77675e-05	0.0001
Sim5552	I8_BC	I2_BC	50	KMostCommonInEachBlock	0.0002	2	100	100	SAS	0.000195509	0.0002
Sim5553	I8_BC	I2_BC	50	KMostCommonInEachBlock	0.0003	2	100	100	SAS	0.000195486	0.0003
Sim5554	I8_BC	I2_BC	50	KMostCommonInEachBlock	0.0004	2	100	100	SAS	0.00060459	0.0004
Sim5555	I8_BC	I2_BC	50	KMostCommonInEachBlock	0.0005	2	100	100	SAS	0.00108428	0.0005
Sim5556	I8_BC	I2_BC	50	KMostCommonInEachBlock	0.0006	2	100	100	SAS	0.000684035	0.0006
Sim5557	I8_BC	I2_BC	50	KMostCommonInEachBlock	0.0007	2	100	100	SAS	0.00136709	0.0007
Sim5558	I8_BC	I2_BC	50	KMostCommonInEachBlock	0.0008	2	100	100	SAS	0.00102564	0.0008
Sim5559	I8_BC	I2_BC	50	KMostCommonInEachBlock	0.0009	2	100	100	SAS	0.000968179	0.0009
Sim5560	I8_BC	I2_BC	50	KMostCommonInEachBlock	0.001	2	100	100	SAS	0.00118535	0.001
Sim5561	I8_BC	I2_BC	50	KMostCommonInEachBlock	0.002	2	100	100	SAS	0.00204888	0.002
Sim5562	I8_BC	I2_BC	50	KMostCommonInEachBlock	0.003	2	100	100	SAS	0.00268112	0.003
Sim5563	I8_BC	I2_BC	50	KMostCommonInEachBlock	0.004	2	100	100	SAS	0.00390311	0.004
Sim5564	I8_BC	I2_BC	50	KMostCommonInEachBlock	0.005	2	100	100	SAS	0.00491485	0.005
Sim5565	I8_BC	I2_BC	50	KMostCommonInEachBlock	0.006	2	100	100	SAS	0.00677417	0.006
Sim5566	I8_BC	I2_BC	50	KMostCommonInEachBlock	0.007	2	100	100	SAS	0.00868375	0.007
Sim5567	I8_BC	I2_BC	50	KMostCommonInEachBlock	0.008	2	100	100	SAS	0.00805978	0.008
Sim5568	I8_BC	I2_BC	50	KMostCommonInEachBlock	0.009	2	100	100	SAS	0.0122857	0.009
Sim5569	I8_BC	I2_BC	50	KMostCommonInEachBlock	0.01	2	100	100	SAS	0.0103134	0.01
Sim5570	I8_BC	I2_BC	50	KMostCommonInEachBlock	0.011	2	100	100	SAS	0.0119913	0.011
Sim5571	I8_BC	I2_BC	50	KMostCommonInEachBlock	0.012	2	100	100	SAS	0.0149915	0.012
Sim5572	I8_BC	I2_BC	50	KMostCommonInEachBlock	0.013	2	100	100	SAS	0.0157667	0.013
Sim5573	I8_BC	I2_BC	50	KMostCommonInEachBlock	0.014	2	100	100	SAS	0.0129172	0.014
Sim5574	I8_BC	I2_BC	50	KMostCommonInEachBlock	0.015	2	100	100	SAS	0.0141019	0.015
Sim5575	I8_BC	I2_BC	50	KMostCommonInEachBlock	0.016	2	100	100	SAS	0.0171525	0.016
Sim5576	I8_BC	I2_BC	50	KMostCommonInEachBlock	0.017	2	100	100	SAS	0.0180369	0.017
Sim5577	I8_BC	I2_BC	50	KMostCommonInEachBlock	0.018	2	100	100	SAS	0.0166763	0.018
Sim5578	I8_BC	I2_BC	50	KMostCommonInEachBlock	0.019	2	100	100	SAS	0.0213664	0.019
Sim5579	I8_BC	I2_BC	50	KMostCommonInEachBlock	0.02	2	100	100	SAS	0.0210191	0.02
Sim5580	I8_BC	I2_BC	50	KMostCommonInEachBlock	0.0225	2	100	100	SAS	0.0217528	0.0225
Sim5581	I8_BC	I2_BC	50	KMostCommonInEachBlock	0.025	2	100	100	SAS	0.0254228	0.025
Sim5582	I8_BC	I2_BC	50	KMostCommonInEachBlock	0.0275	2	100	100	SAS	0.0279902	0.0275
Sim5583	I8_BC	I2_BC	50	KMostCommonInEachBlock	0.03	2	100	100	SAS	0.0303976	0.03
Sim5584	I8_BC	I2_BC	50	KMostCommonInEachBlock	0.0325	2	100	100	SAS	0.0441832	0.0325
Sim5585	I8_BC	I2_BC	50	KMostCommonInEachBlock	0.035	2	100	100	SAS	0.0356974	0.035
Sim5586	I8_BC	I2_BC	50	KMostCommonInEachBlock	0.0375	2	100	100	SAS	0.0385083	0.0375
Sim5587	I8_BC	I2_BC	50	KMostCommonInEachBlock	0.04	2	100	100	SAS	0.0399103	0.04
Sim5588	I8_BC	I2_BC	50	KMostCommonInEachBlock	0.0425	2	100	100	SAS	0.0425305	0.0425
Sim5589	I8_BC	I2_BC	50	KMostCommonInEachBlock	0.045	2	100	100	SAS	0.0502442	0.045
Sim5590	I8_BC	I2_BC	50	KMostCommonInEachBlock	0.0475	2	100	100	SAS	0.0457524	0.0475
Sim5591	I8_BC	I2_BC	50	KMostCommonInEachBlock	0.05	2	100	100	SAS	0.0510906	0.05
Sim5592	I8_BC	I2_BC	50	KMostCommonInEachBlock	0.06	2	100	100	SAS	0.0639274	0.06
Sim5593	I8_BC	I2_BC	50	KMostCommonInEachBlock	0.07	2	100	100	SAS	0.0697999	0.07
Sim5594	I8_BC	I2_BC	50	KMostCommonInEachBlock	0.08	2	100	100	SAS	0.0810525	0.08
Sim5595	I8_BC	I2_BC	50	KMostCommonInEachBlock	0.09	2	100	100	SAS	0.0914122	0.09
Sim5596	I8_BC	I2_BC	50	KMostCommonInEachBlock	0.1	2	100	100	SAS	0.101436	0.1
Sim5597	I8_BC	I2_BC	50	KMostCommonInEachBlock	0.15	2	100	100	SAS	0.153139	0.15
Sim5598	I8_BC	I2_BC	50	KMostCommonInEachBlock	0.2	2	100	100	SAS	0.203943	0.2
Sim5599	I8_BC	I2_BC	50	KMostCommonInEachBlock	0.25	2	100	100	SAS	0.249281	0.25
Sim5600	I8_BC	I2_BC	50	KMostCommonInEachBlock	0.3	2	100	100	SAS	0.310073	0.3
Sim5601	I8_BC	I2_BC	50	KMostCommonInEachBlock	0.35	2	100	100	SAS	0.357388	0.35
Sim5602	I8_BC	I2_BC	50	KMostCommonInEachBlock	0.4	2	100	100	SAS	0.407555	0.4
Sim5603	I8_BC	I2_BC	50	KMostCommonInEachBlock	0.45	2	100	100	SAS	0.463716	0.45
Sim5604	I8_BC	I2_BC	50	KMostCommonInEachBlock	0.5	2	100	100	SAS	0.511636	0.5
Sim5605	I8_BC	I2_BC	50	KMostCommonInEachBlock	0.6	2	100	100	SAS	0.612644	0.6
Sim5606	I8_BC	I2_BC	50	KMostCommonInEachBlock	0.7	2	100	100	SAS	0.719254	0.7
Sim5607	I8_BC	I2_BC	50	KMostCommonInEachBlock	0.8	2	100	100	SAS	0.824282	0.8
Sim5608	I8_BC	I2_BC	50	KMostCommonInEachBlock	0.9	2	100	100	SAS	0.925538	0.9
Sim5609	I8_BC	I2_BC	50	KMostCommonInEachBlock	0.95	2	100	100	SAS	0.974185	0.95
Sim5610	I8_BC	I2_BC	50	KMostCommonInEachBlock	1	2	100	100	SAS	1	1
Sim5611	I8_BC	I3_BC	50	KMostCommonInEachBlock	0	2	100	100	MXL	1e-09	0
Sim5612	I8_BC	I3_BC	50	KMostCommonInEachBlock	0.0001	2	100	100	MXL	1e-09	0.0001
Sim5613	I8_BC	I3_BC	50	KMostCommonInEachBlock	0.0002	2	100	100	MXL	0.000153862	0.0002
Sim5614	I8_BC	I3_BC	50	KMostCommonInEachBlock	0.0003	2	100	100	MXL	0.000256412	0.0003
Sim5615	I8_BC	I3_BC	50	KMostCommonInEachBlock	0.0004	2	100	100	MXL	0.000205175	0.0004
Sim5616	I8_BC	I3_BC	50	KMostCommonInEachBlock	0.0005	2	100	100	MXL	0.00142769	0.0005
Sim5617	I8_BC	I3_BC	50	KMostCommonInEachBlock	0.0006	2	100	100	MXL	0.000882977	0.0006
Sim5618	I8_BC	I3_BC	50	KMostCommonInEachBlock	0.0007	2	100	100	MXL	0.00049747	0.0007
Sim5619	I8_BC	I3_BC	50	KMostCommonInEachBlock	0.0008	2	100	100	MXL	0.00128705	0.0008
Sim5620	I8_BC	I3_BC	50	KMostCommonInEachBlock	0.0009	2	100	100	MXL	0.000717846	0.0009
Sim5621	I8_BC	I3_BC	50	KMostCommonInEachBlock	0.001	2	100	100	MXL	0.000666467	0.001
Sim5622	I8_BC	I3_BC	50	KMostCommonInEachBlock	0.002	2	100	100	MXL	0.00158761	0.002
Sim5623	I8_BC	I3_BC	50	KMostCommonInEachBlock	0.003	2	100	100	MXL	0.00250856	0.003
Sim5624	I8_BC	I3_BC	50	KMostCommonInEachBlock	0.004	2	100	100	MXL	0.00508193	0.004
Sim5625	I8_BC	I3_BC	50	KMostCommonInEachBlock	0.005	2	100	100	MXL	0.00454528	0.005
Sim5626	I8_BC	I3_BC	50	KMostCommonInEachBlock	0.006	2	100	100	MXL	0.004746	0.006
Sim5627	I8_BC	I3_BC	50	KMostCommonInEachBlock	0.007	2	100	100	MXL	0.00781599	0.007
Sim5628	I8_BC	I3_BC	50	KMostCommonInEachBlock	0.008	2	100	100	MXL	0.00928061	0.008
Sim5629	I8_BC	I3_BC	50	KMostCommonInEachBlock	0.009	2	100	100	MXL	0.00900743	0.009
Sim5630	I8_BC	I3_BC	50	KMostCommonInEachBlock	0.01	2	100	100	MXL	0.0136725	0.01
Sim5631	I8_BC	I3_BC	50	KMostCommonInEachBlock	0.011	2	100	100	MXL	0.0096523	0.011
Sim5632	I8_BC	I3_BC	50	KMostCommonInEachBlock	0.012	2	100	100	MXL	0.0144306	0.012
Sim5633	I8_BC	I3_BC	50	KMostCommonInEachBlock	0.013	2	100	100	MXL	0.0124	0.013
Sim5634	I8_BC	I3_BC	50	KMostCommonInEachBlock	0.014	2	100	100	MXL	0.014359	0.014
Sim5635	I8_BC	I3_BC	50	KMostCommonInEachBlock	0.015	2	100	100	MXL	0.0179423	0.015
Sim5636	I8_BC	I3_BC	50	KMostCommonInEachBlock	0.016	2	100	100	MXL	0.0155609	0.016
Sim5637	I8_BC	I3_BC	50	KMostCommonInEachBlock	0.017	2	100	100	MXL	0.0150363	0.017
Sim5638	I8_BC	I3_BC	50	KMostCommonInEachBlock	0.018	2	100	100	MXL	0.020115	0.018
Sim5639	I8_BC	I3_BC	50	KMostCommonInEachBlock	0.019	2	100	100	MXL	0.0200367	0.019
Sim5640	I8_BC	I3_BC	50	KMostCommonInEachBlock	0.02	2	100	100	MXL	0.0165311	0.02
Sim5641	I8_BC	I3_BC	50	KMostCommonInEachBlock	0.0225	2	100	100	MXL	0.0208622	0.0225
Sim5642	I8_BC	I3_BC	50	KMostCommonInEachBlock	0.025	2	100	100	MXL	0.0265179	0.025
Sim5643	I8_BC	I3_BC	50	KMostCommonInEachBlock	0.0275	2	100	100	MXL	0.0244425	0.0275
Sim5644	I8_BC	I3_BC	50	KMostCommonInEachBlock	0.03	2	100	100	MXL	0.0260751	0.03
Sim5645	I8_BC	I3_BC	50	KMostCommonInEachBlock	0.0325	2	100	100	MXL	0.0296941	0.0325
Sim5646	I8_BC	I3_BC	50	KMostCommonInEachBlock	0.035	2	100	100	MXL	0.0335704	0.035
Sim5647	I8_BC	I3_BC	50	KMostCommonInEachBlock	0.0375	2	100	100	MXL	0.0370534	0.0375
Sim5648	I8_BC	I3_BC	50	KMostCommonInEachBlock	0.04	2	100	100	MXL	0.0366364	0.04
Sim5649	I8_BC	I3_BC	50	KMostCommonInEachBlock	0.0425	2	100	100	MXL	0.0425502	0.0425
Sim5650	I8_BC	I3_BC	50	KMostCommonInEachBlock	0.045	2	100	100	MXL	0.0423835	0.045
Sim5651	I8_BC	I3_BC	50	KMostCommonInEachBlock	0.0475	2	100	100	MXL	0.0447971	0.0475
Sim5652	I8_BC	I3_BC	50	KMostCommonInEachBlock	0.05	2	100	100	MXL	0.0460795	0.05
Sim5653	I8_BC	I3_BC	50	KMostCommonInEachBlock	0.06	2	100	100	MXL	0.0546076	0.06
Sim5654	I8_BC	I3_BC	50	KMostCommonInEachBlock	0.07	2	100	100	MXL	0.068515	0.07
Sim5655	I8_BC	I3_BC	50	KMostCommonInEachBlock	0.08	2	100	100	MXL	0.075301	0.08
Sim5656	I8_BC	I3_BC	50	KMostCommonInEachBlock	0.09	2	100	100	MXL	0.0853563	0.09
Sim5657	I8_BC	I3_BC	50	KMostCommonInEachBlock	0.1	2	100	100	MXL	0.0935985	0.1
Sim5658	I8_BC	I3_BC	50	KMostCommonInEachBlock	0.15	2	100	100	MXL	0.140078	0.15
Sim5659	I8_BC	I3_BC	50	KMostCommonInEachBlock	0.2	2	100	100	MXL	0.186531	0.2
Sim5660	I8_BC	I3_BC	50	KMostCommonInEachBlock	0.25	2	100	100	MXL	0.238341	0.25
Sim5661	I8_BC	I3_BC	50	KMostCommonInEachBlock	0.3	2	100	100	MXL	0.290473	0.3
Sim5662	I8_BC	I3_BC	50	KMostCommonInEachBlock	0.35	2	100	100	MXL	0.33938	0.35
Sim5663	I8_BC	I3_BC	50	KMostCommonInEachBlock	0.4	2	100	100	MXL	0.395635	0.4
Sim5664	I8_BC	I3_BC	50	KMostCommonInEachBlock	0.45	2	100	100	MXL	0.444755	0.45
Sim5665	I8_BC	I3_BC	50	KMostCommonInEachBlock	0.5	2	100	100	MXL	0.490041	0.5
Sim5666	I8_BC	I3_BC	50	KMostCommonInEachBlock	0.6	2	100	100	MXL	0.603477	0.6
Sim5667	I8_BC	I3_BC	50	KMostCommonInEachBlock	0.7	2	100	100	MXL	0.705146	0.7
Sim5668	I8_BC	I3_BC	50	KMostCommonInEachBlock	0.8	2	100	100	MXL	0.812339	0.8
Sim5669	I8_BC	I3_BC	50	KMostCommonInEachBlock	0.9	2	100	100	MXL	0.928628	0.9
Sim5670	I8_BC	I3_BC	50	KMostCommonInEachBlock	0.95	2	100	100	MXL	0.974602	0.95
Sim5671	I8_BC	I3_BC	50	KMostCommonInEachBlock	1	2	100	100	MXL	1	1
Sim5672	I2_BC	I3_BC	50	KMostCommonInEachBlock	0	2	100	100	MXL	1e-09	0
Sim5673	I2_BC	I3_BC	50	KMostCommonInEachBlock	0.0001	2	100	100	MXL	1e-09	0.0001
Sim5674	I2_BC	I3_BC	50	KMostCommonInEachBlock	0.0002	2	100	100	MXL	0.000173157	0.0002
Sim5675	I2_BC	I3_BC	50	KMostCommonInEachBlock	0.0003	2	100	100	MXL	0.000238749	0.0003
Sim5676	I2_BC	I3_BC	50	KMostCommonInEachBlock	0.0004	2	100	100	MXL	0.000862442	0.0004
Sim5677	I2_BC	I3_BC	50	KMostCommonInEachBlock	0.0005	2	100	100	MXL	0.000429639	0.0005
Sim5678	I2_BC	I3_BC	50	KMostCommonInEachBlock	0.0006	2	100	100	MXL	0.000334117	0.0006
Sim5679	I2_BC	I3_BC	50	KMostCommonInEachBlock	0.0007	2	100	100	MXL	0.000951578	0.0007
Sim5680	I2_BC	I3_BC	50	KMostCommonInEachBlock	0.0008	2	100	100	MXL	0.00143305	0.0008
Sim5681	I2_BC	I3_BC	50	KMostCommonInEachBlock	0.0009	2	100	100	MXL	0.00114511	0.0009
Sim5682	I2_BC	I3_BC	50	KMostCommonInEachBlock	0.001	2	100	100	MXL	0.00133568	0.001
Sim5683	I2_BC	I3_BC	50	KMostCommonInEachBlock	0.002	2	100	100	MXL	0.00166845	0.002
Sim5684	I2_BC	I3_BC	50	KMostCommonInEachBlock	0.003	2	100	100	MXL	0.00309409	0.003
Sim5685	I2_BC	I3_BC	50	KMostCommonInEachBlock	0.004	2	100	100	MXL	0.00469921	0.004
Sim5686	I2_BC	I3_BC	50	KMostCommonInEachBlock	0.005	2	100	100	MXL	0.0065163	0.005
Sim5687	I2_BC	I3_BC	50	KMostCommonInEachBlock	0.006	2	100	100	MXL	0.00513468	0.006
Sim5688	I2_BC	I3_BC	50	KMostCommonInEachBlock	0.007	2	100	100	MXL	0.00593267	0.007
Sim5689	I2_BC	I3_BC	50	KMostCommonInEachBlock	0.008	2	100	100	MXL	0.00861072	0.008
Sim5690	I2_BC	I3_BC	50	KMostCommonInEachBlock	0.009	2	100	100	MXL	0.00970762	0.009
Sim5691	I2_BC	I3_BC	50	KMostCommonInEachBlock	0.01	2	100	100	MXL	0.0106999	0.01
Sim5692	I2_BC	I3_BC	50	KMostCommonInEachBlock	0.011	2	100	100	MXL	0.0111894	0.011
Sim5693	I2_BC	I3_BC	50	KMostCommonInEachBlock	0.012	2	100	100	MXL	0.0117421	0.012
Sim5694	I2_BC	I3_BC	50	KMostCommonInEachBlock	0.013	2	100	100	MXL	0.0132265	0.013
Sim5695	I2_BC	I3_BC	50	KMostCommonInEachBlock	0.014	2	100	100	MXL	0.0138223	0.014
Sim5696	I2_BC	I3_BC	50	KMostCommonInEachBlock	0.015	2	100	100	MXL	0.0135413	0.015
Sim5697	I2_BC	I3_BC	50	KMostCommonInEachBlock	0.016	2	100	100	MXL	0.0174781	0.016
Sim5698	I2_BC	I3_BC	50	KMostCommonInEachBlock	0.017	2	100	100	MXL	0.0177886	0.017
Sim5699	I2_BC	I3_BC	50	KMostCommonInEachBlock	0.018	2	100	100	MXL	0.0169567	0.018
Sim5700	I2_BC	I3_BC	50	KMostCommonInEachBlock	0.019	2	100	100	MXL	0.0182745	0.019
Sim5701	I2_BC	I3_BC	50	KMostCommonInEachBlock	0.02	2	100	100	MXL	0.0194457	0.02
Sim5702	I2_BC	I3_BC	50	KMostCommonInEachBlock	0.0225	2	100	100	MXL	0.0272037	0.0225
Sim5703	I2_BC	I3_BC	50	KMostCommonInEachBlock	0.025	2	100	100	MXL	0.0237588	0.025
Sim5704	I2_BC	I3_BC	50	KMostCommonInEachBlock	0.0275	2	100	100	MXL	0.027108	0.0275
Sim5705	I2_BC	I3_BC	50	KMostCommonInEachBlock	0.03	2	100	100	MXL	0.0292458	0.03
Sim5706	I2_BC	I3_BC	50	KMostCommonInEachBlock	0.0325	2	100	100	MXL	0.0333893	0.0325
Sim5707	I2_BC	I3_BC	50	KMostCommonInEachBlock	0.035	2	100	100	MXL	0.0350731	0.035
Sim5708	I2_BC	I3_BC	50	KMostCommonInEachBlock	0.0375	2	100	100	MXL	0.0358714	0.0375
Sim5709	I2_BC	I3_BC	50	KMostCommonInEachBlock	0.04	2	100	100	MXL	0.0384414	0.04
Sim5710	I2_BC	I3_BC	50	KMostCommonInEachBlock	0.0425	2	100	100	MXL	0.0402539	0.0425
Sim5711	I2_BC	I3_BC	50	KMostCommonInEachBlock	0.045	2	100	100	MXL	0.0452015	0.045
Sim5712	I2_BC	I3_BC	50	KMostCommonInEachBlock	0.0475	2	100	100	MXL	0.0455578	0.0475
Sim5713	I2_BC	I3_BC	50	KMostCommonInEachBlock	0.05	2	100	100	MXL	0.0512015	0.05
Sim5714	I2_BC	I3_BC	50	KMostCommonInEachBlock	0.06	2	100	100	MXL	0.060847	0.06
Sim5715	I2_BC	I3_BC	50	KMostCommonInEachBlock	0.07	2	100	100	MXL	0.0696568	0.07
Sim5716	I2_BC	I3_BC	50	KMostCommonInEachBlock	0.08	2	100	100	MXL	0.0788672	0.08
Sim5717	I2_BC	I3_BC	50	KMostCommonInEachBlock	0.09	2	100	100	MXL	0.0906887	0.09
Sim5718	I2_BC	I3_BC	50	KMostCommonInEachBlock	0.1	2	100	100	MXL	0.0938446	0.1
Sim5719	I2_BC	I3_BC	50	KMostCommonInEachBlock	0.15	2	100	100	MXL	0.146153	0.15
Sim5720	I2_BC	I3_BC	50	KMostCommonInEachBlock	0.2	2	100	100	MXL	0.19094	0.2
Sim5721	I2_BC	I3_BC	50	KMostCommonInEachBlock	0.25	2	100	100	MXL	0.24333	0.25
Sim5722	I2_BC	I3_BC	50	KMostCommonInEachBlock	0.3	2	100	100	MXL	0.292523	0.3
Sim5723	I2_BC	I3_BC	50	KMostCommonInEachBlock	0.35	2	100	100	MXL	0.346461	0.35
Sim5724	I2_BC	I3_BC	50	KMostCommonInEachBlock	0.4	2	100	100	MXL	0.395955	0.4
Sim5725	I2_BC	I3_BC	50	KMostCommonInEachBlock	0.45	2	100	100	MXL	0.448651	0.45
Sim5726	I2_BC	I3_BC	50	KMostCommonInEachBlock	0.5	2	100	100	MXL	0.501152	0.5
Sim5727	I2_BC	I3_BC	50	KMostCommonInEachBlock	0.6	2	100	100	MXL	0.609602	0.6
Sim5728	I2_BC	I3_BC	50	KMostCommonInEachBlock	0.7	2	100	100	MXL	0.71587	0.7
Sim5729	I2_BC	I3_BC	50	KMostCommonInEachBlock	0.8	2	100	100	MXL	0.820348	0.8
Sim5730	I2_BC	I3_BC	50	KMostCommonInEachBlock	0.9	2	100	100	MXL	0.938365	0.9
Sim5731	I2_BC	I3_BC	50	KMostCommonInEachBlock	0.95	2	100	100	MXL	0.992556	0.95
Sim5732	I2_BC	I3_BC	50	KMostCommonInEachBlock	1	2	100	100	MXL	1	1
Sim5733	I8_BC	I2_BC	50	KMostCommonInEachBlock	0	1	100	100	SAS	1e-09	0
Sim5734	I8_BC	I2_BC	50	KMostCommonInEachBlock	0.0001	1	100	100	SAS	0.000248121	0.0001
Sim5735	I8_BC	I2_BC	50	KMostCommonInEachBlock	0.0002	1	100	100	SAS	1e-09	0.0002
Sim5736	I8_BC	I2_BC	50	KMostCommonInEachBlock	0.0003	1	100	100	SAS	1e-09	0.0003
Sim5737	I8_BC	I2_BC	50	KMostCommonInEachBlock	0.0004	1	100	100	SAS	1e-09	0.0004
Sim5738	I8_BC	I2_BC	50	KMostCommonInEachBlock	0.0005	1	100	100	SAS	0.000824466	0.0005
Sim5739	I8_BC	I2_BC	50	KMostCommonInEachBlock	0.0006	1	100	100	SAS	0.000249007	0.0006
Sim5740	I8_BC	I2_BC	50	KMostCommonInEachBlock	0.0007	1	100	100	SAS	0.000996271	0.0007
Sim5741	I8_BC	I2_BC	50	KMostCommonInEachBlock	0.0008	1	100	100	SAS	0.000826027	0.0008
Sim5742	I8_BC	I2_BC	50	KMostCommonInEachBlock	0.0009	1	100	100	SAS	0.00110728	0.0009
Sim5743	I8_BC	I2_BC	50	KMostCommonInEachBlock	0.001	1	100	100	SAS	0.000828305	0.001
Sim5744	I8_BC	I2_BC	50	KMostCommonInEachBlock	0.002	1	100	100	SAS	0.00164589	0.002
Sim5745	I8_BC	I2_BC	50	KMostCommonInEachBlock	0.003	1	100	100	SAS	0.00606078	0.003
Sim5746	I8_BC	I2_BC	50	KMostCommonInEachBlock	0.004	1	100	100	SAS	0.00474315	0.004
Sim5747	I8_BC	I2_BC	50	KMostCommonInEachBlock	0.005	1	100	100	SAS	0.00753119	0.005
Sim5748	I8_BC	I2_BC	50	KMostCommonInEachBlock	0.006	1	100	100	SAS	0.00890599	0.006
Sim5749	I8_BC	I2_BC	50	KMostCommonInEachBlock	0.007	1	100	100	SAS	0.00858033	0.007
Sim5750	I8_BC	I2_BC	50	KMostCommonInEachBlock	0.008	1	100	100	SAS	0.00803669	0.008
Sim5751	I8_BC	I2_BC	50	KMostCommonInEachBlock	0.009	1	100	100	SAS	0.00877414	0.009
Sim5752	I8_BC	I2_BC	50	KMostCommonInEachBlock	0.01	1	100	100	SAS	0.00919398	0.01
Sim5753	I8_BC	I2_BC	50	KMostCommonInEachBlock	0.011	1	100	100	SAS	0.0104223	0.011
Sim5754	I8_BC	I2_BC	50	KMostCommonInEachBlock	0.012	1	100	100	SAS	0.0135549	0.012
Sim5755	I8_BC	I2_BC	50	KMostCommonInEachBlock	0.013	1	100	100	SAS	0.0141021	0.013
Sim5756	I8_BC	I2_BC	50	KMostCommonInEachBlock	0.014	1	100	100	SAS	0.0135889	0.014
Sim5757	I8_BC	I2_BC	50	KMostCommonInEachBlock	0.015	1	100	100	SAS	0.0183086	0.015
Sim5758	I8_BC	I2_BC	50	KMostCommonInEachBlock	0.016	1	100	100	SAS	0.019591	0.016
Sim5759	I8_BC	I2_BC	50	KMostCommonInEachBlock	0.017	1	100	100	SAS	0.0185704	0.017
Sim5760	I8_BC	I2_BC	50	KMostCommonInEachBlock	0.018	1	100	100	SAS	0.0172379	0.018
Sim5761	I8_BC	I2_BC	50	KMostCommonInEachBlock	0.019	1	100	100	SAS	0.0207427	0.019
Sim5762	I8_BC	I2_BC	50	KMostCommonInEachBlock	0.02	1	100	100	SAS	0.0193032	0.02
Sim5763	I8_BC	I2_BC	50	KMostCommonInEachBlock	0.0225	1	100	100	SAS	0.0228925	0.0225
Sim5764	I8_BC	I2_BC	50	KMostCommonInEachBlock	0.025	1	100	100	SAS	0.0276141	0.025
Sim5765	I8_BC	I2_BC	50	KMostCommonInEachBlock	0.0275	1	100	100	SAS	0.0376964	0.0275
Sim5766	I8_BC	I2_BC	50	KMostCommonInEachBlock	0.03	1	100	100	SAS	0.0276865	0.03
Sim5767	I8_BC	I2_BC	50	KMostCommonInEachBlock	0.0325	1	100	100	SAS	0.0332058	0.0325
Sim5768	I8_BC	I2_BC	50	KMostCommonInEachBlock	0.035	1	100	100	SAS	0.0336265	0.035
Sim5769	I8_BC	I2_BC	50	KMostCommonInEachBlock	0.0375	1	100	100	SAS	0.0384257	0.0375
Sim5770	I8_BC	I2_BC	50	KMostCommonInEachBlock	0.04	1	100	100	SAS	0.0414757	0.04
Sim5771	I8_BC	I2_BC	50	KMostCommonInEachBlock	0.0425	1	100	100	SAS	0.0425467	0.0425
Sim5772	I8_BC	I2_BC	50	KMostCommonInEachBlock	0.045	1	100	100	SAS	0.0456578	0.045
Sim5773	I8_BC	I2_BC	50	KMostCommonInEachBlock	0.0475	1	100	100	SAS	0.044999	0.0475
Sim5774	I8_BC	I2_BC	50	KMostCommonInEachBlock	0.05	1	100	100	SAS	0.0496792	0.05
Sim5775	I8_BC	I2_BC	50	KMostCommonInEachBlock	0.06	1	100	100	SAS	0.0667235	0.06
Sim5776	I8_BC	I2_BC	50	KMostCommonInEachBlock	0.07	1	100	100	SAS	0.0687592	0.07
Sim5777	I8_BC	I2_BC	50	KMostCommonInEachBlock	0.08	1	100	100	SAS	0.0785289	0.08
Sim5778	I8_BC	I2_BC	50	KMostCommonInEachBlock	0.09	1	100	100	SAS	0.0883782	0.09
Sim5779	I8_BC	I2_BC	50	KMostCommonInEachBlock	0.1	1	100	100	SAS	0.103519	0.1
Sim5780	I8_BC	I2_BC	50	KMostCommonInEachBlock	0.15	1	100	100	SAS	0.149411	0.15
Sim5781	I8_BC	I2_BC	50	KMostCommonInEachBlock	0.2	1	100	100	SAS	0.205197	0.2
Sim5782	I8_BC	I2_BC	50	KMostCommonInEachBlock	0.25	1	100	100	SAS	0.248673	0.25
Sim5783	I8_BC	I2_BC	50	KMostCommonInEachBlock	0.3	1	100	100	SAS	0.30419	0.3
Sim5784	I8_BC	I2_BC	50	KMostCommonInEachBlock	0.35	1	100	100	SAS	0.355263	0.35
Sim5785	I8_BC	I2_BC	50	KMostCommonInEachBlock	0.4	1	100	100	SAS	0.411868	0.4
Sim5786	I8_BC	I2_BC	50	KMostCommonInEachBlock	0.45	1	100	100	SAS	0.464799	0.45
Sim5787	I8_BC	I2_BC	50	KMostCommonInEachBlock	0.5	1	100	100	SAS	0.506688	0.5
Sim5788	I8_BC	I2_BC	50	KMostCommonInEachBlock	0.6	1	100	100	SAS	0.591945	0.6
Sim5789	I8_BC	I2_BC	50	KMostCommonInEachBlock	0.7	1	100	100	SAS	0.720304	0.7
Sim5790	I8_BC	I2_BC	50	KMostCommonInEachBlock	0.8	1	100	100	SAS	0.809465	0.8
Sim5791	I8_BC	I2_BC	50	KMostCommonInEachBlock	0.9	1	100	100	SAS	0.916569	0.9
Sim5792	I8_BC	I2_BC	50	KMostCommonInEachBlock	0.95	1	100	100	SAS	0.961756	0.95
Sim5793	I8_BC	I2_BC	50	KMostCommonInEachBlock	1	1	100	100	SAS	1	1
Sim5794	I8_BC	I3_BC	50	KMostCommonInEachBlock	0	1	100	100	MXL	1e-09	0
Sim5795	I8_BC	I3_BC	50	KMostCommonInEachBlock	0.0001	1	100	100	MXL	1e-09	0.0001
Sim5796	I8_BC	I3_BC	50	KMostCommonInEachBlock	0.0002	1	100	100	MXL	0.000432004	0.0002
Sim5797	I8_BC	I3_BC	50	KMostCommonInEachBlock	0.0003	1	100	100	MXL	8.76421e-05	0.0003
Sim5798	I8_BC	I3_BC	50	KMostCommonInEachBlock	0.0004	1	100	100	MXL	0.00105248	0.0004
Sim5799	I8_BC	I3_BC	50	KMostCommonInEachBlock	0.0005	1	100	100	MXL	0.000520218	0.0005
Sim5800	I8_BC	I3_BC	50	KMostCommonInEachBlock	0.0006	1	100	100	MXL	0.000344717	0.0006
Sim5801	I8_BC	I3_BC	50	KMostCommonInEachBlock	0.0007	1	100	100	MXL	0.000960545	0.0007
Sim5802	I8_BC	I3_BC	50	KMostCommonInEachBlock	0.0008	1	100	100	MXL	0.00175841	0.0008
Sim5803	I8_BC	I3_BC	50	KMostCommonInEachBlock	0.0009	1	100	100	MXL	0.00086872	0.0009
Sim5804	I8_BC	I3_BC	50	KMostCommonInEachBlock	0.001	1	100	100	MXL	0.0012084	0.001
Sim5805	I8_BC	I3_BC	50	KMostCommonInEachBlock	0.002	1	100	100	MXL	0.00173747	0.002
Sim5806	I8_BC	I3_BC	50	KMostCommonInEachBlock	0.003	1	100	100	MXL	0.00525645	0.003
Sim5807	I8_BC	I3_BC	50	KMostCommonInEachBlock	0.004	1	100	100	MXL	0.00382476	0.004
Sim5808	I8_BC	I3_BC	50	KMostCommonInEachBlock	0.005	1	100	100	MXL	0.00742415	0.005
Sim5809	I8_BC	I3_BC	50	KMostCommonInEachBlock	0.006	1	100	100	MXL	0.00564935	0.006
Sim5810	I8_BC	I3_BC	50	KMostCommonInEachBlock	0.007	1	100	100	MXL	0.00892	0.007
Sim5811	I8_BC	I3_BC	50	KMostCommonInEachBlock	0.008	1	100	100	MXL	0.00725982	0.008
Sim5812	I8_BC	I3_BC	50	KMostCommonInEachBlock	0.009	1	100	100	MXL	0.0111747	0.009
Sim5813	I8_BC	I3_BC	50	KMostCommonInEachBlock	0.01	1	100	100	MXL	0.00987239	0.01
Sim5814	I8_BC	I3_BC	50	KMostCommonInEachBlock	0.011	1	100	100	MXL	0.0120441	0.011
Sim5815	I8_BC	I3_BC	50	KMostCommonInEachBlock	0.012	1	100	100	MXL	0.0131662	0.012
Sim5816	I8_BC	I3_BC	50	KMostCommonInEachBlock	0.013	1	100	100	MXL	0.0147682	0.013
Sim5817	I8_BC	I3_BC	50	KMostCommonInEachBlock	0.014	1	100	100	MXL	0.0225473	0.014
Sim5818	I8_BC	I3_BC	50	KMostCommonInEachBlock	0.015	1	100	100	MXL	0.0134216	0.015
Sim5819	I8_BC	I3_BC	50	KMostCommonInEachBlock	0.016	1	100	100	MXL	0.0153164	0.016
Sim5820	I8_BC	I3_BC	50	KMostCommonInEachBlock	0.017	1	100	100	MXL	0.0154828	0.017
Sim5821	I8_BC	I3_BC	50	KMostCommonInEachBlock	0.018	1	100	100	MXL	0.0192998	0.018
Sim5822	I8_BC	I3_BC	50	KMostCommonInEachBlock	0.019	1	100	100	MXL	0.0173189	0.019
Sim5823	I8_BC	I3_BC	50	KMostCommonInEachBlock	0.02	1	100	100	MXL	0.0196999	0.02
Sim5824	I8_BC	I3_BC	50	KMostCommonInEachBlock	0.0225	1	100	100	MXL	0.0214809	0.0225
Sim5825	I8_BC	I3_BC	50	KMostCommonInEachBlock	0.025	1	100	100	MXL	0.0226651	0.025
Sim5826	I8_BC	I3_BC	50	KMostCommonInEachBlock	0.0275	1	100	100	MXL	0.025664	0.0275
Sim5827	I8_BC	I3_BC	50	KMostCommonInEachBlock	0.03	1	100	100	MXL	0.0248828	0.03
Sim5828	I8_BC	I3_BC	50	KMostCommonInEachBlock	0.0325	1	100	100	MXL	0.031205	0.0325
Sim5829	I8_BC	I3_BC	50	KMostCommonInEachBlock	0.035	1	100	100	MXL	0.032491	0.035
Sim5830	I8_BC	I3_BC	50	KMostCommonInEachBlock	0.0375	1	100	100	MXL	0.0328838	0.0375
Sim5831	I8_BC	I3_BC	50	KMostCommonInEachBlock	0.04	1	100	100	MXL	0.0400903	0.04
Sim5832	I8_BC	I3_BC	50	KMostCommonInEachBlock	0.0425	1	100	100	MXL	0.0444334	0.0425
Sim5833	I8_BC	I3_BC	50	KMostCommonInEachBlock	0.045	1	100	100	MXL	0.0410761	0.045
Sim5834	I8_BC	I3_BC	50	KMostCommonInEachBlock	0.0475	1	100	100	MXL	0.041709	0.0475
Sim5835	I8_BC	I3_BC	50	KMostCommonInEachBlock	0.05	1	100	100	MXL	0.0479083	0.05
Sim5836	I8_BC	I3_BC	50	KMostCommonInEachBlock	0.06	1	100	100	MXL	0.0582528	0.06
Sim5837	I8_BC	I3_BC	50	KMostCommonInEachBlock	0.07	1	100	100	MXL	0.0726565	0.07
Sim5838	I8_BC	I3_BC	50	KMostCommonInEachBlock	0.08	1	100	100	MXL	0.069668	0.08
Sim5839	I8_BC	I3_BC	50	KMostCommonInEachBlock	0.09	1	100	100	MXL	0.0942634	0.09
Sim5840	I8_BC	I3_BC	50	KMostCommonInEachBlock	0.1	1	100	100	MXL	0.0952873	0.1
Sim5841	I8_BC	I3_BC	50	KMostCommonInEachBlock	0.15	1	100	100	MXL	0.140961	0.15
Sim5842	I8_BC	I3_BC	50	KMostCommonInEachBlock	0.2	1	100	100	MXL	0.195869	0.2
Sim5843	I8_BC	I3_BC	50	KMostCommonInEachBlock	0.25	1	100	100	MXL	0.239883	0.25
Sim5844	I8_BC	I3_BC	50	KMostCommonInEachBlock	0.3	1	100	100	MXL	0.286615	0.3
Sim5845	I8_BC	I3_BC	50	KMostCommonInEachBlock	0.35	1	100	100	MXL	0.336617	0.35
Sim5846	I8_BC	I3_BC	50	KMostCommonInEachBlock	0.4	1	100	100	MXL	0.384299	0.4
Sim5847	I8_BC	I3_BC	50	KMostCommonInEachBlock	0.45	1	100	100	MXL	0.440329	0.45
Sim5848	I8_BC	I3_BC	50	KMostCommonInEachBlock	0.5	1	100	100	MXL	0.482531	0.5
Sim5849	I8_BC	I3_BC	50	KMostCommonInEachBlock	0.6	1	100	100	MXL	0.58415	0.6
Sim5850	I8_BC	I3_BC	50	KMostCommonInEachBlock	0.7	1	100	100	MXL	0.693641	0.7
Sim5851	I8_BC	I3_BC	50	KMostCommonInEachBlock	0.8	1	100	100	MXL	0.796163	0.8
Sim5852	I8_BC	I3_BC	50	KMostCommonInEachBlock	0.9	1	100	100	MXL	0.90984	0.9
Sim5853	I8_BC	I3_BC	50	KMostCommonInEachBlock	0.95	1	100	100	MXL	0.9669	0.95
Sim5854	I8_BC	I3_BC	50	KMostCommonInEachBlock	1	1	100	100	MXL	1	1
Sim5855	I2_BC	I3_BC	50	KMostCommonInEachBlock	0	1	100	100	MXL	1e-09	0
Sim5856	I2_BC	I3_BC	50	KMostCommonInEachBlock	0.0001	1	100	100	MXL	7.76725e-05	0.0001
Sim5857	I2_BC	I3_BC	50	KMostCommonInEachBlock	0.0002	1	100	100	MXL	7.77011e-05	0.0002
Sim5858	I2_BC	I3_BC	50	KMostCommonInEachBlock	0.0003	1	100	100	MXL	0.000688082	0.0003
Sim5859	I2_BC	I3_BC	50	KMostCommonInEachBlock	0.0004	1	100	100	MXL	0.000232301	0.0004
Sim5860	I2_BC	I3_BC	50	KMostCommonInEachBlock	0.0005	1	100	100	MXL	0.000844528	0.0005
Sim5861	I2_BC	I3_BC	50	KMostCommonInEachBlock	0.0006	1	100	100	MXL	0.00108768	0.0006
Sim5862	I2_BC	I3_BC	50	KMostCommonInEachBlock	0.0007	1	100	100	MXL	0.00109185	0.0007
Sim5863	I2_BC	I3_BC	50	KMostCommonInEachBlock	0.0008	1	100	100	MXL	0.00132083	0.0008
Sim5864	I2_BC	I3_BC	50	KMostCommonInEachBlock	0.0009	1	100	100	MXL	0.00263042	0.0009
Sim5865	I2_BC	I3_BC	50	KMostCommonInEachBlock	0.001	1	100	100	MXL	0.00123655	0.001
Sim5866	I2_BC	I3_BC	50	KMostCommonInEachBlock	0.002	1	100	100	MXL	0.00223484	0.002
Sim5867	I2_BC	I3_BC	50	KMostCommonInEachBlock	0.003	1	100	100	MXL	0.00413274	0.003
Sim5868	I2_BC	I3_BC	50	KMostCommonInEachBlock	0.004	1	100	100	MXL	0.0038491	0.004
Sim5869	I2_BC	I3_BC	50	KMostCommonInEachBlock	0.005	1	100	100	MXL	0.00448138	0.005
Sim5870	I2_BC	I3_BC	50	KMostCommonInEachBlock	0.006	1	100	100	MXL	0.00598866	0.006
Sim5871	I2_BC	I3_BC	50	KMostCommonInEachBlock	0.007	1	100	100	MXL	0.00645573	0.007
Sim5872	I2_BC	I3_BC	50	KMostCommonInEachBlock	0.008	1	100	100	MXL	0.0114649	0.008
Sim5873	I2_BC	I3_BC	50	KMostCommonInEachBlock	0.009	1	100	100	MXL	0.00823974	0.009
Sim5874	I2_BC	I3_BC	50	KMostCommonInEachBlock	0.01	1	100	100	MXL	0.00874151	0.01
Sim5875	I2_BC	I3_BC	50	KMostCommonInEachBlock	0.011	1	100	100	MXL	0.0105633	0.011
Sim5876	I2_BC	I3_BC	50	KMostCommonInEachBlock	0.012	1	100	100	MXL	0.0101696	0.012
Sim5877	I2_BC	I3_BC	50	KMostCommonInEachBlock	0.013	1	100	100	MXL	0.0175	0.013
Sim5878	I2_BC	I3_BC	50	KMostCommonInEachBlock	0.014	1	100	100	MXL	0.0127612	0.014
Sim5879	I2_BC	I3_BC	50	KMostCommonInEachBlock	0.015	1	100	100	MXL	0.0206238	0.015
Sim5880	I2_BC	I3_BC	50	KMostCommonInEachBlock	0.016	1	100	100	MXL	0.0166453	0.016
Sim5881	I2_BC	I3_BC	50	KMostCommonInEachBlock	0.017	1	100	100	MXL	0.0234122	0.017
Sim5882	I2_BC	I3_BC	50	KMostCommonInEachBlock	0.018	1	100	100	MXL	0.0176772	0.018
Sim5883	I2_BC	I3_BC	50	KMostCommonInEachBlock	0.019	1	100	100	MXL	0.0201204	0.019
Sim5884	I2_BC	I3_BC	50	KMostCommonInEachBlock	0.02	1	100	100	MXL	0.0209138	0.02
Sim5885	I2_BC	I3_BC	50	KMostCommonInEachBlock	0.0225	1	100	100	MXL	0.0215105	0.0225
Sim5886	I2_BC	I3_BC	50	KMostCommonInEachBlock	0.025	1	100	100	MXL	0.0257634	0.025
Sim5887	I2_BC	I3_BC	50	KMostCommonInEachBlock	0.0275	1	100	100	MXL	0.0245263	0.0275
Sim5888	I2_BC	I3_BC	50	KMostCommonInEachBlock	0.03	1	100	100	MXL	0.03941	0.03
Sim5889	I2_BC	I3_BC	50	KMostCommonInEachBlock	0.0325	1	100	100	MXL	0.031942	0.0325
Sim5890	I2_BC	I3_BC	50	KMostCommonInEachBlock	0.035	1	100	100	MXL	0.0328404	0.035
Sim5891	I2_BC	I3_BC	50	KMostCommonInEachBlock	0.0375	1	100	100	MXL	0.0393068	0.0375
Sim5892	I2_BC	I3_BC	50	KMostCommonInEachBlock	0.04	1	100	100	MXL	0.039825	0.04
Sim5893	I2_BC	I3_BC	50	KMostCommonInEachBlock	0.0425	1	100	100	MXL	0.0431047	0.0425
Sim5894	I2_BC	I3_BC	50	KMostCommonInEachBlock	0.045	1	100	100	MXL	0.0441216	0.045
Sim5895	I2_BC	I3_BC	50	KMostCommonInEachBlock	0.0475	1	100	100	MXL	0.0452391	0.0475
Sim5896	I2_BC	I3_BC	50	KMostCommonInEachBlock	0.05	1	100	100	MXL	0.0517103	0.05
Sim5897	I2_BC	I3_BC	50	KMostCommonInEachBlock	0.06	1	100	100	MXL	0.0618989	0.06
Sim5898	I2_BC	I3_BC	50	KMostCommonInEachBlock	0.07	1	100	100	MXL	0.0687461	0.07
Sim5899	I2_BC	I3_BC	50	KMostCommonInEachBlock	0.08	1	100	100	MXL	0.0758035	0.08
Sim5900	I2_BC	I3_BC	50	KMostCommonInEachBlock	0.09	1	100	100	MXL	0.0917074	0.09
Sim5901	I2_BC	I3_BC	50	KMostCommonInEachBlock	0.1	1	100	100	MXL	0.0991425	0.1
Sim5902	I2_BC	I3_BC	50	KMostCommonInEachBlock	0.15	1	100	100	MXL	0.147989	0.15
Sim5903	I2_BC	I3_BC	50	KMostCommonInEachBlock	0.2	1	100	100	MXL	0.193518	0.2
Sim5904	I2_BC	I3_BC	50	KMostCommonInEachBlock	0.25	1	100	100	MXL	0.242576	0.25
Sim5905	I2_BC	I3_BC	50	KMostCommonInEachBlock	0.3	1	100	100	MXL	0.295814	0.3
Sim5906	I2_BC	I3_BC	50	KMostCommonInEachBlock	0.35	1	100	100	MXL	0.347846	0.35
Sim5907	I2_BC	I3_BC	50	KMostCommonInEachBlock	0.4	1	100	100	MXL	0.390891	0.4
Sim5908	I2_BC	I3_BC	50	KMostCommonInEachBlock	0.45	1	100	100	MXL	0.449072	0.45
Sim5909	I2_BC	I3_BC	50	KMostCommonInEachBlock	0.5	1	100	100	MXL	0.493146	0.5
Sim5910	I2_BC	I3_BC	50	KMostCommonInEachBlock	0.6	1	100	100	MXL	0.602973	0.6
Sim5911	I2_BC	I3_BC	50	KMostCommonInEachBlock	0.7	1	100	100	MXL	0.703357	0.7
Sim5912	I2_BC	I3_BC	50	KMostCommonInEachBlock	0.8	1	100	100	MXL	0.809898	0.8
Sim5913	I2_BC	I3_BC	50	KMostCommonInEachBlock	0.9	1	100	100	MXL	0.935787	0.9
Sim5914	I2_BC	I3_BC	50	KMostCommonInEachBlock	0.95	1	100	100	MXL	0.978382	0.95
Sim5915	I2_BC	I3_BC	50	KMostCommonInEachBlock	1	1	100	100	MXL	1	1
Sim5916	I8_BC	I2_BC	50	KMostCommonInEachBlock	0	0.33	100	100	SAS	1e-09	0
Sim5917	I8_BC	I2_BC	50	KMostCommonInEachBlock	0.0001	0.33	100	100	SAS	1e-09	0.0001
Sim5918	I8_BC	I2_BC	50	KMostCommonInEachBlock	0.0002	0.33	100	100	SAS	0.000249583	0.0002
Sim5919	I8_BC	I2_BC	50	KMostCommonInEachBlock	0.0003	0.33	100	100	SAS	1e-09	0.0003
Sim5920	I8_BC	I2_BC	50	KMostCommonInEachBlock	0.0004	0.33	100	100	SAS	1e-09	0.0004
Sim5921	I8_BC	I2_BC	50	KMostCommonInEachBlock	0.0005	0.33	100	100	SAS	0.000252476	0.0005
Sim5922	I8_BC	I2_BC	50	KMostCommonInEachBlock	0.0006	0.33	100	100	SAS	0.00024851	0.0006
Sim5923	I8_BC	I2_BC	50	KMostCommonInEachBlock	0.0007	0.33	100	100	SAS	0.00304464	0.0007
Sim5924	I8_BC	I2_BC	50	KMostCommonInEachBlock	0.0008	0.33	100	100	SAS	0.00100814	0.0008
Sim5925	I8_BC	I2_BC	50	KMostCommonInEachBlock	0.0009	0.33	100	100	SAS	0.00352467	0.0009
Sim5926	I8_BC	I2_BC	50	KMostCommonInEachBlock	0.001	0.33	100	100	SAS	0.00249773	0.001
Sim5927	I8_BC	I2_BC	50	KMostCommonInEachBlock	0.002	0.33	100	100	SAS	0.00498825	0.002
Sim5928	I8_BC	I2_BC	50	KMostCommonInEachBlock	0.003	0.33	100	100	SAS	0.00251393	0.003
Sim5929	I8_BC	I2_BC	50	KMostCommonInEachBlock	0.004	0.33	100	100	SAS	0.00644952	0.004
Sim5930	I8_BC	I2_BC	50	KMostCommonInEachBlock	0.005	0.33	100	100	SAS	0.00386777	0.005
Sim5931	I8_BC	I2_BC	50	KMostCommonInEachBlock	0.006	0.33	100	100	SAS	0.00339073	0.006
Sim5932	I8_BC	I2_BC	50	KMostCommonInEachBlock	0.007	0.33	100	100	SAS	0.0176222	0.007
Sim5933	I8_BC	I2_BC	50	KMostCommonInEachBlock	0.008	0.33	100	100	SAS	0.00681978	0.008
Sim5934	I8_BC	I2_BC	50	KMostCommonInEachBlock	0.009	0.33	100	100	SAS	0.0111543	0.009
Sim5935	I8_BC	I2_BC	50	KMostCommonInEachBlock	0.01	0.33	100	100	SAS	0.0101927	0.01
Sim5936	I8_BC	I2_BC	50	KMostCommonInEachBlock	0.011	0.33	100	100	SAS	0.0100649	0.011
Sim5937	I8_BC	I2_BC	50	KMostCommonInEachBlock	0.012	0.33	100	100	SAS	0.0134134	0.012
Sim5938	I8_BC	I2_BC	50	KMostCommonInEachBlock	0.013	0.33	100	100	SAS	0.0126626	0.013
Sim5939	I8_BC	I2_BC	50	KMostCommonInEachBlock	0.014	0.33	100	100	SAS	0.0152418	0.014
Sim5940	I8_BC	I2_BC	50	KMostCommonInEachBlock	0.015	0.33	100	100	SAS	0.0162857	0.015
Sim5941	I8_BC	I2_BC	50	KMostCommonInEachBlock	0.016	0.33	100	100	SAS	0.014778	0.016
Sim5942	I8_BC	I2_BC	50	KMostCommonInEachBlock	0.017	0.33	100	100	SAS	0.0163501	0.017
Sim5943	I8_BC	I2_BC	50	KMostCommonInEachBlock	0.018	0.33	100	100	SAS	0.0251862	0.018
Sim5944	I8_BC	I2_BC	50	KMostCommonInEachBlock	0.019	0.33	100	100	SAS	0.0184556	0.019
Sim5945	I8_BC	I2_BC	50	KMostCommonInEachBlock	0.02	0.33	100	100	SAS	0.0195986	0.02
Sim5946	I8_BC	I2_BC	50	KMostCommonInEachBlock	0.0225	0.33	100	100	SAS	0.0241747	0.0225
Sim5947	I8_BC	I2_BC	50	KMostCommonInEachBlock	0.025	0.33	100	100	SAS	0.025824	0.025
Sim5948	I8_BC	I2_BC	50	KMostCommonInEachBlock	0.0275	0.33	100	100	SAS	0.0351823	0.0275
Sim5949	I8_BC	I2_BC	50	KMostCommonInEachBlock	0.03	0.33	100	100	SAS	0.0314607	0.03
Sim5950	I8_BC	I2_BC	50	KMostCommonInEachBlock	0.0325	0.33	100	100	SAS	0.0319715	0.0325
Sim5951	I8_BC	I2_BC	50	KMostCommonInEachBlock	0.035	0.33	100	100	SAS	0.0371646	0.035
Sim5952	I8_BC	I2_BC	50	KMostCommonInEachBlock	0.0375	0.33	100	100	SAS	0.0405819	0.0375
Sim5953	I8_BC	I2_BC	50	KMostCommonInEachBlock	0.04	0.33	100	100	SAS	0.0380363	0.04
Sim5954	I8_BC	I2_BC	50	KMostCommonInEachBlock	0.0425	0.33	100	100	SAS	0.0387631	0.0425
Sim5955	I8_BC	I2_BC	50	KMostCommonInEachBlock	0.045	0.33	100	100	SAS	0.0549983	0.045
Sim5956	I8_BC	I2_BC	50	KMostCommonInEachBlock	0.0475	0.33	100	100	SAS	0.050465	0.0475
Sim5957	I8_BC	I2_BC	50	KMostCommonInEachBlock	0.05	0.33	100	100	SAS	0.0478356	0.05
Sim5958	I8_BC	I2_BC	50	KMostCommonInEachBlock	0.06	0.33	100	100	SAS	0.0601158	0.06
Sim5959	I8_BC	I2_BC	50	KMostCommonInEachBlock	0.07	0.33	100	100	SAS	0.0741965	0.07
Sim5960	I8_BC	I2_BC	50	KMostCommonInEachBlock	0.08	0.33	100	100	SAS	0.106916	0.08
Sim5961	I8_BC	I2_BC	50	KMostCommonInEachBlock	0.09	0.33	100	100	SAS	0.099157	0.09
Sim5962	I8_BC	I2_BC	50	KMostCommonInEachBlock	0.1	0.33	100	100	SAS	0.125678	0.1
Sim5963	I8_BC	I2_BC	50	KMostCommonInEachBlock	0.15	0.33	100	100	SAS	0.142988	0.15
Sim5964	I8_BC	I2_BC	50	KMostCommonInEachBlock	0.2	0.33	100	100	SAS	0.211887	0.2
Sim5965	I8_BC	I2_BC	50	KMostCommonInEachBlock	0.25	0.33	100	100	SAS	0.25399	0.25
Sim5966	I8_BC	I2_BC	50	KMostCommonInEachBlock	0.3	0.33	100	100	SAS	0.296661	0.3
Sim5967	I8_BC	I2_BC	50	KMostCommonInEachBlock	0.35	0.33	100	100	SAS	0.341978	0.35
Sim5968	I8_BC	I2_BC	50	KMostCommonInEachBlock	0.4	0.33	100	100	SAS	0.412204	0.4
Sim5969	I8_BC	I2_BC	50	KMostCommonInEachBlock	0.45	0.33	100	100	SAS	0.446824	0.45
Sim5970	I8_BC	I2_BC	50	KMostCommonInEachBlock	0.5	0.33	100	100	SAS	0.4913	0.5
Sim5971	I8_BC	I2_BC	50	KMostCommonInEachBlock	0.6	0.33	100	100	SAS	0.600783	0.6
Sim5972	I8_BC	I2_BC	50	KMostCommonInEachBlock	0.7	0.33	100	100	SAS	0.691221	0.7
Sim5973	I8_BC	I2_BC	50	KMostCommonInEachBlock	0.8	0.33	100	100	SAS	0.807845	0.8
Sim5974	I8_BC	I2_BC	50	KMostCommonInEachBlock	0.9	0.33	100	100	SAS	0.910982	0.9
Sim5975	I8_BC	I2_BC	50	KMostCommonInEachBlock	0.95	0.33	100	100	SAS	0.970532	0.95
Sim5976	I8_BC	I2_BC	50	KMostCommonInEachBlock	1	0.33	100	100	SAS	1	1
Sim5977	I8_BC	I3_BC	50	KMostCommonInEachBlock	0	0.33	100	100	MXL	1e-09	0
Sim5978	I8_BC	I3_BC	50	KMostCommonInEachBlock	0.0001	0.33	100	100	MXL	1e-09	0.0001
Sim5979	I8_BC	I3_BC	50	KMostCommonInEachBlock	0.0002	0.33	100	100	MXL	0.000262434	0.0002
Sim5980	I8_BC	I3_BC	50	KMostCommonInEachBlock	0.0003	0.33	100	100	MXL	0.000264738	0.0003
Sim5981	I8_BC	I3_BC	50	KMostCommonInEachBlock	0.0004	0.33	100	100	MXL	1e-09	0.0004
Sim5982	I8_BC	I3_BC	50	KMostCommonInEachBlock	0.0005	0.33	100	100	MXL	0.000269372	0.0005
Sim5983	I8_BC	I3_BC	50	KMostCommonInEachBlock	0.0006	0.33	100	100	MXL	1e-09	0.0006
Sim5984	I8_BC	I3_BC	50	KMostCommonInEachBlock	0.0007	0.33	100	100	MXL	0.000540566	0.0007
Sim5985	I8_BC	I3_BC	50	KMostCommonInEachBlock	0.0008	0.33	100	100	MXL	0.000793163	0.0008
Sim5986	I8_BC	I3_BC	50	KMostCommonInEachBlock	0.0009	0.33	100	100	MXL	1e-09	0.0009
Sim5987	I8_BC	I3_BC	50	KMostCommonInEachBlock	0.001	0.33	100	100	MXL	0.000538043	0.001
Sim5988	I8_BC	I3_BC	50	KMostCommonInEachBlock	0.002	0.33	100	100	MXL	0.00156222	0.002
Sim5989	I8_BC	I3_BC	50	KMostCommonInEachBlock	0.003	0.33	100	100	MXL	0.00513629	0.003
Sim5990	I8_BC	I3_BC	50	KMostCommonInEachBlock	0.004	0.33	100	100	MXL	0.00330624	0.004
Sim5991	I8_BC	I3_BC	50	KMostCommonInEachBlock	0.005	0.33	100	100	MXL	0.0075697	0.005
Sim5992	I8_BC	I3_BC	50	KMostCommonInEachBlock	0.006	0.33	100	100	MXL	0.00664736	0.006
Sim5993	I8_BC	I3_BC	50	KMostCommonInEachBlock	0.007	0.33	100	100	MXL	0.00829875	0.007
Sim5994	I8_BC	I3_BC	50	KMostCommonInEachBlock	0.008	0.33	100	100	MXL	0.0100093	0.008
Sim5995	I8_BC	I3_BC	50	KMostCommonInEachBlock	0.009	0.33	100	100	MXL	0.00650167	0.009
Sim5996	I8_BC	I3_BC	50	KMostCommonInEachBlock	0.01	0.33	100	100	MXL	0.0163261	0.01
Sim5997	I8_BC	I3_BC	50	KMostCommonInEachBlock	0.011	0.33	100	100	MXL	0.00963599	0.011
Sim5998	I8_BC	I3_BC	50	KMostCommonInEachBlock	0.012	0.33	100	100	MXL	0.0148197	0.012
Sim5999	I8_BC	I3_BC	50	KMostCommonInEachBlock	0.013	0.33	100	100	MXL	0.0183163	0.013
Sim6000	I8_BC	I3_BC	50	KMostCommonInEachBlock	0.014	0.33	100	100	MXL	0.0140223	0.014
Sim6001	I8_BC	I3_BC	50	KMostCommonInEachBlock	0.015	0.33	100	100	MXL	0.0103114	0.015
Sim6002	I8_BC	I3_BC	50	KMostCommonInEachBlock	0.016	0.33	100	100	MXL	0.0170988	0.016
Sim6003	I8_BC	I3_BC	50	KMostCommonInEachBlock	0.017	0.33	100	100	MXL	0.0214266	0.017
Sim6004	I8_BC	I3_BC	50	KMostCommonInEachBlock	0.018	0.33	100	100	MXL	0.0151177	0.018
Sim6005	I8_BC	I3_BC	50	KMostCommonInEachBlock	0.019	0.33	100	100	MXL	0.0155032	0.019
Sim6006	I8_BC	I3_BC	50	KMostCommonInEachBlock	0.02	0.33	100	100	MXL	0.0216476	0.02
Sim6007	I8_BC	I3_BC	50	KMostCommonInEachBlock	0.0225	0.33	100	100	MXL	0.0292861	0.0225
Sim6008	I8_BC	I3_BC	50	KMostCommonInEachBlock	0.025	0.33	100	100	MXL	0.0239322	0.025
Sim6009	I8_BC	I3_BC	50	KMostCommonInEachBlock	0.0275	0.33	100	100	MXL	0.0241125	0.0275
Sim6010	I8_BC	I3_BC	50	KMostCommonInEachBlock	0.03	0.33	100	100	MXL	0.0313432	0.03
Sim6011	I8_BC	I3_BC	50	KMostCommonInEachBlock	0.0325	0.33	100	100	MXL	0.0301484	0.0325
Sim6012	I8_BC	I3_BC	50	KMostCommonInEachBlock	0.035	0.33	100	100	MXL	0.0310197	0.035
Sim6013	I8_BC	I3_BC	50	KMostCommonInEachBlock	0.0375	0.33	100	100	MXL	0.0330053	0.0375
Sim6014	I8_BC	I3_BC	50	KMostCommonInEachBlock	0.04	0.33	100	100	MXL	0.0454997	0.04
Sim6015	I8_BC	I3_BC	50	KMostCommonInEachBlock	0.0425	0.33	100	100	MXL	0.0530486	0.0425
Sim6016	I8_BC	I3_BC	50	KMostCommonInEachBlock	0.045	0.33	100	100	MXL	0.0412554	0.045
Sim6017	I8_BC	I3_BC	50	KMostCommonInEachBlock	0.0475	0.33	100	100	MXL	0.0451215	0.0475
Sim6018	I8_BC	I3_BC	50	KMostCommonInEachBlock	0.05	0.33	100	100	MXL	0.0422118	0.05
Sim6019	I8_BC	I3_BC	50	KMostCommonInEachBlock	0.06	0.33	100	100	MXL	0.0739052	0.06
Sim6020	I8_BC	I3_BC	50	KMostCommonInEachBlock	0.07	0.33	100	100	MXL	0.0618038	0.07
Sim6021	I8_BC	I3_BC	50	KMostCommonInEachBlock	0.08	0.33	100	100	MXL	0.0786198	0.08
Sim6022	I8_BC	I3_BC	50	KMostCommonInEachBlock	0.09	0.33	100	100	MXL	0.0911167	0.09
Sim6023	I8_BC	I3_BC	50	KMostCommonInEachBlock	0.1	0.33	100	100	MXL	0.0956757	0.1
Sim6024	I8_BC	I3_BC	50	KMostCommonInEachBlock	0.15	0.33	100	100	MXL	0.128213	0.15
Sim6025	I8_BC	I3_BC	50	KMostCommonInEachBlock	0.2	0.33	100	100	MXL	0.19274	0.2
Sim6026	I8_BC	I3_BC	50	KMostCommonInEachBlock	0.25	0.33	100	100	MXL	0.228696	0.25
Sim6027	I8_BC	I3_BC	50	KMostCommonInEachBlock	0.3	0.33	100	100	MXL	0.308926	0.3
Sim6028	I8_BC	I3_BC	50	KMostCommonInEachBlock	0.35	0.33	100	100	MXL	0.332569	0.35
Sim6029	I8_BC	I3_BC	50	KMostCommonInEachBlock	0.4	0.33	100	100	MXL	0.374323	0.4
Sim6030	I8_BC	I3_BC	50	KMostCommonInEachBlock	0.45	0.33	100	100	MXL	0.42799	0.45
Sim6031	I8_BC	I3_BC	50	KMostCommonInEachBlock	0.5	0.33	100	100	MXL	0.475614	0.5
Sim6032	I8_BC	I3_BC	50	KMostCommonInEachBlock	0.6	0.33	100	100	MXL	0.582421	0.6
Sim6033	I8_BC	I3_BC	50	KMostCommonInEachBlock	0.7	0.33	100	100	MXL	0.691519	0.7
Sim6034	I8_BC	I3_BC	50	KMostCommonInEachBlock	0.8	0.33	100	100	MXL	0.778807	0.8
Sim6035	I8_BC	I3_BC	50	KMostCommonInEachBlock	0.9	0.33	100	100	MXL	0.887086	0.9
Sim6036	I8_BC	I3_BC	50	KMostCommonInEachBlock	0.95	0.33	100	100	MXL	0.94119	0.95
Sim6037	I8_BC	I3_BC	50	KMostCommonInEachBlock	1	0.33	100	100	MXL	0.985183	1
Sim6038	I2_BC	I3_BC	50	KMostCommonInEachBlock	0	0.33	100	100	MXL	1e-09	0
Sim6039	I2_BC	I3_BC	50	KMostCommonInEachBlock	0.0001	0.33	100	100	MXL	1e-09	0.0001
Sim6040	I2_BC	I3_BC	50	KMostCommonInEachBlock	0.0002	0.33	100	100	MXL	1e-09	0.0002
Sim6041	I2_BC	I3_BC	50	KMostCommonInEachBlock	0.0003	0.33	100	100	MXL	0.000474861	0.0003
Sim6042	I2_BC	I3_BC	50	KMostCommonInEachBlock	0.0004	0.33	100	100	MXL	0.000235603	0.0004
Sim6043	I2_BC	I3_BC	50	KMostCommonInEachBlock	0.0005	0.33	100	100	MXL	0.000468633	0.0005
Sim6044	I2_BC	I3_BC	50	KMostCommonInEachBlock	0.0006	0.33	100	100	MXL	0.000474453	0.0006
Sim6045	I2_BC	I3_BC	50	KMostCommonInEachBlock	0.0007	0.33	100	100	MXL	0.00115472	0.0007
Sim6046	I2_BC	I3_BC	50	KMostCommonInEachBlock	0.0008	0.33	100	100	MXL	0.000715954	0.0008
Sim6047	I2_BC	I3_BC	50	KMostCommonInEachBlock	0.0009	0.33	100	100	MXL	0.000470647	0.0009
Sim6048	I2_BC	I3_BC	50	KMostCommonInEachBlock	0.001	0.33	100	100	MXL	0.000705231	0.001
Sim6049	I2_BC	I3_BC	50	KMostCommonInEachBlock	0.002	0.33	100	100	MXL	0.00212894	0.002
Sim6050	I2_BC	I3_BC	50	KMostCommonInEachBlock	0.003	0.33	100	100	MXL	0.00307681	0.003
Sim6051	I2_BC	I3_BC	50	KMostCommonInEachBlock	0.004	0.33	100	100	MXL	0.0074733	0.004
Sim6052	I2_BC	I3_BC	50	KMostCommonInEachBlock	0.005	0.33	100	100	MXL	0.00763409	0.005
Sim6053	I2_BC	I3_BC	50	KMostCommonInEachBlock	0.006	0.33	100	100	MXL	0.00467422	0.006
Sim6054	I2_BC	I3_BC	50	KMostCommonInEachBlock	0.007	0.33	100	100	MXL	0.0119648	0.007
Sim6055	I2_BC	I3_BC	50	KMostCommonInEachBlock	0.008	0.33	100	100	MXL	0.0109089	0.008
Sim6056	I2_BC	I3_BC	50	KMostCommonInEachBlock	0.009	0.33	100	100	MXL	0.00686509	0.009
Sim6057	I2_BC	I3_BC	50	KMostCommonInEachBlock	0.01	0.33	100	100	MXL	0.00887479	0.01
Sim6058	I2_BC	I3_BC	50	KMostCommonInEachBlock	0.011	0.33	100	100	MXL	0.0202521	0.011
Sim6059	I2_BC	I3_BC	50	KMostCommonInEachBlock	0.012	0.33	100	100	MXL	0.0243389	0.012
Sim6060	I2_BC	I3_BC	50	KMostCommonInEachBlock	0.013	0.33	100	100	MXL	0.0191994	0.013
Sim6061	I2_BC	I3_BC	50	KMostCommonInEachBlock	0.014	0.33	100	100	MXL	0.0151628	0.014
Sim6062	I2_BC	I3_BC	50	KMostCommonInEachBlock	0.015	0.33	100	100	MXL	0.0213998	0.015
Sim6063	I2_BC	I3_BC	50	KMostCommonInEachBlock	0.016	0.33	100	100	MXL	0.0161911	0.016
Sim6064	I2_BC	I3_BC	50	KMostCommonInEachBlock	0.017	0.33	100	100	MXL	0.0120203	0.017
Sim6065	I2_BC	I3_BC	50	KMostCommonInEachBlock	0.018	0.33	100	100	MXL	0.0249944	0.018
Sim6066	I2_BC	I3_BC	50	KMostCommonInEachBlock	0.019	0.33	100	100	MXL	0.0255697	0.019
Sim6067	I2_BC	I3_BC	50	KMostCommonInEachBlock	0.02	0.33	100	100	MXL	0.0189922	0.02
Sim6068	I2_BC	I3_BC	50	KMostCommonInEachBlock	0.0225	0.33	100	100	MXL	0.0187689	0.0225
Sim6069	I2_BC	I3_BC	50	KMostCommonInEachBlock	0.025	0.33	100	100	MXL	0.0255872	0.025
Sim6070	I2_BC	I3_BC	50	KMostCommonInEachBlock	0.0275	0.33	100	100	MXL	0.0257353	0.0275
Sim6071	I2_BC	I3_BC	50	KMostCommonInEachBlock	0.03	0.33	100	100	MXL	0.0287627	0.03
Sim6072	I2_BC	I3_BC	50	KMostCommonInEachBlock	0.0325	0.33	100	100	MXL	0.0389039	0.0325
Sim6073	I2_BC	I3_BC	50	KMostCommonInEachBlock	0.035	0.33	100	100	MXL	0.0354969	0.035
Sim6074	I2_BC	I3_BC	50	KMostCommonInEachBlock	0.0375	0.33	100	100	MXL	0.0362906	0.0375
Sim6075	I2_BC	I3_BC	50	KMostCommonInEachBlock	0.04	0.33	100	100	MXL	0.0360543	0.04
Sim6076	I2_BC	I3_BC	50	KMostCommonInEachBlock	0.0425	0.33	100	100	MXL	0.0458614	0.0425
Sim6077	I2_BC	I3_BC	50	KMostCommonInEachBlock	0.045	0.33	100	100	MXL	0.0516176	0.045
Sim6078	I2_BC	I3_BC	50	KMostCommonInEachBlock	0.0475	0.33	100	100	MXL	0.0456943	0.0475
Sim6079	I2_BC	I3_BC	50	KMostCommonInEachBlock	0.05	0.33	100	100	MXL	0.0473684	0.05
Sim6080	I2_BC	I3_BC	50	KMostCommonInEachBlock	0.06	0.33	100	100	MXL	0.0601317	0.06
Sim6081	I2_BC	I3_BC	50	KMostCommonInEachBlock	0.07	0.33	100	100	MXL	0.0669032	0.07
Sim6082	I2_BC	I3_BC	50	KMostCommonInEachBlock	0.08	0.33	100	100	MXL	0.0725218	0.08
Sim6083	I2_BC	I3_BC	50	KMostCommonInEachBlock	0.09	0.33	100	100	MXL	0.0881885	0.09
Sim6084	I2_BC	I3_BC	50	KMostCommonInEachBlock	0.1	0.33	100	100	MXL	0.0993452	0.1
Sim6085	I2_BC	I3_BC	50	KMostCommonInEachBlock	0.15	0.33	100	100	MXL	0.150784	0.15
Sim6086	I2_BC	I3_BC	50	KMostCommonInEachBlock	0.2	0.33	100	100	MXL	0.200236	0.2
Sim6087	I2_BC	I3_BC	50	KMostCommonInEachBlock	0.25	0.33	100	100	MXL	0.256082	0.25
Sim6088	I2_BC	I3_BC	50	KMostCommonInEachBlock	0.3	0.33	100	100	MXL	0.290869	0.3
Sim6089	I2_BC	I3_BC	50	KMostCommonInEachBlock	0.35	0.33	100	100	MXL	0.340014	0.35
Sim6090	I2_BC	I3_BC	50	KMostCommonInEachBlock	0.4	0.33	100	100	MXL	0.398913	0.4
Sim6091	I2_BC	I3_BC	50	KMostCommonInEachBlock	0.45	0.33	100	100	MXL	0.436137	0.45
Sim6092	I2_BC	I3_BC	50	KMostCommonInEachBlock	0.5	0.33	100	100	MXL	0.487158	0.5
Sim6093	I2_BC	I3_BC	50	KMostCommonInEachBlock	0.6	0.33	100	100	MXL	0.602328	0.6
Sim6094	I2_BC	I3_BC	50	KMostCommonInEachBlock	0.7	0.33	100	100	MXL	0.696979	0.7
Sim6095	I2_BC	I3_BC	50	KMostCommonInEachBlock	0.8	0.33	100	100	MXL	0.820451	0.8
Sim6096	I2_BC	I3_BC	50	KMostCommonInEachBlock	0.9	0.33	100	100	MXL	0.894481	0.9
Sim6097	I2_BC	I3_BC	50	KMostCommonInEachBlock	0.95	0.33	100	100	MXL	0.966375	0.95
Sim6098	I2_BC	I3_BC	50	KMostCommonInEachBlock	1	0.33	100	100	MXL	1	1
Sim6099	I8_BC	I2_BC	20	KMostCommonInEachBlock	0	2	100	100	SAS		0
Sim6100	I8_BC	I2_BC	20	KMostCommonInEachBlock	0.0001	2	100	100	SAS		0.0001
Sim6101	I8_BC	I2_BC	20	KMostCommonInEachBlock	0.0002	2	100	100	SAS		0.0002
Sim6102	I8_BC	I2_BC	20	KMostCommonInEachBlock	0.0003	2	100	100	SAS		0.0003
Sim6103	I8_BC	I2_BC	20	KMostCommonInEachBlock	0.0004	2	100	100	SAS		0.0004
Sim6104	I8_BC	I2_BC	20	KMostCommonInEachBlock	0.0005	2	100	100	SAS		0.0005
Sim6105	I8_BC	I2_BC	20	KMostCommonInEachBlock	0.0006	2	100	100	SAS		0.0006
Sim6106	I8_BC	I2_BC	20	KMostCommonInEachBlock	0.0007	2	100	100	SAS		0.0007
Sim6107	I8_BC	I2_BC	20	KMostCommonInEachBlock	0.0008	2	100	100	SAS		0.0008
Sim6108	I8_BC	I2_BC	20	KMostCommonInEachBlock	0.0009	2	100	100	SAS		0.0009
Sim6109	I8_BC	I2_BC	20	KMostCommonInEachBlock	0.001	2	100	100	SAS		0.001
Sim6110	I8_BC	I2_BC	20	KMostCommonInEachBlock	0.002	2	100	100	SAS		0.002
Sim6111	I8_BC	I2_BC	20	KMostCommonInEachBlock	0.003	2	100	100	SAS		0.003
Sim6112	I8_BC	I2_BC	20	KMostCommonInEachBlock	0.004	2	100	100	SAS		0.004
Sim6113	I8_BC	I2_BC	20	KMostCommonInEachBlock	0.005	2	100	100	SAS		0.005
Sim6114	I8_BC	I2_BC	20	KMostCommonInEachBlock	0.006	2	100	100	SAS		0.006
Sim6115	I8_BC	I2_BC	20	KMostCommonInEachBlock	0.007	2	100	100	SAS		0.007
Sim6116	I8_BC	I2_BC	20	KMostCommonInEachBlock	0.008	2	100	100	SAS		0.008
Sim6117	I8_BC	I2_BC	20	KMostCommonInEachBlock	0.009	2	100	100	SAS		0.009
Sim6118	I8_BC	I2_BC	20	KMostCommonInEachBlock	0.01	2	100	100	SAS		0.01
Sim6119	I8_BC	I2_BC	20	KMostCommonInEachBlock	0.011	2	100	100	SAS		0.011
Sim6120	I8_BC	I2_BC	20	KMostCommonInEachBlock	0.012	2	100	100	SAS		0.012
Sim6121	I8_BC	I2_BC	20	KMostCommonInEachBlock	0.013	2	100	100	SAS		0.013
Sim6122	I8_BC	I2_BC	20	KMostCommonInEachBlock	0.014	2	100	100	SAS		0.014
Sim6123	I8_BC	I2_BC	20	KMostCommonInEachBlock	0.015	2	100	100	SAS		0.015
Sim6124	I8_BC	I2_BC	20	KMostCommonInEachBlock	0.016	2	100	100	SAS		0.016
Sim6125	I8_BC	I2_BC	20	KMostCommonInEachBlock	0.017	2	100	100	SAS		0.017
Sim6126	I8_BC	I2_BC	20	KMostCommonInEachBlock	0.018	2	100	100	SAS		0.018
Sim6127	I8_BC	I2_BC	20	KMostCommonInEachBlock	0.019	2	100	100	SAS		0.019
Sim6128	I8_BC	I2_BC	20	KMostCommonInEachBlock	0.02	2	100	100	SAS		0.02
Sim6129	I8_BC	I2_BC	20	KMostCommonInEachBlock	0.0225	2	100	100	SAS		0.0225
Sim6130	I8_BC	I2_BC	20	KMostCommonInEachBlock	0.025	2	100	100	SAS	0.023007	0.025
Sim6131	I8_BC	I2_BC	20	KMostCommonInEachBlock	0.0275	2	100	100	SAS	0.0299704	0.0275
Sim6132	I8_BC	I2_BC	20	KMostCommonInEachBlock	0.03	2	100	100	SAS	0.0348543	0.03
Sim6133	I8_BC	I2_BC	20	KMostCommonInEachBlock	0.0325	2	100	100	SAS	0.0347091	0.0325
Sim6134	I8_BC	I2_BC	20	KMostCommonInEachBlock	0.035	2	100	100	SAS	0.0352127	0.035
Sim6135	I8_BC	I2_BC	20	KMostCommonInEachBlock	0.0375	2	100	100	SAS	0.0411744	0.0375
Sim6136	I8_BC	I2_BC	20	KMostCommonInEachBlock	0.04	2	100	100	SAS	0.0406323	0.04
Sim6137	I8_BC	I2_BC	20	KMostCommonInEachBlock	0.0425	2	100	100	SAS	0.0532493	0.0425
Sim6138	I8_BC	I2_BC	20	KMostCommonInEachBlock	0.045	2	100	100	SAS	0.0488988	0.045
Sim6139	I8_BC	I2_BC	20	KMostCommonInEachBlock	0.0475	2	100	100	SAS	0.0577493	0.0475
Sim6140	I8_BC	I2_BC	20	KMostCommonInEachBlock	0.05	2	100	100	SAS	0.0463707	0.05
Sim6141	I8_BC	I2_BC	20	KMostCommonInEachBlock	0.06	2	100	100	SAS	0.0660191	0.06
Sim6142	I8_BC	I2_BC	20	KMostCommonInEachBlock	0.07	2	100	100	SAS	0.0825166	0.07
Sim6143	I8_BC	I2_BC	20	KMostCommonInEachBlock	0.08	2	100	100	SAS	0.091223	0.08
Sim6144	I8_BC	I2_BC	20	KMostCommonInEachBlock	0.09	2	100	100	SAS	0.0960907	0.09
Sim6145	I8_BC	I2_BC	20	KMostCommonInEachBlock	0.1	2	100	100	SAS	0.10892	0.1
Sim6146	I8_BC	I2_BC	20	KMostCommonInEachBlock	0.15	2	100	100	SAS	0.176025	0.15
Sim6147	I8_BC	I2_BC	20	KMostCommonInEachBlock	0.2	2	100	100	SAS	0.223378	0.2
Sim6148	I8_BC	I2_BC	20	KMostCommonInEachBlock	0.25	2	100	100	SAS	0.264585	0.25
Sim6149	I8_BC	I2_BC	20	KMostCommonInEachBlock	0.3	2	100	100	SAS	0.321955	0.3
Sim6150	I8_BC	I2_BC	20	KMostCommonInEachBlock	0.35	2	100	100	SAS	0.369979	0.35
Sim6151	I8_BC	I2_BC	20	KMostCommonInEachBlock	0.4	2	100	100	SAS	0.42421	0.4
Sim6152	I8_BC	I2_BC	20	KMostCommonInEachBlock	0.45	2	100	100	SAS	0.475521	0.45
Sim6153	I8_BC	I2_BC	20	KMostCommonInEachBlock	0.5	2	100	100	SAS	0.511053	0.5
Sim6154	I8_BC	I2_BC	20	KMostCommonInEachBlock	0.6	2	100	100	SAS	0.633249	0.6
Sim6155	I8_BC	I2_BC	20	KMostCommonInEachBlock	0.7	2	100	100	SAS		0.7
Sim6156	I8_BC	I2_BC	20	KMostCommonInEachBlock	0.8	2	100	100	SAS		0.8
Sim6157	I8_BC	I2_BC	20	KMostCommonInEachBlock	0.9	2	100	100	SAS		0.9
Sim6158	I8_BC	I2_BC	20	KMostCommonInEachBlock	0.95	2	100	100	SAS		0.95
Sim6159	I8_BC	I2_BC	20	KMostCommonInEachBlock	1	2	100	100	SAS		1
Sim6160	I8_BC	I3_BC	20	KMostCommonInEachBlock	0	2	100	100	MXL	1e-09	0
Sim6161	I8_BC	I3_BC	20	KMostCommonInEachBlock	0.0001	2	100	100	MXL	1e-09	0.0001
Sim6162	I8_BC	I3_BC	20	KMostCommonInEachBlock	0.0002	2	100	100	MXL	0.000603682	0.0002
Sim6163	I8_BC	I3_BC	20	KMostCommonInEachBlock	0.0003	2	100	100	MXL	0.000402558	0.0003
Sim6164	I8_BC	I3_BC	20	KMostCommonInEachBlock	0.0004	2	100	100	MXL	0.000402458	0.0004
Sim6165	I8_BC	I3_BC	20	KMostCommonInEachBlock	0.0005	2	100	100	MXL	0.000191645	0.0005
Sim6166	I8_BC	I3_BC	20	KMostCommonInEachBlock	0.0006	2	100	100	MXL	0.00100571	0.0006
Sim6167	I8_BC	I3_BC	20	KMostCommonInEachBlock	0.0007	2	100	100	MXL	0.000603518	0.0007
Sim6168	I8_BC	I3_BC	20	KMostCommonInEachBlock	0.0008	2	100	100	MXL	0.000402345	0.0008
Sim6169	I8_BC	I3_BC	20	KMostCommonInEachBlock	0.0009	2	100	100	MXL	0.000804374	0.0009
Sim6170	I8_BC	I3_BC	20	KMostCommonInEachBlock	0.001	2	100	100	MXL	0.0024157	0.001
Sim6171	I8_BC	I3_BC	20	KMostCommonInEachBlock	0.002	2	100	100	MXL	0.00436179	0.002
Sim6172	I8_BC	I3_BC	20	KMostCommonInEachBlock	0.003	2	100	100	MXL	0.00123561	0.003
Sim6173	I8_BC	I3_BC	20	KMostCommonInEachBlock	0.004	2	100	100	MXL	0.00361167	0.004
Sim6174	I8_BC	I3_BC	20	KMostCommonInEachBlock	0.005	2	100	100	MXL	0.00521373	0.005
Sim6175	I8_BC	I3_BC	20	KMostCommonInEachBlock	0.006	2	100	100	MXL	0.00640403	0.006
Sim6176	I8_BC	I3_BC	20	KMostCommonInEachBlock	0.007	2	100	100	MXL	0.00460943	0.007
Sim6177	I8_BC	I3_BC	20	KMostCommonInEachBlock	0.008	2	100	100	MXL	0.0120777	0.008
Sim6178	I8_BC	I3_BC	20	KMostCommonInEachBlock	0.009	2	100	100	MXL	0.00680213	0.009
Sim6179	I8_BC	I3_BC	20	KMostCommonInEachBlock	0.01	2	100	100	MXL	0.00878114	0.01
Sim6180	I8_BC	I3_BC	20	KMostCommonInEachBlock	0.011	2	100	100	MXL	0.00877822	0.011
Sim6181	I8_BC	I3_BC	20	KMostCommonInEachBlock	0.012	2	100	100	MXL	0.0171671	0.012
Sim6182	I8_BC	I3_BC	20	KMostCommonInEachBlock	0.013	2	100	100	MXL	0.0119477	0.013
Sim6183	I8_BC	I3_BC	20	KMostCommonInEachBlock	0.014	2	100	100	MXL	0.0109511	0.014
Sim6184	I8_BC	I3_BC	20	KMostCommonInEachBlock	0.015	2	100	100	MXL	0.0115179	0.015
Sim6185	I8_BC	I3_BC	20	KMostCommonInEachBlock	0.016	2	100	100	MXL	0.0179848	0.016
Sim6186	I8_BC	I3_BC	20	KMostCommonInEachBlock	0.017	2	100	100	MXL	0.0160332	0.017
Sim6187	I8_BC	I3_BC	20	KMostCommonInEachBlock	0.018	2	100	100	MXL	0.021021	0.018
Sim6188	I8_BC	I3_BC	20	KMostCommonInEachBlock	0.019	2	100	100	MXL	0.025953	0.019
Sim6189	I8_BC	I3_BC	20	KMostCommonInEachBlock	0.02	2	100	100	MXL	0.0162037	0.02
Sim6190	I8_BC	I3_BC	20	KMostCommonInEachBlock	0.0225	2	100	100	MXL	0.0180909	0.0225
Sim6191	I8_BC	I3_BC	20	KMostCommonInEachBlock	0.025	2	100	100	MXL	0.0394255	0.025
Sim6192	I8_BC	I3_BC	20	KMostCommonInEachBlock	0.0275	2	100	100	MXL	0.0232857	0.0275
Sim6193	I8_BC	I3_BC	20	KMostCommonInEachBlock	0.03	2	100	100	MXL	0.0398477	0.03
Sim6194	I8_BC	I3_BC	20	KMostCommonInEachBlock	0.0325	2	100	100	MXL	0.0347151	0.0325
Sim6195	I8_BC	I3_BC	20	KMostCommonInEachBlock	0.035	2	100	100	MXL	0.0284584	0.035
Sim6196	I8_BC	I3_BC	20	KMostCommonInEachBlock	0.0375	2	100	100	MXL	0.036713	0.0375
Sim6197	I8_BC	I3_BC	20	KMostCommonInEachBlock	0.04	2	100	100	MXL	0.040422	0.04
Sim6198	I8_BC	I3_BC	20	KMostCommonInEachBlock	0.0425	2	100	100	MXL	0.0433992	0.0425
Sim6199	I8_BC	I3_BC	20	KMostCommonInEachBlock	0.045	2	100	100	MXL	0.0397446	0.045
Sim6200	I8_BC	I3_BC	20	KMostCommonInEachBlock	0.0475	2	100	100	MXL	0.0458062	0.0475
Sim6201	I8_BC	I3_BC	20	KMostCommonInEachBlock	0.05	2	100	100	MXL	0.0497329	0.05
Sim6202	I8_BC	I3_BC	20	KMostCommonInEachBlock	0.06	2	100	100	MXL	0.0643936	0.06
Sim6203	I8_BC	I3_BC	20	KMostCommonInEachBlock	0.07	2	100	100	MXL	0.0783266	0.07
Sim6204	I8_BC	I3_BC	20	KMostCommonInEachBlock	0.08	2	100	100	MXL	0.0765045	0.08
Sim6205	I8_BC	I3_BC	20	KMostCommonInEachBlock	0.09	2	100	100	MXL	0.0825033	0.09
Sim6206	I8_BC	I3_BC	20	KMostCommonInEachBlock	0.1	2	100	100	MXL	0.0901339	0.1
Sim6207	I8_BC	I3_BC	20	KMostCommonInEachBlock	0.15	2	100	100	MXL	0.143217	0.15
Sim6208	I8_BC	I3_BC	20	KMostCommonInEachBlock	0.2	2	100	100	MXL	0.209425	0.2
Sim6209	I8_BC	I3_BC	20	KMostCommonInEachBlock	0.25	2	100	100	MXL	0.227423	0.25
Sim6210	I8_BC	I3_BC	20	KMostCommonInEachBlock	0.3	2	100	100	MXL	0.299525	0.3
Sim6211	I8_BC	I3_BC	20	KMostCommonInEachBlock	0.35	2	100	100	MXL	0.337186	0.35
Sim6212	I8_BC	I3_BC	20	KMostCommonInEachBlock	0.4	2	100	100	MXL	0.405672	0.4
Sim6213	I8_BC	I3_BC	20	KMostCommonInEachBlock	0.45	2	100	100	MXL	0.448603	0.45
Sim6214	I8_BC	I3_BC	20	KMostCommonInEachBlock	0.5	2	100	100	MXL	0.505661	0.5
Sim6215	I8_BC	I3_BC	20	KMostCommonInEachBlock	0.6	2	100	100	MXL	0.612039	0.6
Sim6216	I8_BC	I3_BC	20	KMostCommonInEachBlock	0.7	2	100	100	MXL	0.714828	0.7
Sim6217	I8_BC	I3_BC	20	KMostCommonInEachBlock	0.8	2	100	100	MXL	0.822271	0.8
Sim6218	I8_BC	I3_BC	20	KMostCommonInEachBlock	0.9	2	100	100	MXL	0.940933	0.9
Sim6219	I8_BC	I3_BC	20	KMostCommonInEachBlock	0.95	2	100	100	MXL	0.993474	0.95
Sim6220	I8_BC	I3_BC	20	KMostCommonInEachBlock	1	2	100	100	MXL	1	1
Sim6221	I2_BC	I3_BC	20	KMostCommonInEachBlock	0	2	100	100	MXL	1e-09	0
Sim6222	I2_BC	I3_BC	20	KMostCommonInEachBlock	0.0001	2	100	100	MXL	1e-09	0.0001
Sim6223	I2_BC	I3_BC	20	KMostCommonInEachBlock	0.0002	2	100	100	MXL	1e-09	0.0002
Sim6224	I2_BC	I3_BC	20	KMostCommonInEachBlock	0.0003	2	100	100	MXL	0.000751159	0.0003
Sim6225	I2_BC	I3_BC	20	KMostCommonInEachBlock	0.0004	2	100	100	MXL	0.000187345	0.0004
Sim6226	I2_BC	I3_BC	20	KMostCommonInEachBlock	0.0005	2	100	100	MXL	0.000374596	0.0005
Sim6227	I2_BC	I3_BC	20	KMostCommonInEachBlock	0.0006	2	100	100	MXL	0.00112367	0.0006
Sim6228	I2_BC	I3_BC	20	KMostCommonInEachBlock	0.0007	2	100	100	MXL	0.000542495	0.0007
Sim6229	I2_BC	I3_BC	20	KMostCommonInEachBlock	0.0008	2	100	100	MXL	0.000561955	0.0008
Sim6230	I2_BC	I3_BC	20	KMostCommonInEachBlock	0.0009	2	100	100	MXL	0.000749481	0.0009
Sim6231	I2_BC	I3_BC	20	KMostCommonInEachBlock	0.001	2	100	100	MXL	0.00301149	0.001
Sim6232	I2_BC	I3_BC	20	KMostCommonInEachBlock	0.002	2	100	100	MXL	0.00224358	0.002
Sim6233	I2_BC	I3_BC	20	KMostCommonInEachBlock	0.003	2	100	100	MXL	0.00229162	0.003
Sim6234	I2_BC	I3_BC	20	KMostCommonInEachBlock	0.004	2	100	100	MXL	0.00373892	0.004
Sim6235	I2_BC	I3_BC	20	KMostCommonInEachBlock	0.005	2	100	100	MXL	0.00461281	0.005
Sim6236	I2_BC	I3_BC	20	KMostCommonInEachBlock	0.006	2	100	100	MXL	0.0116087	0.006
Sim6237	I2_BC	I3_BC	20	KMostCommonInEachBlock	0.007	2	100	100	MXL	0.0123144	0.007
Sim6238	I2_BC	I3_BC	20	KMostCommonInEachBlock	0.008	2	100	100	MXL	0.00653081	0.008
Sim6239	I2_BC	I3_BC	20	KMostCommonInEachBlock	0.009	2	100	100	MXL	0.00571712	0.009
Sim6240	I2_BC	I3_BC	20	KMostCommonInEachBlock	0.01	2	100	100	MXL	0.0092874	0.01
Sim6241	I2_BC	I3_BC	20	KMostCommonInEachBlock	0.011	2	100	100	MXL	0.0107825	0.011
Sim6242	I2_BC	I3_BC	20	KMostCommonInEachBlock	0.012	2	100	100	MXL	0.0109446	0.012
Sim6243	I2_BC	I3_BC	20	KMostCommonInEachBlock	0.013	2	100	100	MXL	0.0104079	0.013
Sim6244	I2_BC	I3_BC	20	KMostCommonInEachBlock	0.014	2	100	100	MXL	0.0146607	0.014
Sim6245	I2_BC	I3_BC	20	KMostCommonInEachBlock	0.015	2	100	100	MXL	0.0134937	0.015
Sim6246	I2_BC	I3_BC	20	KMostCommonInEachBlock	0.016	2	100	100	MXL	0.0145525	0.016
Sim6247	I2_BC	I3_BC	20	KMostCommonInEachBlock	0.017	2	100	100	MXL	0.0235075	0.017
Sim6248	I2_BC	I3_BC	20	KMostCommonInEachBlock	0.018	2	100	100	MXL	0.0160729	0.018
Sim6249	I2_BC	I3_BC	20	KMostCommonInEachBlock	0.019	2	100	100	MXL	0.0172044	0.019
Sim6250	I2_BC	I3_BC	20	KMostCommonInEachBlock	0.02	2	100	100	MXL	0.0213552	0.02
Sim6251	I2_BC	I3_BC	20	KMostCommonInEachBlock	0.0225	2	100	100	MXL	0.0232594	0.0225
Sim6252	I2_BC	I3_BC	20	KMostCommonInEachBlock	0.025	2	100	100	MXL	0.0283729	0.025
Sim6253	I2_BC	I3_BC	20	KMostCommonInEachBlock	0.0275	2	100	100	MXL	0.0419243	0.0275
Sim6254	I2_BC	I3_BC	20	KMostCommonInEachBlock	0.03	2	100	100	MXL	0.0269085	0.03
Sim6255	I2_BC	I3_BC	20	KMostCommonInEachBlock	0.0325	2	100	100	MXL	0.0266511	0.0325
Sim6256	I2_BC	I3_BC	20	KMostCommonInEachBlock	0.035	2	100	100	MXL	0.0348494	0.035
Sim6257	I2_BC	I3_BC	20	KMostCommonInEachBlock	0.0375	2	100	100	MXL	0.0488165	0.0375
Sim6258	I2_BC	I3_BC	20	KMostCommonInEachBlock	0.04	2	100	100	MXL	0.0523206	0.04
Sim6259	I2_BC	I3_BC	20	KMostCommonInEachBlock	0.0425	2	100	100	MXL	0.0415491	0.0425
Sim6260	I2_BC	I3_BC	20	KMostCommonInEachBlock	0.045	2	100	100	MXL	0.0556207	0.045
Sim6261	I2_BC	I3_BC	20	KMostCommonInEachBlock	0.0475	2	100	100	MXL	0.0434625	0.0475
Sim6262	I2_BC	I3_BC	20	KMostCommonInEachBlock	0.05	2	100	100	MXL	0.0466357	0.05
Sim6263	I2_BC	I3_BC	20	KMostCommonInEachBlock	0.06	2	100	100	MXL	0.0557853	0.06
Sim6264	I2_BC	I3_BC	20	KMostCommonInEachBlock	0.07	2	100	100	MXL	0.0804544	0.07
Sim6265	I2_BC	I3_BC	20	KMostCommonInEachBlock	0.08	2	100	100	MXL	0.0760411	0.08
Sim6266	I2_BC	I3_BC	20	KMostCommonInEachBlock	0.09	2	100	100	MXL	0.0894396	0.09
Sim6267	I2_BC	I3_BC	20	KMostCommonInEachBlock	0.1	2	100	100	MXL	0.0886332	0.1
Sim6268	I2_BC	I3_BC	20	KMostCommonInEachBlock	0.15	2	100	100	MXL	0.139854	0.15
Sim6269	I2_BC	I3_BC	20	KMostCommonInEachBlock	0.2	2	100	100	MXL	0.191161	0.2
Sim6270	I2_BC	I3_BC	20	KMostCommonInEachBlock	0.25	2	100	100	MXL	0.233574	0.25
Sim6271	I2_BC	I3_BC	20	KMostCommonInEachBlock	0.3	2	100	100	MXL	0.288757	0.3
Sim6272	I2_BC	I3_BC	20	KMostCommonInEachBlock	0.35	2	100	100	MXL	0.347734	0.35
Sim6273	I2_BC	I3_BC	20	KMostCommonInEachBlock	0.4	2	100	100	MXL	0.401343	0.4
Sim6274	I2_BC	I3_BC	20	KMostCommonInEachBlock	0.45	2	100	100	MXL	0.455478	0.45
Sim6275	I2_BC	I3_BC	20	KMostCommonInEachBlock	0.5	2	100	100	MXL	0.499409	0.5
Sim6276	I2_BC	I3_BC	20	KMostCommonInEachBlock	0.6	2	100	100	MXL	0.598829	0.6
Sim6277	I2_BC	I3_BC	20	KMostCommonInEachBlock	0.7	2	100	100	MXL	0.716848	0.7
Sim6278	I2_BC	I3_BC	20	KMostCommonInEachBlock	0.8	2	100	100	MXL	0.840795	0.8
Sim6279	I2_BC	I3_BC	20	KMostCommonInEachBlock	0.9	2	100	100	MXL	0.942515	0.9
Sim6280	I2_BC	I3_BC	20	KMostCommonInEachBlock	0.95	2	100	100	MXL	1	0.95
Sim6281	I2_BC	I3_BC	20	KMostCommonInEachBlock	1	2	100	100	MXL	1	1
Sim6282	I8_BC	I2_BC	20	KMostCommonInEachBlock	0	1	100	100	SAS		0
Sim6283	I8_BC	I2_BC	20	KMostCommonInEachBlock	0.0001	1	100	100	SAS		0.0001
Sim6284	I8_BC	I2_BC	20	KMostCommonInEachBlock	0.0002	1	100	100	SAS		0.0002
Sim6285	I8_BC	I2_BC	20	KMostCommonInEachBlock	0.0003	1	100	100	SAS		0.0003
Sim6286	I8_BC	I2_BC	20	KMostCommonInEachBlock	0.0004	1	100	100	SAS		0.0004
Sim6287	I8_BC	I2_BC	20	KMostCommonInEachBlock	0.0005	1	100	100	SAS		0.0005
Sim6288	I8_BC	I2_BC	20	KMostCommonInEachBlock	0.0006	1	100	100	SAS		0.0006
Sim6289	I8_BC	I2_BC	20	KMostCommonInEachBlock	0.0007	1	100	100	SAS		0.0007
Sim6290	I8_BC	I2_BC	20	KMostCommonInEachBlock	0.0008	1	100	100	SAS		0.0008
Sim6291	I8_BC	I2_BC	20	KMostCommonInEachBlock	0.0009	1	100	100	SAS		0.0009
Sim6292	I8_BC	I2_BC	20	KMostCommonInEachBlock	0.001	1	100	100	SAS		0.001
Sim6293	I8_BC	I2_BC	20	KMostCommonInEachBlock	0.002	1	100	100	SAS		0.002
Sim6294	I8_BC	I2_BC	20	KMostCommonInEachBlock	0.003	1	100	100	SAS		0.003
Sim6295	I8_BC	I2_BC	20	KMostCommonInEachBlock	0.004	1	100	100	SAS		0.004
Sim6296	I8_BC	I2_BC	20	KMostCommonInEachBlock	0.005	1	100	100	SAS		0.005
Sim6297	I8_BC	I2_BC	20	KMostCommonInEachBlock	0.006	1	100	100	SAS		0.006
Sim6298	I8_BC	I2_BC	20	KMostCommonInEachBlock	0.007	1	100	100	SAS		0.007
Sim6299	I8_BC	I2_BC	20	KMostCommonInEachBlock	0.008	1	100	100	SAS		0.008
Sim6300	I8_BC	I2_BC	20	KMostCommonInEachBlock	0.009	1	100	100	SAS		0.009
Sim6301	I8_BC	I2_BC	20	KMostCommonInEachBlock	0.01	1	100	100	SAS		0.01
Sim6302	I8_BC	I2_BC	20	KMostCommonInEachBlock	0.011	1	100	100	SAS		0.011
Sim6303	I8_BC	I2_BC	20	KMostCommonInEachBlock	0.012	1	100	100	SAS		0.012
Sim6304	I8_BC	I2_BC	20	KMostCommonInEachBlock	0.013	1	100	100	SAS		0.013
Sim6305	I8_BC	I2_BC	20	KMostCommonInEachBlock	0.014	1	100	100	SAS		0.014
Sim6306	I8_BC	I2_BC	20	KMostCommonInEachBlock	0.015	1	100	100	SAS		0.015
Sim6307	I8_BC	I2_BC	20	KMostCommonInEachBlock	0.016	1	100	100	SAS		0.016
Sim6308	I8_BC	I2_BC	20	KMostCommonInEachBlock	0.017	1	100	100	SAS		0.017
Sim6309	I8_BC	I2_BC	20	KMostCommonInEachBlock	0.018	1	100	100	SAS		0.018
Sim6310	I8_BC	I2_BC	20	KMostCommonInEachBlock	0.019	1	100	100	SAS		0.019
Sim6311	I8_BC	I2_BC	20	KMostCommonInEachBlock	0.02	1	100	100	SAS		0.02
Sim6312	I8_BC	I2_BC	20	KMostCommonInEachBlock	0.0225	1	100	100	SAS		0.0225
Sim6313	I8_BC	I2_BC	20	KMostCommonInEachBlock	0.025	1	100	100	SAS		0.025
Sim6314	I8_BC	I2_BC	20	KMostCommonInEachBlock	0.0275	1	100	100	SAS		0.0275
Sim6315	I8_BC	I2_BC	20	KMostCommonInEachBlock	0.03	1	100	100	SAS		0.03
Sim6316	I8_BC	I2_BC	20	KMostCommonInEachBlock	0.0325	1	100	100	SAS		0.0325
Sim6317	I8_BC	I2_BC	20	KMostCommonInEachBlock	0.035	1	100	100	SAS		0.035
Sim6318	I8_BC	I2_BC	20	KMostCommonInEachBlock	0.0375	1	100	100	SAS		0.0375
Sim6319	I8_BC	I2_BC	20	KMostCommonInEachBlock	0.04	1	100	100	SAS		0.04
Sim6320	I8_BC	I2_BC	20	KMostCommonInEachBlock	0.0425	1	100	100	SAS		0.0425
Sim6321	I8_BC	I2_BC	20	KMostCommonInEachBlock	0.045	1	100	100	SAS		0.045
Sim6322	I8_BC	I2_BC	20	KMostCommonInEachBlock	0.0475	1	100	100	SAS		0.0475
Sim6323	I8_BC	I2_BC	20	KMostCommonInEachBlock	0.05	1	100	100	SAS		0.05
Sim6324	I8_BC	I2_BC	20	KMostCommonInEachBlock	0.06	1	100	100	SAS		0.06
Sim6325	I8_BC	I2_BC	20	KMostCommonInEachBlock	0.07	1	100	100	SAS		0.07
Sim6326	I8_BC	I2_BC	20	KMostCommonInEachBlock	0.08	1	100	100	SAS		0.08
Sim6327	I8_BC	I2_BC	20	KMostCommonInEachBlock	0.09	1	100	100	SAS		0.09
Sim6328	I8_BC	I2_BC	20	KMostCommonInEachBlock	0.1	1	100	100	SAS		0.1
Sim6329	I8_BC	I2_BC	20	KMostCommonInEachBlock	0.15	1	100	100	SAS		0.15
Sim6330	I8_BC	I2_BC	20	KMostCommonInEachBlock	0.2	1	100	100	SAS		0.2
Sim6331	I8_BC	I2_BC	20	KMostCommonInEachBlock	0.25	1	100	100	SAS		0.25
Sim6332	I8_BC	I2_BC	20	KMostCommonInEachBlock	0.3	1	100	100	SAS		0.3
Sim6333	I8_BC	I2_BC	20	KMostCommonInEachBlock	0.35	1	100	100	SAS		0.35
Sim6334	I8_BC	I2_BC	20	KMostCommonInEachBlock	0.4	1	100	100	SAS		0.4
Sim6335	I8_BC	I2_BC	20	KMostCommonInEachBlock	0.45	1	100	100	SAS		0.45
Sim6336	I8_BC	I2_BC	20	KMostCommonInEachBlock	0.5	1	100	100	SAS		0.5
Sim6337	I8_BC	I2_BC	20	KMostCommonInEachBlock	0.6	1	100	100	SAS		0.6
Sim6338	I8_BC	I2_BC	20	KMostCommonInEachBlock	0.7	1	100	100	SAS		0.7
Sim6339	I8_BC	I2_BC	20	KMostCommonInEachBlock	0.8	1	100	100	SAS		0.8
Sim6340	I8_BC	I2_BC	20	KMostCommonInEachBlock	0.9	1	100	100	SAS		0.9
Sim6341	I8_BC	I2_BC	20	KMostCommonInEachBlock	0.95	1	100	100	SAS		0.95
Sim6342	I8_BC	I2_BC	20	KMostCommonInEachBlock	1	1	100	100	SAS		1
Sim6343	I8_BC	I3_BC	20	KMostCommonInEachBlock	0	1	100	100	MXL	1e-09	0
Sim6344	I8_BC	I3_BC	20	KMostCommonInEachBlock	0.0001	1	100	100	MXL	1e-09	0.0001
Sim6345	I8_BC	I3_BC	20	KMostCommonInEachBlock	0.0002	1	100	100	MXL	0.00033926	0.0002
Sim6346	I8_BC	I3_BC	20	KMostCommonInEachBlock	0.0003	1	100	100	MXL	0.000339414	0.0003
Sim6347	I8_BC	I3_BC	20	KMostCommonInEachBlock	0.0004	1	100	100	MXL	0.000341127	0.0004
Sim6348	I8_BC	I3_BC	20	KMostCommonInEachBlock	0.0005	1	100	100	MXL	0.000339073	0.0005
Sim6349	I8_BC	I3_BC	20	KMostCommonInEachBlock	0.0006	1	100	100	MXL	0.000668722	0.0006
Sim6350	I8_BC	I3_BC	20	KMostCommonInEachBlock	0.0007	1	100	100	MXL	0.000341502	0.0007
Sim6351	I8_BC	I3_BC	20	KMostCommonInEachBlock	0.0008	1	100	100	MXL	0.000342127	0.0008
Sim6352	I8_BC	I3_BC	20	KMostCommonInEachBlock	0.0009	1	100	100	MXL	0.000694421	0.0009
Sim6353	I8_BC	I3_BC	20	KMostCommonInEachBlock	0.001	1	100	100	MXL	0.00201956	0.001
Sim6354	I8_BC	I3_BC	20	KMostCommonInEachBlock	0.002	1	100	100	MXL	0.00405781	0.002
Sim6355	I8_BC	I3_BC	20	KMostCommonInEachBlock	0.003	1	100	100	MXL	0.00537801	0.003
Sim6356	I8_BC	I3_BC	20	KMostCommonInEachBlock	0.004	1	100	100	MXL	0.00609401	0.004
Sim6357	I8_BC	I3_BC	20	KMostCommonInEachBlock	0.005	1	100	100	MXL	0.00424156	0.005
Sim6358	I8_BC	I3_BC	20	KMostCommonInEachBlock	0.006	1	100	100	MXL	0.00438925	0.006
Sim6359	I8_BC	I3_BC	20	KMostCommonInEachBlock	0.007	1	100	100	MXL	0.010228	0.007
Sim6360	I8_BC	I3_BC	20	KMostCommonInEachBlock	0.008	1	100	100	MXL	0.00702095	0.008
Sim6361	I8_BC	I3_BC	20	KMostCommonInEachBlock	0.009	1	100	100	MXL	0.00665379	0.009
Sim6362	I8_BC	I3_BC	20	KMostCommonInEachBlock	0.01	1	100	100	MXL	0.0081047	0.01
Sim6363	I8_BC	I3_BC	20	KMostCommonInEachBlock	0.011	1	100	100	MXL	0.0105971	0.011
Sim6364	I8_BC	I3_BC	20	KMostCommonInEachBlock	0.012	1	100	100	MXL	0.0245298	0.012
Sim6365	I8_BC	I3_BC	20	KMostCommonInEachBlock	0.013	1	100	100	MXL	0.0209616	0.013
Sim6366	I8_BC	I3_BC	20	KMostCommonInEachBlock	0.014	1	100	100	MXL	0.0111808	0.014
Sim6367	I8_BC	I3_BC	20	KMostCommonInEachBlock	0.015	1	100	100	MXL	0.0127737	0.015
Sim6368	I8_BC	I3_BC	20	KMostCommonInEachBlock	0.016	1	100	100	MXL	0.0132522	0.016
Sim6369	I8_BC	I3_BC	20	KMostCommonInEachBlock	0.017	1	100	100	MXL	0.0321225	0.017
Sim6370	I8_BC	I3_BC	20	KMostCommonInEachBlock	0.018	1	100	100	MXL	0.0142258	0.018
Sim6371	I8_BC	I3_BC	20	KMostCommonInEachBlock	0.019	1	100	100	MXL	0.0176739	0.019
Sim6372	I8_BC	I3_BC	20	KMostCommonInEachBlock	0.02	1	100	100	MXL	0.0234559	0.02
Sim6373	I8_BC	I3_BC	20	KMostCommonInEachBlock	0.0225	1	100	100	MXL	0.0176879	0.0225
Sim6374	I8_BC	I3_BC	20	KMostCommonInEachBlock	0.025	1	100	100	MXL	0.0205724	0.025
Sim6375	I8_BC	I3_BC	20	KMostCommonInEachBlock	0.0275	1	100	100	MXL	0.0255698	0.0275
Sim6376	I8_BC	I3_BC	20	KMostCommonInEachBlock	0.03	1	100	100	MXL	0.0280107	0.03
Sim6377	I8_BC	I3_BC	20	KMostCommonInEachBlock	0.0325	1	100	100	MXL	0.026285	0.0325
Sim6378	I8_BC	I3_BC	20	KMostCommonInEachBlock	0.035	1	100	100	MXL	0.0327047	0.035
Sim6379	I8_BC	I3_BC	20	KMostCommonInEachBlock	0.0375	1	100	100	MXL	0.0347562	0.0375
Sim6380	I8_BC	I3_BC	20	KMostCommonInEachBlock	0.04	1	100	100	MXL	0.0387477	0.04
Sim6381	I8_BC	I3_BC	20	KMostCommonInEachBlock	0.0425	1	100	100	MXL	0.0344456	0.0425
Sim6382	I8_BC	I3_BC	20	KMostCommonInEachBlock	0.045	1	100	100	MXL	0.0477904	0.045
Sim6383	I8_BC	I3_BC	20	KMostCommonInEachBlock	0.0475	1	100	100	MXL	0.059549	0.0475
Sim6384	I8_BC	I3_BC	20	KMostCommonInEachBlock	0.05	1	100	100	MXL	0.0498735	0.05
Sim6385	I8_BC	I3_BC	20	KMostCommonInEachBlock	0.06	1	100	100	MXL	0.0568037	0.06
Sim6386	I8_BC	I3_BC	20	KMostCommonInEachBlock	0.07	1	100	100	MXL	0.0674368	0.07
Sim6387	I8_BC	I3_BC	20	KMostCommonInEachBlock	0.08	1	100	100	MXL	0.0771491	0.08
Sim6388	I8_BC	I3_BC	20	KMostCommonInEachBlock	0.09	1	100	100	MXL	0.0805906	0.09
Sim6389	I8_BC	I3_BC	20	KMostCommonInEachBlock	0.1	1	100	100	MXL	0.103569	0.1
Sim6390	I8_BC	I3_BC	20	KMostCommonInEachBlock	0.15	1	100	100	MXL	0.140124	0.15
Sim6391	I8_BC	I3_BC	20	KMostCommonInEachBlock	0.2	1	100	100	MXL	0.230076	0.2
Sim6392	I8_BC	I3_BC	20	KMostCommonInEachBlock	0.25	1	100	100	MXL	0.234265	0.25
Sim6393	I8_BC	I3_BC	20	KMostCommonInEachBlock	0.3	1	100	100	MXL	0.283924	0.3
Sim6394	I8_BC	I3_BC	20	KMostCommonInEachBlock	0.35	1	100	100	MXL	0.323972	0.35
Sim6395	I8_BC	I3_BC	20	KMostCommonInEachBlock	0.4	1	100	100	MXL	0.427855	0.4
Sim6396	I8_BC	I3_BC	20	KMostCommonInEachBlock	0.45	1	100	100	MXL	0.487605	0.45
Sim6397	I8_BC	I3_BC	20	KMostCommonInEachBlock	0.5	1	100	100	MXL	0.469062	0.5
Sim6398	I8_BC	I3_BC	20	KMostCommonInEachBlock	0.6	1	100	100	MXL	0.596186	0.6
Sim6399	I8_BC	I3_BC	20	KMostCommonInEachBlock	0.7	1	100	100	MXL	0.714733	0.7
Sim6400	I8_BC	I3_BC	20	KMostCommonInEachBlock	0.8	1	100	100	MXL	0.817639	0.8
Sim6401	I8_BC	I3_BC	20	KMostCommonInEachBlock	0.9	1	100	100	MXL	0.923928	0.9
Sim6402	I8_BC	I3_BC	20	KMostCommonInEachBlock	0.95	1	100	100	MXL	0.986417	0.95
Sim6403	I8_BC	I3_BC	20	KMostCommonInEachBlock	1	1	100	100	MXL	1	1
Sim6404	I2_BC	I3_BC	20	KMostCommonInEachBlock	0	1	100	100	MXL	1e-09	0
Sim6405	I2_BC	I3_BC	20	KMostCommonInEachBlock	0.0001	1	100	100	MXL	1e-09	0.0001
Sim6406	I2_BC	I3_BC	20	KMostCommonInEachBlock	0.0002	1	100	100	MXL	1e-09	0.0002
Sim6407	I2_BC	I3_BC	20	KMostCommonInEachBlock	0.0003	1	100	100	MXL	1e-09	0.0003
Sim6408	I2_BC	I3_BC	20	KMostCommonInEachBlock	0.0004	1	100	100	MXL	0.000303748	0.0004
Sim6409	I2_BC	I3_BC	20	KMostCommonInEachBlock	0.0005	1	100	100	MXL	1e-09	0.0005
Sim6410	I2_BC	I3_BC	20	KMostCommonInEachBlock	0.0006	1	100	100	MXL	1e-09	0.0006
Sim6411	I2_BC	I3_BC	20	KMostCommonInEachBlock	0.0007	1	100	100	MXL	0.00122336	0.0007
Sim6412	I2_BC	I3_BC	20	KMostCommonInEachBlock	0.0008	1	100	100	MXL	0.000602638	0.0008
Sim6413	I2_BC	I3_BC	20	KMostCommonInEachBlock	0.0009	1	100	100	MXL	0.000611148	0.0009
Sim6414	I2_BC	I3_BC	20	KMostCommonInEachBlock	0.001	1	100	100	MXL	0.00152561	0.001
Sim6415	I2_BC	I3_BC	20	KMostCommonInEachBlock	0.002	1	100	100	MXL	0.000912438	0.002
Sim6416	I2_BC	I3_BC	20	KMostCommonInEachBlock	0.003	1	100	100	MXL	0.00540818	0.003
Sim6417	I2_BC	I3_BC	20	KMostCommonInEachBlock	0.004	1	100	100	MXL	0.00332577	0.004
Sim6418	I2_BC	I3_BC	20	KMostCommonInEachBlock	0.005	1	100	100	MXL	0.00683096	0.005
Sim6419	I2_BC	I3_BC	20	KMostCommonInEachBlock	0.006	1	100	100	MXL	0.0109729	0.006
Sim6420	I2_BC	I3_BC	20	KMostCommonInEachBlock	0.007	1	100	100	MXL	0.00323364	0.007
Sim6421	I2_BC	I3_BC	20	KMostCommonInEachBlock	0.008	1	100	100	MXL	0.00746153	0.008
Sim6422	I2_BC	I3_BC	20	KMostCommonInEachBlock	0.009	1	100	100	MXL	0.0179521	0.009
Sim6423	I2_BC	I3_BC	20	KMostCommonInEachBlock	0.01	1	100	100	MXL	0.0107131	0.01
Sim6424	I2_BC	I3_BC	20	KMostCommonInEachBlock	0.011	1	100	100	MXL	0.00940291	0.011
Sim6425	I2_BC	I3_BC	20	KMostCommonInEachBlock	0.012	1	100	100	MXL	0.012287	0.012
Sim6426	I2_BC	I3_BC	20	KMostCommonInEachBlock	0.013	1	100	100	MXL	0.0101682	0.013
Sim6427	I2_BC	I3_BC	20	KMostCommonInEachBlock	0.014	1	100	100	MXL	0.0144943	0.014
Sim6428	I2_BC	I3_BC	20	KMostCommonInEachBlock	0.015	1	100	100	MXL	0.0244073	0.015
Sim6429	I2_BC	I3_BC	20	KMostCommonInEachBlock	0.016	1	100	100	MXL	0.0147344	0.016
Sim6430	I2_BC	I3_BC	20	KMostCommonInEachBlock	0.017	1	100	100	MXL	0.0169981	0.017
Sim6431	I2_BC	I3_BC	20	KMostCommonInEachBlock	0.018	1	100	100	MXL	0.0281229	0.018
Sim6432	I2_BC	I3_BC	20	KMostCommonInEachBlock	0.019	1	100	100	MXL	0.023848	0.019
Sim6433	I2_BC	I3_BC	20	KMostCommonInEachBlock	0.02	1	100	100	MXL	0.0177562	0.02
Sim6434	I2_BC	I3_BC	20	KMostCommonInEachBlock	0.0225	1	100	100	MXL	0.0207334	0.0225
Sim6435	I2_BC	I3_BC	20	KMostCommonInEachBlock	0.025	1	100	100	MXL	0.0257326	0.025
Sim6436	I2_BC	I3_BC	20	KMostCommonInEachBlock	0.0275	1	100	100	MXL	0.0244025	0.0275
Sim6437	I2_BC	I3_BC	20	KMostCommonInEachBlock	0.03	1	100	100	MXL	0.0276092	0.03
Sim6438	I2_BC	I3_BC	20	KMostCommonInEachBlock	0.0325	1	100	100	MXL	0.0311927	0.0325
Sim6439	I2_BC	I3_BC	20	KMostCommonInEachBlock	0.035	1	100	100	MXL	0.0471038	0.035
Sim6440	I2_BC	I3_BC	20	KMostCommonInEachBlock	0.0375	1	100	100	MXL	0.0473637	0.0375
Sim6441	I2_BC	I3_BC	20	KMostCommonInEachBlock	0.04	1	100	100	MXL	0.0641506	0.04
Sim6442	I2_BC	I3_BC	20	KMostCommonInEachBlock	0.0425	1	100	100	MXL	0.0415474	0.0425
Sim6443	I2_BC	I3_BC	20	KMostCommonInEachBlock	0.045	1	100	100	MXL	0.0387765	0.045
Sim6444	I2_BC	I3_BC	20	KMostCommonInEachBlock	0.0475	1	100	100	MXL	0.0588602	0.0475
Sim6445	I2_BC	I3_BC	20	KMostCommonInEachBlock	0.05	1	100	100	MXL	0.0571443	0.05
Sim6446	I2_BC	I3_BC	20	KMostCommonInEachBlock	0.06	1	100	100	MXL	0.0670604	0.06
Sim6447	I2_BC	I3_BC	20	KMostCommonInEachBlock	0.07	1	100	100	MXL	0.0729087	0.07
Sim6448	I2_BC	I3_BC	20	KMostCommonInEachBlock	0.08	1	100	100	MXL	0.0636423	0.08
Sim6449	I2_BC	I3_BC	20	KMostCommonInEachBlock	0.09	1	100	100	MXL	0.0848243	0.09
Sim6450	I2_BC	I3_BC	20	KMostCommonInEachBlock	0.1	1	100	100	MXL	0.0992506	0.1
Sim6451	I2_BC	I3_BC	20	KMostCommonInEachBlock	0.15	1	100	100	MXL	0.139781	0.15
Sim6452	I2_BC	I3_BC	20	KMostCommonInEachBlock	0.2	1	100	100	MXL	0.208937	0.2
Sim6453	I2_BC	I3_BC	20	KMostCommonInEachBlock	0.25	1	100	100	MXL	0.25583	0.25
Sim6454	I2_BC	I3_BC	20	KMostCommonInEachBlock	0.3	1	100	100	MXL	0.274212	0.3
Sim6455	I2_BC	I3_BC	20	KMostCommonInEachBlock	0.35	1	100	100	MXL	0.327757	0.35
Sim6456	I2_BC	I3_BC	20	KMostCommonInEachBlock	0.4	1	100	100	MXL	0.410441	0.4
Sim6457	I2_BC	I3_BC	20	KMostCommonInEachBlock	0.45	1	100	100	MXL	0.440054	0.45
Sim6458	I2_BC	I3_BC	20	KMostCommonInEachBlock	0.5	1	100	100	MXL	0.475211	0.5
Sim6459	I2_BC	I3_BC	20	KMostCommonInEachBlock	0.6	1	100	100	MXL	0.590481	0.6
Sim6460	I2_BC	I3_BC	20	KMostCommonInEachBlock	0.7	1	100	100	MXL	0.724296	0.7
Sim6461	I2_BC	I3_BC	20	KMostCommonInEachBlock	0.8	1	100	100	MXL	0.795894	0.8
Sim6462	I2_BC	I3_BC	20	KMostCommonInEachBlock	0.9	1	100	100	MXL	0.930392	0.9
Sim6463	I2_BC	I3_BC	20	KMostCommonInEachBlock	0.95	1	100	100	MXL	0.990327	0.95
Sim6464	I2_BC	I3_BC	20	KMostCommonInEachBlock	1	1	100	100	MXL	1	1
Sim6465	I8_BC	I2_BC	20	KMostCommonInEachBlock	0	0.33	100	100	SAS		0
Sim6466	I8_BC	I2_BC	20	KMostCommonInEachBlock	0.0001	0.33	100	100	SAS		0.0001
Sim6467	I8_BC	I2_BC	20	KMostCommonInEachBlock	0.0002	0.33	100	100	SAS		0.0002
Sim6468	I8_BC	I2_BC	20	KMostCommonInEachBlock	0.0003	0.33	100	100	SAS		0.0003
Sim6469	I8_BC	I2_BC	20	KMostCommonInEachBlock	0.0004	0.33	100	100	SAS		0.0004
Sim6470	I8_BC	I2_BC	20	KMostCommonInEachBlock	0.0005	0.33	100	100	SAS		0.0005
Sim6471	I8_BC	I2_BC	20	KMostCommonInEachBlock	0.0006	0.33	100	100	SAS		0.0006
Sim6472	I8_BC	I2_BC	20	KMostCommonInEachBlock	0.0007	0.33	100	100	SAS		0.0007
Sim6473	I8_BC	I2_BC	20	KMostCommonInEachBlock	0.0008	0.33	100	100	SAS		0.0008
Sim6474	I8_BC	I2_BC	20	KMostCommonInEachBlock	0.0009	0.33	100	100	SAS		0.0009
Sim6475	I8_BC	I2_BC	20	KMostCommonInEachBlock	0.001	0.33	100	100	SAS		0.001
Sim6476	I8_BC	I2_BC	20	KMostCommonInEachBlock	0.002	0.33	100	100	SAS		0.002
Sim6477	I8_BC	I2_BC	20	KMostCommonInEachBlock	0.003	0.33	100	100	SAS		0.003
Sim6478	I8_BC	I2_BC	20	KMostCommonInEachBlock	0.004	0.33	100	100	SAS		0.004
Sim6479	I8_BC	I2_BC	20	KMostCommonInEachBlock	0.005	0.33	100	100	SAS		0.005
Sim6480	I8_BC	I2_BC	20	KMostCommonInEachBlock	0.006	0.33	100	100	SAS		0.006
Sim6481	I8_BC	I2_BC	20	KMostCommonInEachBlock	0.007	0.33	100	100	SAS		0.007
Sim6482	I8_BC	I2_BC	20	KMostCommonInEachBlock	0.008	0.33	100	100	SAS		0.008
Sim6483	I8_BC	I2_BC	20	KMostCommonInEachBlock	0.009	0.33	100	100	SAS		0.009
Sim6484	I8_BC	I2_BC	20	KMostCommonInEachBlock	0.01	0.33	100	100	SAS		0.01
Sim6485	I8_BC	I2_BC	20	KMostCommonInEachBlock	0.011	0.33	100	100	SAS		0.011
Sim6486	I8_BC	I2_BC	20	KMostCommonInEachBlock	0.012	0.33	100	100	SAS		0.012
Sim6487	I8_BC	I2_BC	20	KMostCommonInEachBlock	0.013	0.33	100	100	SAS		0.013
Sim6488	I8_BC	I2_BC	20	KMostCommonInEachBlock	0.014	0.33	100	100	SAS		0.014
Sim6489	I8_BC	I2_BC	20	KMostCommonInEachBlock	0.015	0.33	100	100	SAS		0.015
Sim6490	I8_BC	I2_BC	20	KMostCommonInEachBlock	0.016	0.33	100	100	SAS		0.016
Sim6491	I8_BC	I2_BC	20	KMostCommonInEachBlock	0.017	0.33	100	100	SAS		0.017
Sim6492	I8_BC	I2_BC	20	KMostCommonInEachBlock	0.018	0.33	100	100	SAS		0.018
Sim6493	I8_BC	I2_BC	20	KMostCommonInEachBlock	0.019	0.33	100	100	SAS		0.019
Sim6494	I8_BC	I2_BC	20	KMostCommonInEachBlock	0.02	0.33	100	100	SAS		0.02
Sim6495	I8_BC	I2_BC	20	KMostCommonInEachBlock	0.0225	0.33	100	100	SAS		0.0225
Sim6496	I8_BC	I2_BC	20	KMostCommonInEachBlock	0.025	0.33	100	100	SAS		0.025
Sim6497	I8_BC	I2_BC	20	KMostCommonInEachBlock	0.0275	0.33	100	100	SAS		0.0275
Sim6498	I8_BC	I2_BC	20	KMostCommonInEachBlock	0.03	0.33	100	100	SAS		0.03
Sim6499	I8_BC	I2_BC	20	KMostCommonInEachBlock	0.0325	0.33	100	100	SAS		0.0325
Sim6500	I8_BC	I2_BC	20	KMostCommonInEachBlock	0.035	0.33	100	100	SAS		0.035
Sim6501	I8_BC	I2_BC	20	KMostCommonInEachBlock	0.0375	0.33	100	100	SAS		0.0375
Sim6502	I8_BC	I2_BC	20	KMostCommonInEachBlock	0.04	0.33	100	100	SAS		0.04
Sim6503	I8_BC	I2_BC	20	KMostCommonInEachBlock	0.0425	0.33	100	100	SAS		0.0425
Sim6504	I8_BC	I2_BC	20	KMostCommonInEachBlock	0.045	0.33	100	100	SAS		0.045
Sim6505	I8_BC	I2_BC	20	KMostCommonInEachBlock	0.0475	0.33	100	100	SAS		0.0475
Sim6506	I8_BC	I2_BC	20	KMostCommonInEachBlock	0.05	0.33	100	100	SAS		0.05
Sim6507	I8_BC	I2_BC	20	KMostCommonInEachBlock	0.06	0.33	100	100	SAS		0.06
Sim6508	I8_BC	I2_BC	20	KMostCommonInEachBlock	0.07	0.33	100	100	SAS		0.07
Sim6509	I8_BC	I2_BC	20	KMostCommonInEachBlock	0.08	0.33	100	100	SAS		0.08
Sim6510	I8_BC	I2_BC	20	KMostCommonInEachBlock	0.09	0.33	100	100	SAS		0.09
Sim6511	I8_BC	I2_BC	20	KMostCommonInEachBlock	0.1	0.33	100	100	SAS		0.1
Sim6512	I8_BC	I2_BC	20	KMostCommonInEachBlock	0.15	0.33	100	100	SAS		0.15
Sim6513	I8_BC	I2_BC	20	KMostCommonInEachBlock	0.2	0.33	100	100	SAS		0.2
Sim6514	I8_BC	I2_BC	20	KMostCommonInEachBlock	0.25	0.33	100	100	SAS		0.25
Sim6515	I8_BC	I2_BC	20	KMostCommonInEachBlock	0.3	0.33	100	100	SAS		0.3
Sim6516	I8_BC	I2_BC	20	KMostCommonInEachBlock	0.35	0.33	100	100	SAS		0.35
Sim6517	I8_BC	I2_BC	20	KMostCommonInEachBlock	0.4	0.33	100	100	SAS		0.4
Sim6518	I8_BC	I2_BC	20	KMostCommonInEachBlock	0.45	0.33	100	100	SAS		0.45
Sim6519	I8_BC	I2_BC	20	KMostCommonInEachBlock	0.5	0.33	100	100	SAS		0.5
Sim6520	I8_BC	I2_BC	20	KMostCommonInEachBlock	0.6	0.33	100	100	SAS		0.6
Sim6521	I8_BC	I2_BC	20	KMostCommonInEachBlock	0.7	0.33	100	100	SAS		0.7
Sim6522	I8_BC	I2_BC	20	KMostCommonInEachBlock	0.8	0.33	100	100	SAS		0.8
Sim6523	I8_BC	I2_BC	20	KMostCommonInEachBlock	0.9	0.33	100	100	SAS		0.9
Sim6524	I8_BC	I2_BC	20	KMostCommonInEachBlock	0.95	0.33	100	100	SAS		0.95
Sim6525	I8_BC	I2_BC	20	KMostCommonInEachBlock	1	0.33	100	100	SAS		1
Sim6526	I8_BC	I3_BC	20	KMostCommonInEachBlock	0	0.33	100	100	MXL	1e-09	0
Sim6527	I8_BC	I3_BC	20	KMostCommonInEachBlock	0.0001	0.33	100	100	MXL	1e-09	0.0001
Sim6528	I8_BC	I3_BC	20	KMostCommonInEachBlock	0.0002	0.33	100	100	MXL	1e-09	0.0002
Sim6529	I8_BC	I3_BC	20	KMostCommonInEachBlock	0.0003	0.33	100	100	MXL	0.000996378	0.0003
Sim6530	I8_BC	I3_BC	20	KMostCommonInEachBlock	0.0004	0.33	100	100	MXL	1e-09	0.0004
Sim6531	I8_BC	I3_BC	20	KMostCommonInEachBlock	0.0005	0.33	100	100	MXL	1e-09	0.0005
Sim6532	I8_BC	I3_BC	20	KMostCommonInEachBlock	0.0006	0.33	100	100	MXL	0.00118249	0.0006
Sim6533	I8_BC	I3_BC	20	KMostCommonInEachBlock	0.0007	0.33	100	100	MXL	0.00101097	0.0007
Sim6534	I8_BC	I3_BC	20	KMostCommonInEachBlock	0.0008	0.33	100	100	MXL	1e-09	0.0008
Sim6535	I8_BC	I3_BC	20	KMostCommonInEachBlock	0.0009	0.33	100	100	MXL	1e-09	0.0009
Sim6536	I8_BC	I3_BC	20	KMostCommonInEachBlock	0.001	0.33	100	100	MXL	1e-09	0.001
Sim6537	I8_BC	I3_BC	20	KMostCommonInEachBlock	0.002	0.33	100	100	MXL	0.00205778	0.002
Sim6538	I8_BC	I3_BC	20	KMostCommonInEachBlock	0.003	0.33	100	100	MXL	0.00107204	0.003
Sim6539	I8_BC	I3_BC	20	KMostCommonInEachBlock	0.004	0.33	100	100	MXL	0.00192564	0.004
Sim6540	I8_BC	I3_BC	20	KMostCommonInEachBlock	0.005	0.33	100	100	MXL	0.00607921	0.005
Sim6541	I8_BC	I3_BC	20	KMostCommonInEachBlock	0.006	0.33	100	100	MXL	0.00532837	0.006
Sim6542	I8_BC	I3_BC	20	KMostCommonInEachBlock	0.007	0.33	100	100	MXL	0.00751459	0.007
Sim6543	I8_BC	I3_BC	20	KMostCommonInEachBlock	0.008	0.33	100	100	MXL	0.00205572	0.008
Sim6544	I8_BC	I3_BC	20	KMostCommonInEachBlock	0.009	0.33	100	100	MXL	0.00741374	0.009
Sim6545	I8_BC	I3_BC	20	KMostCommonInEachBlock	0.01	0.33	100	100	MXL	0.0101999	0.01
Sim6546	I8_BC	I3_BC	20	KMostCommonInEachBlock	0.011	0.33	100	100	MXL	0.0113688	0.011
Sim6547	I8_BC	I3_BC	20	KMostCommonInEachBlock	0.012	0.33	100	100	MXL	0.0212465	0.012
Sim6548	I8_BC	I3_BC	20	KMostCommonInEachBlock	0.013	0.33	100	100	MXL	0.00958458	0.013
Sim6549	I8_BC	I3_BC	20	KMostCommonInEachBlock	0.014	0.33	100	100	MXL	0.0130774	0.014
Sim6550	I8_BC	I3_BC	20	KMostCommonInEachBlock	0.015	0.33	100	100	MXL	0.0199042	0.015
Sim6551	I8_BC	I3_BC	20	KMostCommonInEachBlock	0.016	0.33	100	100	MXL	0.0259071	0.016
Sim6552	I8_BC	I3_BC	20	KMostCommonInEachBlock	0.017	0.33	100	100	MXL	0.0213381	0.017
Sim6553	I8_BC	I3_BC	20	KMostCommonInEachBlock	0.018	0.33	100	100	MXL	0.0195146	0.018
Sim6554	I8_BC	I3_BC	20	KMostCommonInEachBlock	0.019	0.33	100	100	MXL	0.0529543	0.019
Sim6555	I8_BC	I3_BC	20	KMostCommonInEachBlock	0.02	0.33	100	100	MXL	0.0160364	0.02
Sim6556	I8_BC	I3_BC	20	KMostCommonInEachBlock	0.0225	0.33	100	100	MXL	0.0158671	0.0225
Sim6557	I8_BC	I3_BC	20	KMostCommonInEachBlock	0.025	0.33	100	100	MXL	0.0270525	0.025
Sim6558	I8_BC	I3_BC	20	KMostCommonInEachBlock	0.0275	0.33	100	100	MXL	0.0193184	0.0275
Sim6559	I8_BC	I3_BC	20	KMostCommonInEachBlock	0.03	0.33	100	100	MXL	0.0485634	0.03
Sim6560	I8_BC	I3_BC	20	KMostCommonInEachBlock	0.0325	0.33	100	100	MXL	0.0257493	0.0325
Sim6561	I8_BC	I3_BC	20	KMostCommonInEachBlock	0.035	0.33	100	100	MXL	0.0415121	0.035
Sim6562	I8_BC	I3_BC	20	KMostCommonInEachBlock	0.0375	0.33	100	100	MXL	0.0446148	0.0375
Sim6563	I8_BC	I3_BC	20	KMostCommonInEachBlock	0.04	0.33	100	100	MXL	0.0392465	0.04
Sim6564	I8_BC	I3_BC	20	KMostCommonInEachBlock	0.0425	0.33	100	100	MXL	0.0518853	0.0425
Sim6565	I8_BC	I3_BC	20	KMostCommonInEachBlock	0.045	0.33	100	100	MXL	0.0418797	0.045
Sim6566	I8_BC	I3_BC	20	KMostCommonInEachBlock	0.0475	0.33	100	100	MXL	0.0438728	0.0475
Sim6567	I8_BC	I3_BC	20	KMostCommonInEachBlock	0.05	0.33	100	100	MXL	0.0634407	0.05
Sim6568	I8_BC	I3_BC	20	KMostCommonInEachBlock	0.06	0.33	100	100	MXL	0.050645	0.06
Sim6569	I8_BC	I3_BC	20	KMostCommonInEachBlock	0.07	0.33	100	100	MXL	0.0652989	0.07
Sim6570	I8_BC	I3_BC	20	KMostCommonInEachBlock	0.08	0.33	100	100	MXL	0.054262	0.08
Sim6571	I8_BC	I3_BC	20	KMostCommonInEachBlock	0.09	0.33	100	100	MXL	0.0620719	0.09
Sim6572	I8_BC	I3_BC	20	KMostCommonInEachBlock	0.1	0.33	100	100	MXL	0.0938619	0.1
Sim6573	I8_BC	I3_BC	20	KMostCommonInEachBlock	0.15	0.33	100	100	MXL	0.143225	0.15
Sim6574	I8_BC	I3_BC	20	KMostCommonInEachBlock	0.2	0.33	100	100	MXL	0.209296	0.2
Sim6575	I8_BC	I3_BC	20	KMostCommonInEachBlock	0.25	0.33	100	100	MXL	0.226028	0.25
Sim6576	I8_BC	I3_BC	20	KMostCommonInEachBlock	0.3	0.33	100	100	MXL	0.26771	0.3
Sim6577	I8_BC	I3_BC	20	KMostCommonInEachBlock	0.35	0.33	100	100	MXL	0.326698	0.35
Sim6578	I8_BC	I3_BC	20	KMostCommonInEachBlock	0.4	0.33	100	100	MXL	0.392749	0.4
Sim6579	I8_BC	I3_BC	20	KMostCommonInEachBlock	0.45	0.33	100	100	MXL	0.402675	0.45
Sim6580	I8_BC	I3_BC	20	KMostCommonInEachBlock	0.5	0.33	100	100	MXL	0.451179	0.5
Sim6581	I8_BC	I3_BC	20	KMostCommonInEachBlock	0.6	0.33	100	100	MXL	0.590944	0.6
Sim6582	I8_BC	I3_BC	20	KMostCommonInEachBlock	0.7	0.33	100	100	MXL	0.679254	0.7
Sim6583	I8_BC	I3_BC	20	KMostCommonInEachBlock	0.8	0.33	100	100	MXL	0.791167	0.8
Sim6584	I8_BC	I3_BC	20	KMostCommonInEachBlock	0.9	0.33	100	100	MXL	0.89131	0.9
Sim6585	I8_BC	I3_BC	20	KMostCommonInEachBlock	0.95	0.33	100	100	MXL	0.974588	0.95
Sim6586	I8_BC	I3_BC	20	KMostCommonInEachBlock	1	0.33	100	100	MXL	0.995864	1
Sim6587	I2_BC	I3_BC	20	KMostCommonInEachBlock	0	0.33	100	100	MXL	1e-09	0
Sim6588	I2_BC	I3_BC	20	KMostCommonInEachBlock	0.0001	0.33	100	100	MXL	1e-09	0.0001
Sim6589	I2_BC	I3_BC	20	KMostCommonInEachBlock	0.0002	0.33	100	100	MXL	0.000955617	0.0002
Sim6590	I2_BC	I3_BC	20	KMostCommonInEachBlock	0.0003	0.33	100	100	MXL	1e-09	0.0003
Sim6591	I2_BC	I3_BC	20	KMostCommonInEachBlock	0.0004	0.33	100	100	MXL	1e-09	0.0004
Sim6592	I2_BC	I3_BC	20	KMostCommonInEachBlock	0.0005	0.33	100	100	MXL	1e-09	0.0005
Sim6593	I2_BC	I3_BC	20	KMostCommonInEachBlock	0.0006	0.33	100	100	MXL	1e-09	0.0006
Sim6594	I2_BC	I3_BC	20	KMostCommonInEachBlock	0.0007	0.33	100	100	MXL	1e-09	0.0007
Sim6595	I2_BC	I3_BC	20	KMostCommonInEachBlock	0.0008	0.33	100	100	MXL	1e-09	0.0008
Sim6596	I2_BC	I3_BC	20	KMostCommonInEachBlock	0.0009	0.33	100	100	MXL	1e-09	0.0009
Sim6597	I2_BC	I3_BC	20	KMostCommonInEachBlock	0.001	0.33	100	100	MXL	0.00268101	0.001
Sim6598	I2_BC	I3_BC	20	KMostCommonInEachBlock	0.002	0.33	100	100	MXL	0.00183883	0.002
Sim6599	I2_BC	I3_BC	20	KMostCommonInEachBlock	0.003	0.33	100	100	MXL	1e-09	0.003
Sim6600	I2_BC	I3_BC	20	KMostCommonInEachBlock	0.004	0.33	100	100	MXL	0.0046952	0.004
Sim6601	I2_BC	I3_BC	20	KMostCommonInEachBlock	0.005	0.33	100	100	MXL	0.00553449	0.005
Sim6602	I2_BC	I3_BC	20	KMostCommonInEachBlock	0.006	0.33	100	100	MXL	0.0109139	0.006
Sim6603	I2_BC	I3_BC	20	KMostCommonInEachBlock	0.007	0.33	100	100	MXL	0.00261596	0.007
Sim6604	I2_BC	I3_BC	20	KMostCommonInEachBlock	0.008	0.33	100	100	MXL	0.0119299	0.008
Sim6605	I2_BC	I3_BC	20	KMostCommonInEachBlock	0.009	0.33	100	100	MXL	0.00554387	0.009
Sim6606	I2_BC	I3_BC	20	KMostCommonInEachBlock	0.01	0.33	100	100	MXL	0.00933529	0.01
Sim6607	I2_BC	I3_BC	20	KMostCommonInEachBlock	0.011	0.33	100	100	MXL	0.00569272	0.011
Sim6608	I2_BC	I3_BC	20	KMostCommonInEachBlock	0.012	0.33	100	100	MXL	0.0097229	0.012
Sim6609	I2_BC	I3_BC	20	KMostCommonInEachBlock	0.013	0.33	100	100	MXL	0.00706689	0.013
Sim6610	I2_BC	I3_BC	20	KMostCommonInEachBlock	0.014	0.33	100	100	MXL	0.0151599	0.014
Sim6611	I2_BC	I3_BC	20	KMostCommonInEachBlock	0.015	0.33	100	100	MXL	0.0174797	0.015
Sim6612	I2_BC	I3_BC	20	KMostCommonInEachBlock	0.016	0.33	100	100	MXL	0.0310608	0.016
Sim6613	I2_BC	I3_BC	20	KMostCommonInEachBlock	0.017	0.33	100	100	MXL	0.0183776	0.017
Sim6614	I2_BC	I3_BC	20	KMostCommonInEachBlock	0.018	0.33	100	100	MXL	0.0153723	0.018
Sim6615	I2_BC	I3_BC	20	KMostCommonInEachBlock	0.019	0.33	100	100	MXL	0.0151899	0.019
Sim6616	I2_BC	I3_BC	20	KMostCommonInEachBlock	0.02	0.33	100	100	MXL	0.0145418	0.02
Sim6617	I2_BC	I3_BC	20	KMostCommonInEachBlock	0.0225	0.33	100	100	MXL	0.0252299	0.0225
Sim6618	I2_BC	I3_BC	20	KMostCommonInEachBlock	0.025	0.33	100	100	MXL	0.0233824	0.025
Sim6619	I2_BC	I3_BC	20	KMostCommonInEachBlock	0.0275	0.33	100	100	MXL	0.0273099	0.0275
Sim6620	I2_BC	I3_BC	20	KMostCommonInEachBlock	0.03	0.33	100	100	MXL	0.0356482	0.03
Sim6621	I2_BC	I3_BC	20	KMostCommonInEachBlock	0.0325	0.33	100	100	MXL	0.0306401	0.0325
Sim6622	I2_BC	I3_BC	20	KMostCommonInEachBlock	0.035	0.33	100	100	MXL	0.0490016	0.035
Sim6623	I2_BC	I3_BC	20	KMostCommonInEachBlock	0.0375	0.33	100	100	MXL	0.0241289	0.0375
Sim6624	I2_BC	I3_BC	20	KMostCommonInEachBlock	0.04	0.33	100	100	MXL	0.0358519	0.04
Sim6625	I2_BC	I3_BC	20	KMostCommonInEachBlock	0.0425	0.33	100	100	MXL	0.0371258	0.0425
Sim6626	I2_BC	I3_BC	20	KMostCommonInEachBlock	0.045	0.33	100	100	MXL	0.0448446	0.045
Sim6627	I2_BC	I3_BC	20	KMostCommonInEachBlock	0.0475	0.33	100	100	MXL	0.0358512	0.0475
Sim6628	I2_BC	I3_BC	20	KMostCommonInEachBlock	0.05	0.33	100	100	MXL	0.0660871	0.05
Sim6629	I2_BC	I3_BC	20	KMostCommonInEachBlock	0.06	0.33	100	100	MXL	0.0725352	0.06
Sim6630	I2_BC	I3_BC	20	KMostCommonInEachBlock	0.07	0.33	100	100	MXL	0.0800998	0.07
Sim6631	I2_BC	I3_BC	20	KMostCommonInEachBlock	0.08	0.33	100	100	MXL	0.0823108	0.08
Sim6632	I2_BC	I3_BC	20	KMostCommonInEachBlock	0.09	0.33	100	100	MXL	0.084618	0.09
Sim6633	I2_BC	I3_BC	20	KMostCommonInEachBlock	0.1	0.33	100	100	MXL	0.11827	0.1
Sim6634	I2_BC	I3_BC	20	KMostCommonInEachBlock	0.15	0.33	100	100	MXL	0.203086	0.15
Sim6635	I2_BC	I3_BC	20	KMostCommonInEachBlock	0.2	0.33	100	100	MXL	0.230818	0.2
Sim6636	I2_BC	I3_BC	20	KMostCommonInEachBlock	0.25	0.33	100	100	MXL	0.244236	0.25
Sim6637	I2_BC	I3_BC	20	KMostCommonInEachBlock	0.3	0.33	100	100	MXL	0.334998	0.3
Sim6638	I2_BC	I3_BC	20	KMostCommonInEachBlock	0.35	0.33	100	100	MXL	0.403012	0.35
Sim6639	I2_BC	I3_BC	20	KMostCommonInEachBlock	0.4	0.33	100	100	MXL	0.390919	0.4
Sim6640	I2_BC	I3_BC	20	KMostCommonInEachBlock	0.45	0.33	100	100	MXL	0.470747	0.45
Sim6641	I2_BC	I3_BC	20	KMostCommonInEachBlock	0.5	0.33	100	100	MXL	0.518216	0.5
Sim6642	I2_BC	I3_BC	20	KMostCommonInEachBlock	0.6	0.33	100	100	MXL	0.610529	0.6
Sim6643	I2_BC	I3_BC	20	KMostCommonInEachBlock	0.7	0.33	100	100	MXL	0.738202	0.7
Sim6644	I2_BC	I3_BC	20	KMostCommonInEachBlock	0.8	0.33	100	100	MXL	0.774667	0.8
Sim6645	I2_BC	I3_BC	20	KMostCommonInEachBlock	0.9	0.33	100	100	MXL	0.934084	0.9
Sim6646	I2_BC	I3_BC	20	KMostCommonInEachBlock	0.95	0.33	100	100	MXL	0.971204	0.95
Sim6647	I2_BC	I3_BC	20	KMostCommonInEachBlock	1	0.33	100	100	MXL	1	1
Sim6648	I8_BC	I2_BC	100	KMostCommonInEachBlock	0	1	2	100	SAS	1e-09	0
Sim6649	I8_BC	I2_BC	100	KMostCommonInEachBlock	0.0001	1	2	100	SAS	1e-09	0.0001
Sim6650	I8_BC	I2_BC	100	KMostCommonInEachBlock	0.0002	1	2	100	SAS	2.54794e-05	0.0002
Sim6651	I8_BC	I2_BC	100	KMostCommonInEachBlock	0.0003	1	2	100	SAS	1e-09	0.0003
Sim6652	I8_BC	I2_BC	100	KMostCommonInEachBlock	0.0004	1	2	100	SAS	0.000423659	0.0004
Sim6653	I8_BC	I2_BC	100	KMostCommonInEachBlock	0.0005	1	2	100	SAS	0.000540797	0.0005
Sim6654	I8_BC	I2_BC	100	KMostCommonInEachBlock	0.0006	1	2	100	SAS	0.000281181	0.0006
Sim6655	I8_BC	I2_BC	100	KMostCommonInEachBlock	0.0007	1	2	100	SAS	0.000339473	0.0007
Sim6656	I8_BC	I2_BC	100	KMostCommonInEachBlock	0.0008	1	2	100	SAS	0.000610412	0.0008
Sim6657	I8_BC	I2_BC	100	KMostCommonInEachBlock	0.0009	1	2	100	SAS	0.000628854	0.0009
Sim6658	I8_BC	I2_BC	100	KMostCommonInEachBlock	0.001	1	2	100	SAS	0.000529007	0.001
Sim6659	I8_BC	I2_BC	100	KMostCommonInEachBlock	0.002	1	2	100	SAS	0.00285446	0.002
Sim6660	I8_BC	I2_BC	100	KMostCommonInEachBlock	0.003	1	2	100	SAS	0.00231167	0.003
Sim6661	I8_BC	I2_BC	100	KMostCommonInEachBlock	0.004	1	2	100	SAS	0.00268927	0.004
Sim6662	I8_BC	I2_BC	100	KMostCommonInEachBlock	0.005	1	2	100	SAS	0.00465384	0.005
Sim6663	I8_BC	I2_BC	100	KMostCommonInEachBlock	0.006	1	2	100	SAS	0.00682556	0.006
Sim6664	I8_BC	I2_BC	100	KMostCommonInEachBlock	0.007	1	2	100	SAS	0.00534239	0.007
Sim6665	I8_BC	I2_BC	100	KMostCommonInEachBlock	0.008	1	2	100	SAS	0.00796518	0.008
Sim6666	I8_BC	I2_BC	100	KMostCommonInEachBlock	0.009	1	2	100	SAS	0.0093063	0.009
Sim6667	I8_BC	I2_BC	100	KMostCommonInEachBlock	0.01	1	2	100	SAS	0.00722105	0.01
Sim6668	I8_BC	I2_BC	100	KMostCommonInEachBlock	0.011	1	2	100	SAS	0.00896922	0.011
Sim6669	I8_BC	I2_BC	100	KMostCommonInEachBlock	0.012	1	2	100	SAS	0.0111901	0.012
Sim6670	I8_BC	I2_BC	100	KMostCommonInEachBlock	0.013	1	2	100	SAS	0.0124569	0.013
Sim6671	I8_BC	I2_BC	100	KMostCommonInEachBlock	0.014	1	2	100	SAS	0.0107813	0.014
Sim6672	I8_BC	I2_BC	100	KMostCommonInEachBlock	0.015	1	2	100	SAS	0.0137894	0.015
Sim6673	I8_BC	I2_BC	100	KMostCommonInEachBlock	0.016	1	2	100	SAS	0.0139103	0.016
Sim6674	I8_BC	I2_BC	100	KMostCommonInEachBlock	0.017	1	2	100	SAS	0.0180148	0.017
Sim6675	I8_BC	I2_BC	100	KMostCommonInEachBlock	0.018	1	2	100	SAS	0.0213747	0.018
Sim6676	I8_BC	I2_BC	100	KMostCommonInEachBlock	0.019	1	2	100	SAS	0.0183744	0.019
Sim6677	I8_BC	I2_BC	100	KMostCommonInEachBlock	0.02	1	2	100	SAS	0.0198928	0.02
Sim6678	I8_BC	I2_BC	100	KMostCommonInEachBlock	0.0225	1	2	100	SAS	0.023913	0.0225
Sim6679	I8_BC	I2_BC	100	KMostCommonInEachBlock	0.025	1	2	100	SAS	0.0228762	0.025
Sim6680	I8_BC	I2_BC	100	KMostCommonInEachBlock	0.0275	1	2	100	SAS	0.0266787	0.0275
Sim6681	I8_BC	I2_BC	100	KMostCommonInEachBlock	0.03	1	2	100	SAS	0.0310629	0.03
Sim6682	I8_BC	I2_BC	100	KMostCommonInEachBlock	0.0325	1	2	100	SAS	0.0319883	0.0325
Sim6683	I8_BC	I2_BC	100	KMostCommonInEachBlock	0.035	1	2	100	SAS	0.0349898	0.035
Sim6684	I8_BC	I2_BC	100	KMostCommonInEachBlock	0.0375	1	2	100	SAS	0.0393054	0.0375
Sim6685	I8_BC	I2_BC	100	KMostCommonInEachBlock	0.04	1	2	100	SAS	0.0398427	0.04
Sim6686	I8_BC	I2_BC	100	KMostCommonInEachBlock	0.0425	1	2	100	SAS	0.0339003	0.0425
Sim6687	I8_BC	I2_BC	100	KMostCommonInEachBlock	0.045	1	2	100	SAS	0.0440849	0.045
Sim6688	I8_BC	I2_BC	100	KMostCommonInEachBlock	0.0475	1	2	100	SAS	0.0489734	0.0475
Sim6689	I8_BC	I2_BC	100	KMostCommonInEachBlock	0.05	1	2	100	SAS	0.0526141	0.05
Sim6690	I8_BC	I2_BC	100	KMostCommonInEachBlock	0.06	1	2	100	SAS	0.0574475	0.06
Sim6691	I8_BC	I2_BC	100	KMostCommonInEachBlock	0.07	1	2	100	SAS	0.0750415	0.07
Sim6692	I8_BC	I2_BC	100	KMostCommonInEachBlock	0.08	1	2	100	SAS	0.0800211	0.08
Sim6693	I8_BC	I2_BC	100	KMostCommonInEachBlock	0.09	1	2	100	SAS	0.0915774	0.09
Sim6694	I8_BC	I2_BC	100	KMostCommonInEachBlock	0.1	1	2	100	SAS	0.104855	0.1
Sim6695	I8_BC	I2_BC	100	KMostCommonInEachBlock	0.15	1	2	100	SAS	0.147758	0.15
Sim6696	I8_BC	I2_BC	100	KMostCommonInEachBlock	0.2	1	2	100	SAS	0.20128	0.2
Sim6697	I8_BC	I2_BC	100	KMostCommonInEachBlock	0.25	1	2	100	SAS	0.246278	0.25
Sim6698	I8_BC	I2_BC	100	KMostCommonInEachBlock	0.3	1	2	100	SAS	0.300639	0.3
Sim6699	I8_BC	I2_BC	100	KMostCommonInEachBlock	0.35	1	2	100	SAS	0.351279	0.35
Sim6700	I8_BC	I2_BC	100	KMostCommonInEachBlock	0.4	1	2	100	SAS	0.399745	0.4
Sim6701	I8_BC	I2_BC	100	KMostCommonInEachBlock	0.45	1	2	100	SAS	0.446443	0.45
Sim6702	I8_BC	I2_BC	100	KMostCommonInEachBlock	0.5	1	2	100	SAS	0.50774	0.5
Sim6703	I8_BC	I2_BC	100	KMostCommonInEachBlock	0.6	1	2	100	SAS	0.598418	0.6
Sim6704	I8_BC	I2_BC	100	KMostCommonInEachBlock	0.7	1	2	100	SAS	0.706927	0.7
Sim6705	I8_BC	I2_BC	100	KMostCommonInEachBlock	0.8	1	2	100	SAS	0.812906	0.8
Sim6706	I8_BC	I2_BC	100	KMostCommonInEachBlock	0.9	1	2	100	SAS	0.906411	0.9
Sim6707	I8_BC	I2_BC	100	KMostCommonInEachBlock	0.95	1	2	100	SAS	0.673693	0.95
Sim6708	I8_BC	I2_BC	100	KMostCommonInEachBlock	1	1	2	100	SAS	0.791386	1
Sim6709	I8_BC	I3_BC	100	KMostCommonInEachBlock	0	1	2	100	MXL	1e-09	0
Sim6710	I8_BC	I3_BC	100	KMostCommonInEachBlock	0.0001	1	2	100	MXL	1e-09	0.0001
Sim6711	I8_BC	I3_BC	100	KMostCommonInEachBlock	0.0002	1	2	100	MXL	7.39742e-05	0.0002
Sim6712	I8_BC	I3_BC	100	KMostCommonInEachBlock	0.0003	1	2	100	MXL	7.36849e-05	0.0003
Sim6713	I8_BC	I3_BC	100	KMostCommonInEachBlock	0.0004	1	2	100	MXL	0.00036758	0.0004
Sim6714	I8_BC	I3_BC	100	KMostCommonInEachBlock	0.0005	1	2	100	MXL	0.000886475	0.0005
Sim6715	I8_BC	I3_BC	100	KMostCommonInEachBlock	0.0006	1	2	100	MXL	0.000443692	0.0006
Sim6716	I8_BC	I3_BC	100	KMostCommonInEachBlock	0.0007	1	2	100	MXL	0.00080521	0.0007
Sim6717	I8_BC	I3_BC	100	KMostCommonInEachBlock	0.0008	1	2	100	MXL	0.000628155	0.0008
Sim6718	I8_BC	I3_BC	100	KMostCommonInEachBlock	0.0009	1	2	100	MXL	0.000706944	0.0009
Sim6719	I8_BC	I3_BC	100	KMostCommonInEachBlock	0.001	1	2	100	MXL	0.0016249	0.001
Sim6720	I8_BC	I3_BC	100	KMostCommonInEachBlock	0.002	1	2	100	MXL	0.00161075	0.002
Sim6721	I8_BC	I3_BC	100	KMostCommonInEachBlock	0.003	1	2	100	MXL	0.00272061	0.003
Sim6722	I8_BC	I3_BC	100	KMostCommonInEachBlock	0.004	1	2	100	MXL	0.00389718	0.004
Sim6723	I8_BC	I3_BC	100	KMostCommonInEachBlock	0.005	1	2	100	MXL	0.00383818	0.005
Sim6724	I8_BC	I3_BC	100	KMostCommonInEachBlock	0.006	1	2	100	MXL	0.00353965	0.006
Sim6725	I8_BC	I3_BC	100	KMostCommonInEachBlock	0.007	1	2	100	MXL	0.00685313	0.007
Sim6726	I8_BC	I3_BC	100	KMostCommonInEachBlock	0.008	1	2	100	MXL	0.00636236	0.008
Sim6727	I8_BC	I3_BC	100	KMostCommonInEachBlock	0.009	1	2	100	MXL	0.00640317	0.009
Sim6728	I8_BC	I3_BC	100	KMostCommonInEachBlock	0.01	1	2	100	MXL	0.00995939	0.01
Sim6729	I8_BC	I3_BC	100	KMostCommonInEachBlock	0.011	1	2	100	MXL	0.00944333	0.011
Sim6730	I8_BC	I3_BC	100	KMostCommonInEachBlock	0.012	1	2	100	MXL	0.00976396	0.012
Sim6731	I8_BC	I3_BC	100	KMostCommonInEachBlock	0.013	1	2	100	MXL	0.0124581	0.013
Sim6732	I8_BC	I3_BC	100	KMostCommonInEachBlock	0.014	1	2	100	MXL	0.0116836	0.014
Sim6733	I8_BC	I3_BC	100	KMostCommonInEachBlock	0.015	1	2	100	MXL	0.0131018	0.015
Sim6734	I8_BC	I3_BC	100	KMostCommonInEachBlock	0.016	1	2	100	MXL	0.0149278	0.016
Sim6735	I8_BC	I3_BC	100	KMostCommonInEachBlock	0.017	1	2	100	MXL	0.0129259	0.017
Sim6736	I8_BC	I3_BC	100	KMostCommonInEachBlock	0.018	1	2	100	MXL	0.0133258	0.018
Sim6737	I8_BC	I3_BC	100	KMostCommonInEachBlock	0.019	1	2	100	MXL	0.0181927	0.019
Sim6738	I8_BC	I3_BC	100	KMostCommonInEachBlock	0.02	1	2	100	MXL	0.0164637	0.02
Sim6739	I8_BC	I3_BC	100	KMostCommonInEachBlock	0.0225	1	2	100	MXL	0.0195594	0.0225
Sim6740	I8_BC	I3_BC	100	KMostCommonInEachBlock	0.025	1	2	100	MXL	0.0245705	0.025
Sim6741	I8_BC	I3_BC	100	KMostCommonInEachBlock	0.0275	1	2	100	MXL	0.0246778	0.0275
Sim6742	I8_BC	I3_BC	100	KMostCommonInEachBlock	0.03	1	2	100	MXL	0.0255561	0.03
Sim6743	I8_BC	I3_BC	100	KMostCommonInEachBlock	0.0325	1	2	100	MXL	0.0288435	0.0325
Sim6744	I8_BC	I3_BC	100	KMostCommonInEachBlock	0.035	1	2	100	MXL	0.0312491	0.035
Sim6745	I8_BC	I3_BC	100	KMostCommonInEachBlock	0.0375	1	2	100	MXL	0.0361725	0.0375
Sim6746	I8_BC	I3_BC	100	KMostCommonInEachBlock	0.04	1	2	100	MXL	0.0325254	0.04
Sim6747	I8_BC	I3_BC	100	KMostCommonInEachBlock	0.0425	1	2	100	MXL	0.035971	0.0425
Sim6748	I8_BC	I3_BC	100	KMostCommonInEachBlock	0.045	1	2	100	MXL	0.0413969	0.045
Sim6749	I8_BC	I3_BC	100	KMostCommonInEachBlock	0.0475	1	2	100	MXL	0.0448135	0.0475
Sim6750	I8_BC	I3_BC	100	KMostCommonInEachBlock	0.05	1	2	100	MXL	0.0402533	0.05
Sim6751	I8_BC	I3_BC	100	KMostCommonInEachBlock	0.06	1	2	100	MXL	0.0567386	0.06
Sim6752	I8_BC	I3_BC	100	KMostCommonInEachBlock	0.07	1	2	100	MXL	0.0616875	0.07
Sim6753	I8_BC	I3_BC	100	KMostCommonInEachBlock	0.08	1	2	100	MXL	0.0786661	0.08
Sim6754	I8_BC	I3_BC	100	KMostCommonInEachBlock	0.09	1	2	100	MXL	0.084872	0.09
Sim6755	I8_BC	I3_BC	100	KMostCommonInEachBlock	0.1	1	2	100	MXL	0.0948195	0.1
Sim6756	I8_BC	I3_BC	100	KMostCommonInEachBlock	0.15	1	2	100	MXL	0.146142	0.15
Sim6757	I8_BC	I3_BC	100	KMostCommonInEachBlock	0.2	1	2	100	MXL	0.189599	0.2
Sim6758	I8_BC	I3_BC	100	KMostCommonInEachBlock	0.25	1	2	100	MXL	0.244622	0.25
Sim6759	I8_BC	I3_BC	100	KMostCommonInEachBlock	0.3	1	2	100	MXL	0.288196	0.3
Sim6760	I8_BC	I3_BC	100	KMostCommonInEachBlock	0.35	1	2	100	MXL	0.34776	0.35
Sim6761	I8_BC	I3_BC	100	KMostCommonInEachBlock	0.4	1	2	100	MXL	0.389583	0.4
Sim6762	I8_BC	I3_BC	100	KMostCommonInEachBlock	0.45	1	2	100	MXL	0.435215	0.45
Sim6763	I8_BC	I3_BC	100	KMostCommonInEachBlock	0.5	1	2	100	MXL	0.493345	0.5
Sim6764	I8_BC	I3_BC	100	KMostCommonInEachBlock	0.6	1	2	100	MXL	0.580028	0.6
Sim6765	I8_BC	I3_BC	100	KMostCommonInEachBlock	0.7	1	2	100	MXL	0.699401	0.7
Sim6766	I8_BC	I3_BC	100	KMostCommonInEachBlock	0.8	1	2	100	MXL	0.807382	0.8
Sim6767	I8_BC	I3_BC	100	KMostCommonInEachBlock	0.9	1	2	100	MXL	0.905437	0.9
Sim6768	I8_BC	I3_BC	100	KMostCommonInEachBlock	0.95	1	2	100	MXL	0.95109	0.95
Sim6769	I8_BC	I3_BC	100	KMostCommonInEachBlock	1	1	2	100	MXL	1	1
Sim6770	I2_BC	I3_BC	100	KMostCommonInEachBlock	0	1	2	100	MXL	1e-09	0
Sim6771	I2_BC	I3_BC	100	KMostCommonInEachBlock	0.0001	1	2	100	MXL	1e-09	0.0001
Sim6772	I2_BC	I3_BC	100	KMostCommonInEachBlock	0.0002	1	2	100	MXL	0.000136026	0.0002
Sim6773	I2_BC	I3_BC	100	KMostCommonInEachBlock	0.0003	1	2	100	MXL	0.000135875	0.0003
Sim6774	I2_BC	I3_BC	100	KMostCommonInEachBlock	0.0004	1	2	100	MXL	0.000477116	0.0004
Sim6775	I2_BC	I3_BC	100	KMostCommonInEachBlock	0.0005	1	2	100	MXL	1e-09	0.0005
Sim6776	I2_BC	I3_BC	100	KMostCommonInEachBlock	0.0006	1	2	100	MXL	0.000340377	0.0006
Sim6777	I2_BC	I3_BC	100	KMostCommonInEachBlock	0.0007	1	2	100	MXL	0.000621421	0.0007
Sim6778	I2_BC	I3_BC	100	KMostCommonInEachBlock	0.0008	1	2	100	MXL	0.000409382	0.0008
Sim6779	I2_BC	I3_BC	100	KMostCommonInEachBlock	0.0009	1	2	100	MXL	0.00123689	0.0009
Sim6780	I2_BC	I3_BC	100	KMostCommonInEachBlock	0.001	1	2	100	MXL	0.000779573	0.001
Sim6781	I2_BC	I3_BC	100	KMostCommonInEachBlock	0.002	1	2	100	MXL	0.00154306	0.002
Sim6782	I2_BC	I3_BC	100	KMostCommonInEachBlock	0.003	1	2	100	MXL	0.00207691	0.003
Sim6783	I2_BC	I3_BC	100	KMostCommonInEachBlock	0.004	1	2	100	MXL	0.00412092	0.004
Sim6784	I2_BC	I3_BC	100	KMostCommonInEachBlock	0.005	1	2	100	MXL	0.00382527	0.005
Sim6785	I2_BC	I3_BC	100	KMostCommonInEachBlock	0.006	1	2	100	MXL	0.00725395	0.006
Sim6786	I2_BC	I3_BC	100	KMostCommonInEachBlock	0.007	1	2	100	MXL	0.00412393	0.007
Sim6787	I2_BC	I3_BC	100	KMostCommonInEachBlock	0.008	1	2	100	MXL	0.00748123	0.008
Sim6788	I2_BC	I3_BC	100	KMostCommonInEachBlock	0.009	1	2	100	MXL	0.0119214	0.009
Sim6789	I2_BC	I3_BC	100	KMostCommonInEachBlock	0.01	1	2	100	MXL	0.00712709	0.01
Sim6790	I2_BC	I3_BC	100	KMostCommonInEachBlock	0.011	1	2	100	MXL	0.0125915	0.011
Sim6791	I2_BC	I3_BC	100	KMostCommonInEachBlock	0.012	1	2	100	MXL	0.0102194	0.012
Sim6792	I2_BC	I3_BC	100	KMostCommonInEachBlock	0.013	1	2	100	MXL	0.00970666	0.013
Sim6793	I2_BC	I3_BC	100	KMostCommonInEachBlock	0.014	1	2	100	MXL	0.012652	0.014
Sim6794	I2_BC	I3_BC	100	KMostCommonInEachBlock	0.015	1	2	100	MXL	0.0138925	0.015
Sim6795	I2_BC	I3_BC	100	KMostCommonInEachBlock	0.016	1	2	100	MXL	0.0145247	0.016
Sim6796	I2_BC	I3_BC	100	KMostCommonInEachBlock	0.017	1	2	100	MXL	0.015276	0.017
Sim6797	I2_BC	I3_BC	100	KMostCommonInEachBlock	0.018	1	2	100	MXL	0.0118592	0.018
Sim6798	I2_BC	I3_BC	100	KMostCommonInEachBlock	0.019	1	2	100	MXL	0.0170661	0.019
Sim6799	I2_BC	I3_BC	100	KMostCommonInEachBlock	0.02	1	2	100	MXL	0.0190125	0.02
Sim6800	I2_BC	I3_BC	100	KMostCommonInEachBlock	0.0225	1	2	100	MXL	0.0185097	0.0225
Sim6801	I2_BC	I3_BC	100	KMostCommonInEachBlock	0.025	1	2	100	MXL	0.0215098	0.025
Sim6802	I2_BC	I3_BC	100	KMostCommonInEachBlock	0.0275	1	2	100	MXL	0.0255176	0.0275
Sim6803	I2_BC	I3_BC	100	KMostCommonInEachBlock	0.03	1	2	100	MXL	0.0258906	0.03
Sim6804	I2_BC	I3_BC	100	KMostCommonInEachBlock	0.0325	1	2	100	MXL	0.0288015	0.0325
Sim6805	I2_BC	I3_BC	100	KMostCommonInEachBlock	0.035	1	2	100	MXL	0.0333758	0.035
Sim6806	I2_BC	I3_BC	100	KMostCommonInEachBlock	0.0375	1	2	100	MXL	0.0387203	0.0375
Sim6807	I2_BC	I3_BC	100	KMostCommonInEachBlock	0.04	1	2	100	MXL	0.0324062	0.04
Sim6808	I2_BC	I3_BC	100	KMostCommonInEachBlock	0.0425	1	2	100	MXL	0.0410465	0.0425
Sim6809	I2_BC	I3_BC	100	KMostCommonInEachBlock	0.045	1	2	100	MXL	0.0449901	0.045
Sim6810	I2_BC	I3_BC	100	KMostCommonInEachBlock	0.0475	1	2	100	MXL	0.0423937	0.0475
Sim6811	I2_BC	I3_BC	100	KMostCommonInEachBlock	0.05	1	2	100	MXL	0.050411	0.05
Sim6812	I2_BC	I3_BC	100	KMostCommonInEachBlock	0.06	1	2	100	MXL	0.0614289	0.06
Sim6813	I2_BC	I3_BC	100	KMostCommonInEachBlock	0.07	1	2	100	MXL	0.0713356	0.07
Sim6814	I2_BC	I3_BC	100	KMostCommonInEachBlock	0.08	1	2	100	MXL	0.0797697	0.08
Sim6815	I2_BC	I3_BC	100	KMostCommonInEachBlock	0.09	1	2	100	MXL	0.082375	0.09
Sim6816	I2_BC	I3_BC	100	KMostCommonInEachBlock	0.1	1	2	100	MXL	0.0966696	0.1
Sim6817	I2_BC	I3_BC	100	KMostCommonInEachBlock	0.15	1	2	100	MXL	0.151428	0.15
Sim6818	I2_BC	I3_BC	100	KMostCommonInEachBlock	0.2	1	2	100	MXL	0.199526	0.2
Sim6819	I2_BC	I3_BC	100	KMostCommonInEachBlock	0.25	1	2	100	MXL	0.242855	0.25
Sim6820	I2_BC	I3_BC	100	KMostCommonInEachBlock	0.3	1	2	100	MXL	0.299683	0.3
Sim6821	I2_BC	I3_BC	100	KMostCommonInEachBlock	0.35	1	2	100	MXL	0.340808	0.35
Sim6822	I2_BC	I3_BC	100	KMostCommonInEachBlock	0.4	1	2	100	MXL	0.395229	0.4
Sim6823	I2_BC	I3_BC	100	KMostCommonInEachBlock	0.45	1	2	100	MXL	0.450033	0.45
Sim6824	I2_BC	I3_BC	100	KMostCommonInEachBlock	0.5	1	2	100	MXL	0.502258	0.5
Sim6825	I2_BC	I3_BC	100	KMostCommonInEachBlock	0.6	1	2	100	MXL	0.598186	0.6
Sim6826	I2_BC	I3_BC	100	KMostCommonInEachBlock	0.7	1	2	100	MXL	0.70524	0.7
Sim6827	I2_BC	I3_BC	100	KMostCommonInEachBlock	0.8	1	2	100	MXL	0.804346	0.8
Sim6828	I2_BC	I3_BC	100	KMostCommonInEachBlock	0.9	1	2	100	MXL	0.919002	0.9
Sim6829	I2_BC	I3_BC	100	KMostCommonInEachBlock	0.95	1	2	100	MXL	0.966505	0.95
Sim6830	I2_BC	I3_BC	100	KMostCommonInEachBlock	1	1	2	100	MXL	0.78006	1
Sim6831	I8_BC	I2_BC	100	KMostCommonInEachBlock	0	1	4	100	SAS	1e-09	0
Sim6832	I8_BC	I2_BC	100	KMostCommonInEachBlock	0.0001	1	4	100	SAS	9.33607e-05	0.0001
Sim6833	I8_BC	I2_BC	100	KMostCommonInEachBlock	0.0002	1	4	100	SAS	3.78784e-05	0.0002
Sim6834	I8_BC	I2_BC	100	KMostCommonInEachBlock	0.0003	1	4	100	SAS	0.000168027	0.0003
Sim6835	I8_BC	I2_BC	100	KMostCommonInEachBlock	0.0004	1	4	100	SAS	5.70573e-05	0.0004
Sim6836	I8_BC	I2_BC	100	KMostCommonInEachBlock	0.0005	1	4	100	SAS	0.000508382	0.0005
Sim6837	I8_BC	I2_BC	100	KMostCommonInEachBlock	0.0006	1	4	100	SAS	0.000561572	0.0006
Sim6838	I8_BC	I2_BC	100	KMostCommonInEachBlock	0.0007	1	4	100	SAS	0.00106852	0.0007
Sim6839	I8_BC	I2_BC	100	KMostCommonInEachBlock	0.0008	1	4	100	SAS	0.00074165	0.0008
Sim6840	I8_BC	I2_BC	100	KMostCommonInEachBlock	0.0009	1	4	100	SAS	0.00191767	0.0009
Sim6841	I8_BC	I2_BC	100	KMostCommonInEachBlock	0.001	1	4	100	SAS	0.000558337	0.001
Sim6842	I8_BC	I2_BC	100	KMostCommonInEachBlock	0.002	1	4	100	SAS	0.00191746	0.002
Sim6843	I8_BC	I2_BC	100	KMostCommonInEachBlock	0.003	1	4	100	SAS	0.00433456	0.003
Sim6844	I8_BC	I2_BC	100	KMostCommonInEachBlock	0.004	1	4	100	SAS	0.00332682	0.004
Sim6845	I8_BC	I2_BC	100	KMostCommonInEachBlock	0.005	1	4	100	SAS	0.00486379	0.005
Sim6846	I8_BC	I2_BC	100	KMostCommonInEachBlock	0.006	1	4	100	SAS	0.00594152	0.006
Sim6847	I8_BC	I2_BC	100	KMostCommonInEachBlock	0.007	1	4	100	SAS	0.00693678	0.007
Sim6848	I8_BC	I2_BC	100	KMostCommonInEachBlock	0.008	1	4	100	SAS	0.00795691	0.008
Sim6849	I8_BC	I2_BC	100	KMostCommonInEachBlock	0.009	1	4	100	SAS	0.00905466	0.009
Sim6850	I8_BC	I2_BC	100	KMostCommonInEachBlock	0.01	1	4	100	SAS	0.00997875	0.01
Sim6851	I8_BC	I2_BC	100	KMostCommonInEachBlock	0.011	1	4	100	SAS	0.010869	0.011
Sim6852	I8_BC	I2_BC	100	KMostCommonInEachBlock	0.012	1	4	100	SAS	0.0116613	0.012
Sim6853	I8_BC	I2_BC	100	KMostCommonInEachBlock	0.013	1	4	100	SAS	0.010677	0.013
Sim6854	I8_BC	I2_BC	100	KMostCommonInEachBlock	0.014	1	4	100	SAS	0.0143965	0.014
Sim6855	I8_BC	I2_BC	100	KMostCommonInEachBlock	0.015	1	4	100	SAS	0.0148332	0.015
Sim6856	I8_BC	I2_BC	100	KMostCommonInEachBlock	0.016	1	4	100	SAS	0.0158866	0.016
Sim6857	I8_BC	I2_BC	100	KMostCommonInEachBlock	0.017	1	4	100	SAS	0.0192099	0.017
Sim6858	I8_BC	I2_BC	100	KMostCommonInEachBlock	0.018	1	4	100	SAS	0.0171837	0.018
Sim6859	I8_BC	I2_BC	100	KMostCommonInEachBlock	0.019	1	4	100	SAS	0.0212315	0.019
Sim6860	I8_BC	I2_BC	100	KMostCommonInEachBlock	0.02	1	4	100	SAS	0.0203278	0.02
Sim6861	I8_BC	I2_BC	100	KMostCommonInEachBlock	0.0225	1	4	100	SAS	0.0218498	0.0225
Sim6862	I8_BC	I2_BC	100	KMostCommonInEachBlock	0.025	1	4	100	SAS	0.0261283	0.025
Sim6863	I8_BC	I2_BC	100	KMostCommonInEachBlock	0.0275	1	4	100	SAS	0.0291355	0.0275
Sim6864	I8_BC	I2_BC	100	KMostCommonInEachBlock	0.03	1	4	100	SAS	0.0310804	0.03
Sim6865	I8_BC	I2_BC	100	KMostCommonInEachBlock	0.0325	1	4	100	SAS	0.0335461	0.0325
Sim6866	I8_BC	I2_BC	100	KMostCommonInEachBlock	0.035	1	4	100	SAS	0.0365282	0.035
Sim6867	I8_BC	I2_BC	100	KMostCommonInEachBlock	0.0375	1	4	100	SAS	0.0379506	0.0375
Sim6868	I8_BC	I2_BC	100	KMostCommonInEachBlock	0.04	1	4	100	SAS	0.0427433	0.04
Sim6869	I8_BC	I2_BC	100	KMostCommonInEachBlock	0.0425	1	4	100	SAS	0.0441135	0.0425
Sim6870	I8_BC	I2_BC	100	KMostCommonInEachBlock	0.045	1	4	100	SAS	0.0432097	0.045
Sim6871	I8_BC	I2_BC	100	KMostCommonInEachBlock	0.0475	1	4	100	SAS	0.0493469	0.0475
Sim6872	I8_BC	I2_BC	100	KMostCommonInEachBlock	0.05	1	4	100	SAS	0.0519147	0.05
Sim6873	I8_BC	I2_BC	100	KMostCommonInEachBlock	0.06	1	4	100	SAS	0.060704	0.06
Sim6874	I8_BC	I2_BC	100	KMostCommonInEachBlock	0.07	1	4	100	SAS	0.0686045	0.07
Sim6875	I8_BC	I2_BC	100	KMostCommonInEachBlock	0.08	1	4	100	SAS	0.0817033	0.08
Sim6876	I8_BC	I2_BC	100	KMostCommonInEachBlock	0.09	1	4	100	SAS	0.0917155	0.09
Sim6877	I8_BC	I2_BC	100	KMostCommonInEachBlock	0.1	1	4	100	SAS	0.100489	0.1
Sim6878	I8_BC	I2_BC	100	KMostCommonInEachBlock	0.15	1	4	100	SAS	0.149014	0.15
Sim6879	I8_BC	I2_BC	100	KMostCommonInEachBlock	0.2	1	4	100	SAS	0.201761	0.2
Sim6880	I8_BC	I2_BC	100	KMostCommonInEachBlock	0.25	1	4	100	SAS	0.249239	0.25
Sim6881	I8_BC	I2_BC	100	KMostCommonInEachBlock	0.3	1	4	100	SAS	0.301811	0.3
Sim6882	I8_BC	I2_BC	100	KMostCommonInEachBlock	0.35	1	4	100	SAS	0.354223	0.35
Sim6883	I8_BC	I2_BC	100	KMostCommonInEachBlock	0.4	1	4	100	SAS	0.404957	0.4
Sim6884	I8_BC	I2_BC	100	KMostCommonInEachBlock	0.45	1	4	100	SAS	0.457206	0.45
Sim6885	I8_BC	I2_BC	100	KMostCommonInEachBlock	0.5	1	4	100	SAS	0.504694	0.5
Sim6886	I8_BC	I2_BC	100	KMostCommonInEachBlock	0.6	1	4	100	SAS	0.607412	0.6
Sim6887	I8_BC	I2_BC	100	KMostCommonInEachBlock	0.7	1	4	100	SAS	0.70028	0.7
Sim6888	I8_BC	I2_BC	100	KMostCommonInEachBlock	0.8	1	4	100	SAS	0.807142	0.8
Sim6889	I8_BC	I2_BC	100	KMostCommonInEachBlock	0.9	1	4	100	SAS	0.905836	0.9
Sim6890	I8_BC	I2_BC	100	KMostCommonInEachBlock	0.95	1	4	100	SAS	0.963568	0.95
Sim6891	I8_BC	I2_BC	100	KMostCommonInEachBlock	1	1	4	100	SAS	1	1
Sim6892	I8_BC	I3_BC	100	KMostCommonInEachBlock	0	1	4	100	MXL	1e-09	0
Sim6893	I8_BC	I3_BC	100	KMostCommonInEachBlock	0.0001	1	4	100	MXL	1e-09	0.0001
Sim6894	I8_BC	I3_BC	100	KMostCommonInEachBlock	0.0002	1	4	100	MXL	1e-09	0.0002
Sim6895	I8_BC	I3_BC	100	KMostCommonInEachBlock	0.0003	1	4	100	MXL	0.000561405	0.0003
Sim6896	I8_BC	I3_BC	100	KMostCommonInEachBlock	0.0004	1	4	100	MXL	0.000801264	0.0004
Sim6897	I8_BC	I3_BC	100	KMostCommonInEachBlock	0.0005	1	4	100	MXL	0.000230273	0.0005
Sim6898	I8_BC	I3_BC	100	KMostCommonInEachBlock	0.0006	1	4	100	MXL	0.000480805	0.0006
Sim6899	I8_BC	I3_BC	100	KMostCommonInEachBlock	0.0007	1	4	100	MXL	0.00133147	0.0007
Sim6900	I8_BC	I3_BC	100	KMostCommonInEachBlock	0.0008	1	4	100	MXL	0.000421554	0.0008
Sim6901	I8_BC	I3_BC	100	KMostCommonInEachBlock	0.0009	1	4	100	MXL	0.000837457	0.0009
Sim6902	I8_BC	I3_BC	100	KMostCommonInEachBlock	0.001	1	4	100	MXL	0.000994468	0.001
Sim6903	I8_BC	I3_BC	100	KMostCommonInEachBlock	0.002	1	4	100	MXL	0.00212719	0.002
Sim6904	I8_BC	I3_BC	100	KMostCommonInEachBlock	0.003	1	4	100	MXL	0.00253465	0.003
Sim6905	I8_BC	I3_BC	100	KMostCommonInEachBlock	0.004	1	4	100	MXL	0.00464865	0.004
Sim6906	I8_BC	I3_BC	100	KMostCommonInEachBlock	0.005	1	4	100	MXL	0.00436456	0.005
Sim6907	I8_BC	I3_BC	100	KMostCommonInEachBlock	0.006	1	4	100	MXL	0.00544382	0.006
Sim6908	I8_BC	I3_BC	100	KMostCommonInEachBlock	0.007	1	4	100	MXL	0.00610279	0.007
Sim6909	I8_BC	I3_BC	100	KMostCommonInEachBlock	0.008	1	4	100	MXL	0.00756473	0.008
Sim6910	I8_BC	I3_BC	100	KMostCommonInEachBlock	0.009	1	4	100	MXL	0.00786333	0.009
Sim6911	I8_BC	I3_BC	100	KMostCommonInEachBlock	0.01	1	4	100	MXL	0.0105478	0.01
Sim6912	I8_BC	I3_BC	100	KMostCommonInEachBlock	0.011	1	4	100	MXL	0.0125384	0.011
Sim6913	I8_BC	I3_BC	100	KMostCommonInEachBlock	0.012	1	4	100	MXL	0.011099	0.012
Sim6914	I8_BC	I3_BC	100	KMostCommonInEachBlock	0.013	1	4	100	MXL	0.0116405	0.013
Sim6915	I8_BC	I3_BC	100	KMostCommonInEachBlock	0.014	1	4	100	MXL	0.0135479	0.014
Sim6916	I8_BC	I3_BC	100	KMostCommonInEachBlock	0.015	1	4	100	MXL	0.015402	0.015
Sim6917	I8_BC	I3_BC	100	KMostCommonInEachBlock	0.016	1	4	100	MXL	0.0157522	0.016
Sim6918	I8_BC	I3_BC	100	KMostCommonInEachBlock	0.017	1	4	100	MXL	0.0150998	0.017
Sim6919	I8_BC	I3_BC	100	KMostCommonInEachBlock	0.018	1	4	100	MXL	0.0170188	0.018
Sim6920	I8_BC	I3_BC	100	KMostCommonInEachBlock	0.019	1	4	100	MXL	0.0169012	0.019
Sim6921	I8_BC	I3_BC	100	KMostCommonInEachBlock	0.02	1	4	100	MXL	0.0181758	0.02
Sim6922	I8_BC	I3_BC	100	KMostCommonInEachBlock	0.0225	1	4	100	MXL	0.0239212	0.0225
Sim6923	I8_BC	I3_BC	100	KMostCommonInEachBlock	0.025	1	4	100	MXL	0.0242435	0.025
Sim6924	I8_BC	I3_BC	100	KMostCommonInEachBlock	0.0275	1	4	100	MXL	0.0241915	0.0275
Sim6925	I8_BC	I3_BC	100	KMostCommonInEachBlock	0.03	1	4	100	MXL	0.0273769	0.03
Sim6926	I8_BC	I3_BC	100	KMostCommonInEachBlock	0.0325	1	4	100	MXL	0.0309275	0.0325
Sim6927	I8_BC	I3_BC	100	KMostCommonInEachBlock	0.035	1	4	100	MXL	0.0365114	0.035
Sim6928	I8_BC	I3_BC	100	KMostCommonInEachBlock	0.0375	1	4	100	MXL	0.0339978	0.0375
Sim6929	I8_BC	I3_BC	100	KMostCommonInEachBlock	0.04	1	4	100	MXL	0.0365675	0.04
Sim6930	I8_BC	I3_BC	100	KMostCommonInEachBlock	0.0425	1	4	100	MXL	0.0398918	0.0425
Sim6931	I8_BC	I3_BC	100	KMostCommonInEachBlock	0.045	1	4	100	MXL	0.0424051	0.045
Sim6932	I8_BC	I3_BC	100	KMostCommonInEachBlock	0.0475	1	4	100	MXL	0.0428801	0.0475
Sim6933	I8_BC	I3_BC	100	KMostCommonInEachBlock	0.05	1	4	100	MXL	0.0512681	0.05
Sim6934	I8_BC	I3_BC	100	KMostCommonInEachBlock	0.06	1	4	100	MXL	0.0552277	0.06
Sim6935	I8_BC	I3_BC	100	KMostCommonInEachBlock	0.07	1	4	100	MXL	0.069499	0.07
Sim6936	I8_BC	I3_BC	100	KMostCommonInEachBlock	0.08	1	4	100	MXL	0.0764557	0.08
Sim6937	I8_BC	I3_BC	100	KMostCommonInEachBlock	0.09	1	4	100	MXL	0.0871199	0.09
Sim6938	I8_BC	I3_BC	100	KMostCommonInEachBlock	0.1	1	4	100	MXL	0.0962516	0.1
Sim6939	I8_BC	I3_BC	100	KMostCommonInEachBlock	0.15	1	4	100	MXL	0.139219	0.15
Sim6940	I8_BC	I3_BC	100	KMostCommonInEachBlock	0.2	1	4	100	MXL	0.196671	0.2
Sim6941	I8_BC	I3_BC	100	KMostCommonInEachBlock	0.25	1	4	100	MXL	0.239755	0.25
Sim6942	I8_BC	I3_BC	100	KMostCommonInEachBlock	0.3	1	4	100	MXL	0.288229	0.3
Sim6943	I8_BC	I3_BC	100	KMostCommonInEachBlock	0.35	1	4	100	MXL	0.340874	0.35
Sim6944	I8_BC	I3_BC	100	KMostCommonInEachBlock	0.4	1	4	100	MXL	0.399196	0.4
Sim6945	I8_BC	I3_BC	100	KMostCommonInEachBlock	0.45	1	4	100	MXL	0.443485	0.45
Sim6946	I8_BC	I3_BC	100	KMostCommonInEachBlock	0.5	1	4	100	MXL	0.497805	0.5
Sim6947	I8_BC	I3_BC	100	KMostCommonInEachBlock	0.6	1	4	100	MXL	0.595794	0.6
Sim6948	I8_BC	I3_BC	100	KMostCommonInEachBlock	0.7	1	4	100	MXL	0.70279	0.7
Sim6949	I8_BC	I3_BC	100	KMostCommonInEachBlock	0.8	1	4	100	MXL	0.809142	0.8
Sim6950	I8_BC	I3_BC	100	KMostCommonInEachBlock	0.9	1	4	100	MXL	0.917132	0.9
Sim6951	I8_BC	I3_BC	100	KMostCommonInEachBlock	0.95	1	4	100	MXL	0.965761	0.95
Sim6952	I8_BC	I3_BC	100	KMostCommonInEachBlock	1	1	4	100	MXL	1	1
Sim6953	I2_BC	I3_BC	100	KMostCommonInEachBlock	0	1	4	100	MXL	1e-09	0
Sim6954	I2_BC	I3_BC	100	KMostCommonInEachBlock	0.0001	1	4	100	MXL	6.70499e-05	0.0001
Sim6955	I2_BC	I3_BC	100	KMostCommonInEachBlock	0.0002	1	4	100	MXL	0.000238001	0.0002
Sim6956	I2_BC	I3_BC	100	KMostCommonInEachBlock	0.0003	1	4	100	MXL	0.000203407	0.0003
Sim6957	I2_BC	I3_BC	100	KMostCommonInEachBlock	0.0004	1	4	100	MXL	0.000372328	0.0004
Sim6958	I2_BC	I3_BC	100	KMostCommonInEachBlock	0.0005	1	4	100	MXL	0.00030551	0.0005
Sim6959	I2_BC	I3_BC	100	KMostCommonInEachBlock	0.0006	1	4	100	MXL	0.000371487	0.0006
Sim6960	I2_BC	I3_BC	100	KMostCommonInEachBlock	0.0007	1	4	100	MXL	0.000511128	0.0007
Sim6961	I2_BC	I3_BC	100	KMostCommonInEachBlock	0.0008	1	4	100	MXL	0.000678886	0.0008
Sim6962	I2_BC	I3_BC	100	KMostCommonInEachBlock	0.0009	1	4	100	MXL	0.000611325	0.0009
Sim6963	I2_BC	I3_BC	100	KMostCommonInEachBlock	0.001	1	4	100	MXL	0.000778452	0.001
Sim6964	I2_BC	I3_BC	100	KMostCommonInEachBlock	0.002	1	4	100	MXL	0.00186704	0.002
Sim6965	I2_BC	I3_BC	100	KMostCommonInEachBlock	0.003	1	4	100	MXL	0.00346897	0.003
Sim6966	I2_BC	I3_BC	100	KMostCommonInEachBlock	0.004	1	4	100	MXL	0.00350419	0.004
Sim6967	I2_BC	I3_BC	100	KMostCommonInEachBlock	0.005	1	4	100	MXL	0.00460516	0.005
Sim6968	I2_BC	I3_BC	100	KMostCommonInEachBlock	0.006	1	4	100	MXL	0.00552387	0.006
Sim6969	I2_BC	I3_BC	100	KMostCommonInEachBlock	0.007	1	4	100	MXL	0.00667566	0.007
Sim6970	I2_BC	I3_BC	100	KMostCommonInEachBlock	0.008	1	4	100	MXL	0.00702706	0.008
Sim6971	I2_BC	I3_BC	100	KMostCommonInEachBlock	0.009	1	4	100	MXL	0.0109327	0.009
Sim6972	I2_BC	I3_BC	100	KMostCommonInEachBlock	0.01	1	4	100	MXL	0.00948861	0.01
Sim6973	I2_BC	I3_BC	100	KMostCommonInEachBlock	0.011	1	4	100	MXL	0.0115037	0.011
Sim6974	I2_BC	I3_BC	100	KMostCommonInEachBlock	0.012	1	4	100	MXL	0.0116036	0.012
Sim6975	I2_BC	I3_BC	100	KMostCommonInEachBlock	0.013	1	4	100	MXL	0.0127385	0.013
Sim6976	I2_BC	I3_BC	100	KMostCommonInEachBlock	0.014	1	4	100	MXL	0.0152692	0.014
Sim6977	I2_BC	I3_BC	100	KMostCommonInEachBlock	0.015	1	4	100	MXL	0.0141155	0.015
Sim6978	I2_BC	I3_BC	100	KMostCommonInEachBlock	0.016	1	4	100	MXL	0.0157458	0.016
Sim6979	I2_BC	I3_BC	100	KMostCommonInEachBlock	0.017	1	4	100	MXL	0.0182147	0.017
Sim6980	I2_BC	I3_BC	100	KMostCommonInEachBlock	0.018	1	4	100	MXL	0.0160705	0.018
Sim6981	I2_BC	I3_BC	100	KMostCommonInEachBlock	0.019	1	4	100	MXL	0.0177635	0.019
Sim6982	I2_BC	I3_BC	100	KMostCommonInEachBlock	0.02	1	4	100	MXL	0.0194404	0.02
Sim6983	I2_BC	I3_BC	100	KMostCommonInEachBlock	0.0225	1	4	100	MXL	0.0204531	0.0225
Sim6984	I2_BC	I3_BC	100	KMostCommonInEachBlock	0.025	1	4	100	MXL	0.0223176	0.025
Sim6985	I2_BC	I3_BC	100	KMostCommonInEachBlock	0.0275	1	4	100	MXL	0.024886	0.0275
Sim6986	I2_BC	I3_BC	100	KMostCommonInEachBlock	0.03	1	4	100	MXL	0.0349777	0.03
Sim6987	I2_BC	I3_BC	100	KMostCommonInEachBlock	0.0325	1	4	100	MXL	0.0292688	0.0325
Sim6988	I2_BC	I3_BC	100	KMostCommonInEachBlock	0.035	1	4	100	MXL	0.0319005	0.035
Sim6989	I2_BC	I3_BC	100	KMostCommonInEachBlock	0.0375	1	4	100	MXL	0.0379368	0.0375
Sim6990	I2_BC	I3_BC	100	KMostCommonInEachBlock	0.04	1	4	100	MXL	0.0396097	0.04
Sim6991	I2_BC	I3_BC	100	KMostCommonInEachBlock	0.0425	1	4	100	MXL	0.0447923	0.0425
Sim6992	I2_BC	I3_BC	100	KMostCommonInEachBlock	0.045	1	4	100	MXL	0.0523087	0.045
Sim6993	I2_BC	I3_BC	100	KMostCommonInEachBlock	0.0475	1	4	100	MXL	0.0490955	0.0475
Sim6994	I2_BC	I3_BC	100	KMostCommonInEachBlock	0.05	1	4	100	MXL	0.0492528	0.05
Sim6995	I2_BC	I3_BC	100	KMostCommonInEachBlock	0.06	1	4	100	MXL	0.0558223	0.06
Sim6996	I2_BC	I3_BC	100	KMostCommonInEachBlock	0.07	1	4	100	MXL	0.0703676	0.07
Sim6997	I2_BC	I3_BC	100	KMostCommonInEachBlock	0.08	1	4	100	MXL	0.0770133	0.08
Sim6998	I2_BC	I3_BC	100	KMostCommonInEachBlock	0.09	1	4	100	MXL	0.0862381	0.09
Sim6999	I2_BC	I3_BC	100	KMostCommonInEachBlock	0.1	1	4	100	MXL	0.0978004	0.1
[truncated: 7,181 more rows]
