# Supplementary material for: Quantification of transplant-derived circulating cell-free DNA in absence of a donor genotype
Source: PLoS Comput Biol. 2017 Aug 3;13(8):e1005629. doi: 10.1371/journal.pcbi.1005629 (PMC5542400; doi:10.1371/journal.pcbi.1005629)
Supplement: S6 Table — Comparing predictions of percent of dd-cfDNA using all 1000 genomes populations and a single population that was inferred for the simulated donor sibling in the real data. (XLSX) [file pcbi.1005629.s006.xlsx]

## Sheet: Table_S6_simulation_all_pops_co
SimulationID	Sample1	Sample2	Sim_NumSNPs	Sim_SNPs_selectionMethod	Sample2_fraction	Sim_reads_per_SNP	Replicate	ibd_m1	ibd_m2	sim_pops	expected_dd_cfDNA	OneGenome_P_donor_all_pops	OneGenome_P_donor_single_pops
Sim5001	I8_BC	I2_BC	100	KMostCommonInEachBlock	0	2	1	100	100	SAS	0	1e-09	1e-09
Sim5002	I8_BC	I2_BC	100	KMostCommonInEachBlock	0.0001	2	1	100	100	SAS	0.0001	0.000277406	0.000139077
Sim5003	I8_BC	I2_BC	100	KMostCommonInEachBlock	0.0002	2	1	100	100	SAS	0.0002	0.000151092	0.000151094
Sim5004	I8_BC	I2_BC	100	KMostCommonInEachBlock	0.0003	2	1	100	100	SAS	0.0003	0.000357565	0.000357564
Sim5005	I8_BC	I2_BC	100	KMostCommonInEachBlock	0.0004	2	1	100	100	SAS	0.0004	0.000682418	0.0003377
Sim5006	I8_BC	I2_BC	100	KMostCommonInEachBlock	0.0005	2	1	100	100	SAS	0.0005	0.000263046	0.000263046
Sim5007	I8_BC	I2_BC	100	KMostCommonInEachBlock	0.0006	2	1	100	100	SAS	0.0006	0.000536158	0.000536158
Sim5008	I8_BC	I2_BC	100	KMostCommonInEachBlock	0.0007	2	1	100	100	SAS	0.0007	0.000618714	0.000618714
Sim5009	I8_BC	I2_BC	100	KMostCommonInEachBlock	0.0008	2	1	100	100	SAS	0.0008	0.000655342	0.000655382
Sim5010	I8_BC	I2_BC	100	KMostCommonInEachBlock	0.0009	2	1	100	100	SAS	0.0009	0.00186795	0.000913192
Sim5011	I8_BC	I2_BC	100	KMostCommonInEachBlock	0.001	2	1	100	100	SAS	0.001	0.00202754	0.000943663
Sim5012	I8_BC	I2_BC	100	KMostCommonInEachBlock	0.002	2	1	100	100	SAS	0.002	0.00276877	0.0019831
Sim5013	I8_BC	I2_BC	100	KMostCommonInEachBlock	0.003	2	1	100	100	SAS	0.003	0.00356215	0.00320904
Sim5014	I8_BC	I2_BC	100	KMostCommonInEachBlock	0.004	2	1	100	100	SAS	0.004	0.00490396	0.00373461
Sim5015	I8_BC	I2_BC	100	KMostCommonInEachBlock	0.005	2	1	100	100	SAS	0.005	0.00490432	0.00430691
Sim5016	I8_BC	I2_BC	100	KMostCommonInEachBlock	0.006	2	1	100	100	SAS	0.006	0.00602847	0.00602857
Sim5017	I8_BC	I2_BC	100	KMostCommonInEachBlock	0.007	2	1	100	100	SAS	0.007	0.00758942	0.00719737
Sim5018	I8_BC	I2_BC	100	KMostCommonInEachBlock	0.008	2	1	100	100	SAS	0.008	0.00807961	0.00807961
Sim5019	I8_BC	I2_BC	100	KMostCommonInEachBlock	0.009	2	1	100	100	SAS	0.009	0.00946237	0.0084538
Sim5020	I8_BC	I2_BC	100	KMostCommonInEachBlock	0.01	2	1	100	100	SAS	0.01	0.010103	0.00975451
Sim5021	I8_BC	I2_BC	100	KMostCommonInEachBlock	0.011	2	1	100	100	SAS	0.011	0.0102222	0.0102222
Sim5022	I8_BC	I2_BC	100	KMostCommonInEachBlock	0.012	2	1	100	100	SAS	0.012	0.0119703	0.0118213
Sim5023	I8_BC	I2_BC	100	KMostCommonInEachBlock	0.013	2	1	100	100	SAS	0.013	0.0131006	0.0131006
Sim5024	I8_BC	I2_BC	100	KMostCommonInEachBlock	0.014	2	1	100	100	SAS	0.014	0.013441	0.013441
Sim5025	I8_BC	I2_BC	100	KMostCommonInEachBlock	0.015	2	1	100	100	SAS	0.015	0.0156347	0.0156347
Sim5026	I8_BC	I2_BC	100	KMostCommonInEachBlock	0.016	2	1	100	100	SAS	0.016	0.0157515	0.0157515
Sim5027	I8_BC	I2_BC	100	KMostCommonInEachBlock	0.017	2	1	100	100	SAS	0.017	0.0174528	0.0174528
Sim5028	I8_BC	I2_BC	100	KMostCommonInEachBlock	0.018	2	1	100	100	SAS	0.018	0.0180032	0.0180034
Sim5029	I8_BC	I2_BC	100	KMostCommonInEachBlock	0.019	2	1	100	100	SAS	0.019	0.0199961	0.0193134
Sim5030	I8_BC	I2_BC	100	KMostCommonInEachBlock	0.02	2	1	100	100	SAS	0.02	0.0201378	0.019618
Sim5031	I8_BC	I2_BC	100	KMostCommonInEachBlock	0.0225	2	1	100	100	SAS	0.0225	0.0228303	0.0223171
Sim5032	I8_BC	I2_BC	100	KMostCommonInEachBlock	0.025	2	1	100	100	SAS	0.025	0.0251307	0.0243151
Sim5033	I8_BC	I2_BC	100	KMostCommonInEachBlock	0.0275	2	1	100	100	SAS	0.0275	0.0269675	0.0269675
Sim5034	I8_BC	I2_BC	100	KMostCommonInEachBlock	0.03	2	1	100	100	SAS	0.03	0.0302474	0.0302474
Sim5035	I8_BC	I2_BC	100	KMostCommonInEachBlock	0.0325	2	1	100	100	SAS	0.0325	0.0319982	0.0319982
Sim5036	I8_BC	I2_BC	100	KMostCommonInEachBlock	0.035	2	1	100	100	SAS	0.035	0.0348764	0.0345996
Sim5037	I8_BC	I2_BC	100	KMostCommonInEachBlock	0.0375	2	1	100	100	SAS	0.0375	0.0374962	0.0371798
Sim5038	I8_BC	I2_BC	100	KMostCommonInEachBlock	0.04	2	1	100	100	SAS	0.04	0.0399209	0.0399209
Sim5039	I8_BC	I2_BC	100	KMostCommonInEachBlock	0.0425	2	1	100	100	SAS	0.0425	0.0434478	0.0434478
Sim5040	I8_BC	I2_BC	100	KMostCommonInEachBlock	0.045	2	1	100	100	SAS	0.045	0.0453296	0.0453296
Sim5041	I8_BC	I2_BC	100	KMostCommonInEachBlock	0.0475	2	1	100	100	SAS	0.0475	0.0472335	0.0470298
Sim5042	I8_BC	I2_BC	100	KMostCommonInEachBlock	0.05	2	1	100	100	SAS	0.05	0.0498709	0.0498706
Sim5043	I8_BC	I2_BC	100	KMostCommonInEachBlock	0.06	2	1	100	100	SAS	0.06	0.0605195	0.0598183
Sim5044	I8_BC	I2_BC	100	KMostCommonInEachBlock	0.07	2	1	100	100	SAS	0.07	0.0686997	0.0686963
Sim5045	I8_BC	I2_BC	100	KMostCommonInEachBlock	0.08	2	1	100	100	SAS	0.08	0.0802077	0.0802071
Sim5046	I8_BC	I2_BC	100	KMostCommonInEachBlock	0.09	2	1	100	100	SAS	0.09	0.0889184	0.0889179
Sim5047	I8_BC	I2_BC	100	KMostCommonInEachBlock	0.1	2	1	100	100	SAS	0.1	0.098623	0.098623
Sim5048	I8_BC	I2_BC	100	KMostCommonInEachBlock	0.15	2	1	100	100	SAS	0.15	0.150826	0.150972
Sim5049	I8_BC	I2_BC	100	KMostCommonInEachBlock	0.2	2	1	100	100	SAS	0.2	0.203102	0.202619
Sim5050	I8_BC	I2_BC	100	KMostCommonInEachBlock	0.25	2	1	100	100	SAS	0.25	0.248454	0.247471
Sim5051	I8_BC	I2_BC	100	KMostCommonInEachBlock	0.3	2	1	100	100	SAS	0.3	0.30246	0.299906
Sim5052	I8_BC	I2_BC	100	KMostCommonInEachBlock	0.35	2	1	100	100	SAS	0.35	0.350378	0.346694
Sim5053	I8_BC	I2_BC	100	KMostCommonInEachBlock	0.4	2	1	100	100	SAS	0.4	0.404306	0.39922
Sim5054	I8_BC	I2_BC	100	KMostCommonInEachBlock	0.45	2	1	100	100	SAS	0.45	0.456264	0.451034
Sim5055	I8_BC	I2_BC	100	KMostCommonInEachBlock	0.5	2	1	100	100	SAS	0.5	0.505181	0.497752
Sim5056	I8_BC	I2_BC	100	KMostCommonInEachBlock	0.6	2	1	100	100	SAS	0.6	0.605721	0.597286
Sim5057	I8_BC	I2_BC	100	KMostCommonInEachBlock	0.7	2	1	100	100	SAS	0.7	0.713123	0.699542
Sim5058	I8_BC	I2_BC	100	KMostCommonInEachBlock	0.8	2	1	100	100	SAS	0.8	0.813575	0.796569
Sim5059	I8_BC	I2_BC	100	KMostCommonInEachBlock	0.9	2	1	100	100	SAS	0.9	0.914656	0.896718
Sim5060	I8_BC	I2_BC	100	KMostCommonInEachBlock	0.95	2	1	100	100	SAS	0.95	0.962789	0.943471
Sim5061	I8_BC	I2_BC	100	KMostCommonInEachBlock	1	2	1	100	100	SAS	1	1	0.99404
Sim5062	I8_BC	I3_BC	100	KMostCommonInEachBlock	0	2	1	100	100	MXL	0	1e-09	1e-09
Sim5063	I8_BC	I3_BC	100	KMostCommonInEachBlock	0.0001	2	1	100	100	MXL	0.0001	1e-09	1e-09
Sim5064	I8_BC	I3_BC	100	KMostCommonInEachBlock	0.0002	2	1	100	100	MXL	0.0002	0.000347902	0.000174046
Sim5065	I8_BC	I3_BC	100	KMostCommonInEachBlock	0.0003	2	1	100	100	MXL	0.0003	0.000217549	0.000217544
Sim5066	I8_BC	I3_BC	100	KMostCommonInEachBlock	0.0004	2	1	100	100	MXL	0.0004	0.000391505	0.000391503
Sim5067	I8_BC	I3_BC	100	KMostCommonInEachBlock	0.0005	2	1	100	100	MXL	0.0005	0.000831923	0.000413232
Sim5068	I8_BC	I3_BC	100	KMostCommonInEachBlock	0.0006	2	1	100	100	MXL	0.0006	0.000674155	0.000674155
Sim5069	I8_BC	I3_BC	100	KMostCommonInEachBlock	0.0007	2	1	100	100	MXL	0.0007	0.00107873	0.000543805
Sim5070	I8_BC	I3_BC	100	KMostCommonInEachBlock	0.0008	2	1	100	100	MXL	0.0008	0.000673968	0.000673968
Sim5071	I8_BC	I3_BC	100	KMostCommonInEachBlock	0.0009	2	1	100	100	MXL	0.0009	0.00106495	0.000869657
Sim5072	I8_BC	I3_BC	100	KMostCommonInEachBlock	0.001	2	1	100	100	MXL	0.001	0.00151588	0.00119542
Sim5073	I8_BC	I3_BC	100	KMostCommonInEachBlock	0.002	2	1	100	100	MXL	0.002	0.00221837	0.0016789
Sim5074	I8_BC	I3_BC	100	KMostCommonInEachBlock	0.003	2	1	100	100	MXL	0.003	0.00389998	0.00292948
Sim5075	I8_BC	I3_BC	100	KMostCommonInEachBlock	0.004	2	1	100	100	MXL	0.004	0.0044548	0.00390163
Sim5076	I8_BC	I3_BC	100	KMostCommonInEachBlock	0.005	2	1	100	100	MXL	0.005	0.00478456	0.00478456
Sim5077	I8_BC	I3_BC	100	KMostCommonInEachBlock	0.006	2	1	100	100	MXL	0.006	0.00564745	0.00564745
Sim5078	I8_BC	I3_BC	100	KMostCommonInEachBlock	0.007	2	1	100	100	MXL	0.007	0.006536	0.00632949
Sim5079	I8_BC	I3_BC	100	KMostCommonInEachBlock	0.008	2	1	100	100	MXL	0.008	0.00751499	0.00751498
Sim5080	I8_BC	I3_BC	100	KMostCommonInEachBlock	0.009	2	1	100	100	MXL	0.009	0.00849107	0.00838845
Sim5081	I8_BC	I3_BC	100	KMostCommonInEachBlock	0.01	2	1	100	100	MXL	0.01	0.00938765	0.0093877
Sim5082	I8_BC	I3_BC	100	KMostCommonInEachBlock	0.011	2	1	100	100	MXL	0.011	0.0120605	0.00944063
Sim5083	I8_BC	I3_BC	100	KMostCommonInEachBlock	0.012	2	1	100	100	MXL	0.012	0.0130265	0.0120434
Sim5084	I8_BC	I3_BC	100	KMostCommonInEachBlock	0.013	2	1	100	100	MXL	0.013	0.0118465	0.0118466
Sim5085	I8_BC	I3_BC	100	KMostCommonInEachBlock	0.014	2	1	100	100	MXL	0.014	0.0132787	0.0132787
Sim5086	I8_BC	I3_BC	100	KMostCommonInEachBlock	0.015	2	1	100	100	MXL	0.015	0.0150371	0.0141594
Sim5087	I8_BC	I3_BC	100	KMostCommonInEachBlock	0.016	2	1	100	100	MXL	0.016	0.0163607	0.0143543
Sim5088	I8_BC	I3_BC	100	KMostCommonInEachBlock	0.017	2	1	100	100	MXL	0.017	0.0182738	0.0166624
Sim5089	I8_BC	I3_BC	100	KMostCommonInEachBlock	0.018	2	1	100	100	MXL	0.018	0.0179222	0.0177674
Sim5090	I8_BC	I3_BC	100	KMostCommonInEachBlock	0.019	2	1	100	100	MXL	0.019	0.0177598	0.0174417
Sim5091	I8_BC	I3_BC	100	KMostCommonInEachBlock	0.02	2	1	100	100	MXL	0.02	0.0180069	0.0172448
Sim5092	I8_BC	I3_BC	100	KMostCommonInEachBlock	0.0225	2	1	100	100	MXL	0.0225	0.0221768	0.0212978
Sim5093	I8_BC	I3_BC	100	KMostCommonInEachBlock	0.025	2	1	100	100	MXL	0.025	0.0240091	0.0239757
Sim5094	I8_BC	I3_BC	100	KMostCommonInEachBlock	0.0275	2	1	100	100	MXL	0.0275	0.0263747	0.0259931
Sim5095	I8_BC	I3_BC	100	KMostCommonInEachBlock	0.03	2	1	100	100	MXL	0.03	0.027474	0.027474
Sim5096	I8_BC	I3_BC	100	KMostCommonInEachBlock	0.0325	2	1	100	100	MXL	0.0325	0.0314783	0.030835
Sim5097	I8_BC	I3_BC	100	KMostCommonInEachBlock	0.035	2	1	100	100	MXL	0.035	0.0342408	0.0342408
Sim5098	I8_BC	I3_BC	100	KMostCommonInEachBlock	0.0375	2	1	100	100	MXL	0.0375	0.0353345	0.0343706
Sim5099	I8_BC	I3_BC	100	KMostCommonInEachBlock	0.04	2	1	100	100	MXL	0.04	0.0394837	0.0389098
Sim5100	I8_BC	I3_BC	100	KMostCommonInEachBlock	0.0425	2	1	100	100	MXL	0.0425	0.0390207	0.0384425
Sim5101	I8_BC	I3_BC	100	KMostCommonInEachBlock	0.045	2	1	100	100	MXL	0.045	0.0426299	0.042491
Sim5102	I8_BC	I3_BC	100	KMostCommonInEachBlock	0.0475	2	1	100	100	MXL	0.0475	0.046431	0.0446818
Sim5103	I8_BC	I3_BC	100	KMostCommonInEachBlock	0.05	2	1	100	100	MXL	0.05	0.0475262	0.0469477
Sim5104	I8_BC	I3_BC	100	KMostCommonInEachBlock	0.06	2	1	100	100	MXL	0.06	0.0574701	0.0573197
Sim5105	I8_BC	I3_BC	100	KMostCommonInEachBlock	0.07	2	1	100	100	MXL	0.07	0.0712535	0.0682582
Sim5106	I8_BC	I3_BC	100	KMostCommonInEachBlock	0.08	2	1	100	100	MXL	0.08	0.0753717	0.075363
Sim5107	I8_BC	I3_BC	100	KMostCommonInEachBlock	0.09	2	1	100	100	MXL	0.09	0.0831987	0.0817226
Sim5108	I8_BC	I3_BC	100	KMostCommonInEachBlock	0.1	2	1	100	100	MXL	0.1	0.0969326	0.0949862
Sim5109	I8_BC	I3_BC	100	KMostCommonInEachBlock	0.15	2	1	100	100	MXL	0.15	0.145011	0.142042
Sim5110	I8_BC	I3_BC	100	KMostCommonInEachBlock	0.2	2	1	100	100	MXL	0.2	0.196248	0.191769
Sim5111	I8_BC	I3_BC	100	KMostCommonInEachBlock	0.25	2	1	100	100	MXL	0.25	0.24653	0.237773
Sim5112	I8_BC	I3_BC	100	KMostCommonInEachBlock	0.3	2	1	100	100	MXL	0.3	0.296436	0.287232
Sim5113	I8_BC	I3_BC	100	KMostCommonInEachBlock	0.35	2	1	100	100	MXL	0.35	0.34782	0.334436
Sim5114	I8_BC	I3_BC	100	KMostCommonInEachBlock	0.4	2	1	100	100	MXL	0.4	0.396524	0.381039
Sim5115	I8_BC	I3_BC	100	KMostCommonInEachBlock	0.45	2	1	100	100	MXL	0.45	0.451131	0.433228
Sim5116	I8_BC	I3_BC	100	KMostCommonInEachBlock	0.5	2	1	100	100	MXL	0.5	0.500528	0.479955
Sim5117	I8_BC	I3_BC	100	KMostCommonInEachBlock	0.6	2	1	100	100	MXL	0.6	0.604307	0.577438
Sim5118	I8_BC	I3_BC	100	KMostCommonInEachBlock	0.7	2	1	100	100	MXL	0.7	0.71306	0.677328
Sim5119	I8_BC	I3_BC	100	KMostCommonInEachBlock	0.8	2	1	100	100	MXL	0.8	0.8202	0.776786
Sim5120	I8_BC	I3_BC	100	KMostCommonInEachBlock	0.9	2	1	100	100	MXL	0.9	0.92151	0.8758
Sim5121	I8_BC	I3_BC	100	KMostCommonInEachBlock	0.95	2	1	100	100	MXL	0.95	0.9781	0.929143
Sim5122	I8_BC	I3_BC	100	KMostCommonInEachBlock	1	2	1	100	100	MXL	1	1	0.980347
Sim5123	I2_BC	I3_BC	100	KMostCommonInEachBlock	0	2	1	100	100	MXL	0	1e-09	1e-09
Sim5124	I2_BC	I3_BC	100	KMostCommonInEachBlock	0.0001	2	1	100	100	MXL	0.0001	6.82025e-05	6.82025e-05
Sim5125	I2_BC	I3_BC	100	KMostCommonInEachBlock	0.0002	2	1	100	100	MXL	0.0002	0.00022982	0.000229809
Sim5126	I2_BC	I3_BC	100	KMostCommonInEachBlock	0.0003	2	1	100	100	MXL	0.0003	0.000271572	0.000271568
Sim5127	I2_BC	I3_BC	100	KMostCommonInEachBlock	0.0004	2	1	100	100	MXL	0.0004	0.000355137	0.000355076
Sim5128	I2_BC	I3_BC	100	KMostCommonInEachBlock	0.0005	2	1	100	100	MXL	0.0005	0.000438636	0.000438646
Sim5129	I2_BC	I3_BC	100	KMostCommonInEachBlock	0.0006	2	1	100	100	MXL	0.0006	0.000668145	0.000668145
Sim5130	I2_BC	I3_BC	100	KMostCommonInEachBlock	0.0007	2	1	100	100	MXL	0.0007	0.000522055	0.000522055
Sim5131	I2_BC	I3_BC	100	KMostCommonInEachBlock	0.0008	2	1	100	100	MXL	0.0008	0.00154621	0.000772576
Sim5132	I2_BC	I3_BC	100	KMostCommonInEachBlock	0.0009	2	1	100	100	MXL	0.0009	0.000897702	0.000897749
Sim5133	I2_BC	I3_BC	100	KMostCommonInEachBlock	0.001	2	1	100	100	MXL	0.001	0.00102286	0.00102287
Sim5134	I2_BC	I3_BC	100	KMostCommonInEachBlock	0.002	2	1	100	100	MXL	0.002	0.00187701	0.00187701
Sim5135	I2_BC	I3_BC	100	KMostCommonInEachBlock	0.003	2	1	100	100	MXL	0.003	0.00289477	0.00289469
Sim5136	I2_BC	I3_BC	100	KMostCommonInEachBlock	0.004	2	1	100	100	MXL	0.004	0.00449587	0.00449587
Sim5137	I2_BC	I3_BC	100	KMostCommonInEachBlock	0.005	2	1	100	100	MXL	0.005	0.00572873	0.00459649
Sim5138	I2_BC	I3_BC	100	KMostCommonInEachBlock	0.006	2	1	100	100	MXL	0.006	0.00663943	0.0056219
Sim5139	I2_BC	I3_BC	100	KMostCommonInEachBlock	0.007	2	1	100	100	MXL	0.007	0.00728315	0.00728314
Sim5140	I2_BC	I3_BC	100	KMostCommonInEachBlock	0.008	2	1	100	100	MXL	0.008	0.00771743	0.00771743
Sim5141	I2_BC	I3_BC	100	KMostCommonInEachBlock	0.009	2	1	100	100	MXL	0.009	0.00789695	0.00789695
Sim5142	I2_BC	I3_BC	100	KMostCommonInEachBlock	0.01	2	1	100	100	MXL	0.01	0.0107558	0.0100379
Sim5143	I2_BC	I3_BC	100	KMostCommonInEachBlock	0.011	2	1	100	100	MXL	0.011	0.0107991	0.0106705
Sim5144	I2_BC	I3_BC	100	KMostCommonInEachBlock	0.012	2	1	100	100	MXL	0.012	0.0113001	0.0113001
Sim5145	I2_BC	I3_BC	100	KMostCommonInEachBlock	0.013	2	1	100	100	MXL	0.013	0.0133314	0.0133313
Sim5146	I2_BC	I3_BC	100	KMostCommonInEachBlock	0.014	2	1	100	100	MXL	0.014	0.0136219	0.0136219
Sim5147	I2_BC	I3_BC	100	KMostCommonInEachBlock	0.015	2	1	100	100	MXL	0.015	0.0153037	0.0153037
Sim5148	I2_BC	I3_BC	100	KMostCommonInEachBlock	0.016	2	1	100	100	MXL	0.016	0.0158284	0.0157838
Sim5149	I2_BC	I3_BC	100	KMostCommonInEachBlock	0.017	2	1	100	100	MXL	0.017	0.0179865	0.0174072
Sim5150	I2_BC	I3_BC	100	KMostCommonInEachBlock	0.018	2	1	100	100	MXL	0.018	0.0180267	0.0177481
Sim5151	I2_BC	I3_BC	100	KMostCommonInEachBlock	0.019	2	1	100	100	MXL	0.019	0.0182546	0.0182546
Sim5152	I2_BC	I3_BC	100	KMostCommonInEachBlock	0.02	2	1	100	100	MXL	0.02	0.0202828	0.0202828
Sim5153	I2_BC	I3_BC	100	KMostCommonInEachBlock	0.0225	2	1	100	100	MXL	0.0225	0.0224973	0.0224973
Sim5154	I2_BC	I3_BC	100	KMostCommonInEachBlock	0.025	2	1	100	100	MXL	0.025	0.0246764	0.0240735
Sim5155	I2_BC	I3_BC	100	KMostCommonInEachBlock	0.0275	2	1	100	100	MXL	0.0275	0.0276521	0.0276521
Sim5156	I2_BC	I3_BC	100	KMostCommonInEachBlock	0.03	2	1	100	100	MXL	0.03	0.029267	0.029267
Sim5157	I2_BC	I3_BC	100	KMostCommonInEachBlock	0.0325	2	1	100	100	MXL	0.0325	0.0321391	0.0321391
Sim5158	I2_BC	I3_BC	100	KMostCommonInEachBlock	0.035	2	1	100	100	MXL	0.035	0.0340166	0.0338767
Sim5159	I2_BC	I3_BC	100	KMostCommonInEachBlock	0.0375	2	1	100	100	MXL	0.0375	0.0364534	0.0364532
Sim5160	I2_BC	I3_BC	100	KMostCommonInEachBlock	0.04	2	1	100	100	MXL	0.04	0.0385376	0.0384782
Sim5161	I2_BC	I3_BC	100	KMostCommonInEachBlock	0.0425	2	1	100	100	MXL	0.0425	0.0425317	0.0425317
Sim5162	I2_BC	I3_BC	100	KMostCommonInEachBlock	0.045	2	1	100	100	MXL	0.045	0.0442301	0.0441133
Sim5163	I2_BC	I3_BC	100	KMostCommonInEachBlock	0.0475	2	1	100	100	MXL	0.0475	0.0465707	0.0461194
Sim5164	I2_BC	I3_BC	100	KMostCommonInEachBlock	0.05	2	1	100	100	MXL	0.05	0.0487818	0.0482629
Sim5165	I2_BC	I3_BC	100	KMostCommonInEachBlock	0.06	2	1	100	100	MXL	0.06	0.0577487	0.0577487
Sim5166	I2_BC	I3_BC	100	KMostCommonInEachBlock	0.07	2	1	100	100	MXL	0.07	0.0687633	0.0686259
Sim5167	I2_BC	I3_BC	100	KMostCommonInEachBlock	0.08	2	1	100	100	MXL	0.08	0.0770947	0.0768801
Sim5168	I2_BC	I3_BC	100	KMostCommonInEachBlock	0.09	2	1	100	100	MXL	0.09	0.0906381	0.0900239
Sim5169	I2_BC	I3_BC	100	KMostCommonInEachBlock	0.1	2	1	100	100	MXL	0.1	0.0989079	0.0977664
Sim5170	I2_BC	I3_BC	100	KMostCommonInEachBlock	0.15	2	1	100	100	MXL	0.15	0.14815	0.147224
Sim5171	I2_BC	I3_BC	100	KMostCommonInEachBlock	0.2	2	1	100	100	MXL	0.2	0.197276	0.197277
Sim5172	I2_BC	I3_BC	100	KMostCommonInEachBlock	0.25	2	1	100	100	MXL	0.25	0.248513	0.24714
Sim5173	I2_BC	I3_BC	100	KMostCommonInEachBlock	0.3	2	1	100	100	MXL	0.3	0.298359	0.295548
Sim5174	I2_BC	I3_BC	100	KMostCommonInEachBlock	0.35	2	1	100	100	MXL	0.35	0.34879	0.347139
Sim5175	I2_BC	I3_BC	100	KMostCommonInEachBlock	0.4	2	1	100	100	MXL	0.4	0.39902	0.394918
Sim5176	I2_BC	I3_BC	100	KMostCommonInEachBlock	0.45	2	1	100	100	MXL	0.45	0.451604	0.44674
Sim5177	I2_BC	I3_BC	100	KMostCommonInEachBlock	0.5	2	1	100	100	MXL	0.5	0.501271	0.494856
Sim5178	I2_BC	I3_BC	100	KMostCommonInEachBlock	0.6	2	1	100	100	MXL	0.6	0.605462	0.595437
Sim5179	I2_BC	I3_BC	100	KMostCommonInEachBlock	0.7	2	1	100	100	MXL	0.7	0.713629	0.699624
Sim5180	I2_BC	I3_BC	100	KMostCommonInEachBlock	0.8	2	1	100	100	MXL	0.8	0.826283	0.803375
Sim5181	I2_BC	I3_BC	100	KMostCommonInEachBlock	0.9	2	1	100	100	MXL	0.9	0.927936	0.902003
Sim5182	I2_BC	I3_BC	100	KMostCommonInEachBlock	0.95	2	1	100	100	MXL	0.95	0.983882	0.955515
Sim5183	I2_BC	I3_BC	100	KMostCommonInEachBlock	1	2	1	100	100	MXL	1	1	1
Sim5184	I8_BC	I2_BC	100	KMostCommonInEachBlock	0	1	1	100	100	SAS	0	1e-09	1e-09
Sim5185	I8_BC	I2_BC	100	KMostCommonInEachBlock	0.0001	1	1	100	100	SAS	0.0001	6.74479e-05	6.74479e-05
Sim5186	I8_BC	I2_BC	100	KMostCommonInEachBlock	0.0002	1	1	100	100	SAS	0.0002	1e-09	1e-09
Sim5187	I8_BC	I2_BC	100	KMostCommonInEachBlock	0.0003	1	1	100	100	SAS	0.0003	0.000110325	0.000110252
Sim5188	I8_BC	I2_BC	100	KMostCommonInEachBlock	0.0004	1	1	100	100	SAS	0.0004	0.00094783	0.000469855
Sim5189	I8_BC	I2_BC	100	KMostCommonInEachBlock	0.0005	1	1	100	100	SAS	0.0005	0.000572889	0.000454618
Sim5190	I8_BC	I2_BC	100	KMostCommonInEachBlock	0.0006	1	1	100	100	SAS	0.0006	0.000605171	0.000605171
Sim5191	I8_BC	I2_BC	100	KMostCommonInEachBlock	0.0007	1	1	100	100	SAS	0.0007	0.000674215	0.000674214
Sim5192	I8_BC	I2_BC	100	KMostCommonInEachBlock	0.0008	1	1	100	100	SAS	0.0008	0.00219914	0.00110859
Sim5193	I8_BC	I2_BC	100	KMostCommonInEachBlock	0.0009	1	1	100	100	SAS	0.0009	0.000847762	0.000674017
Sim5194	I8_BC	I2_BC	100	KMostCommonInEachBlock	0.001	1	1	100	100	SAS	0.001	0.00143223	0.0011446
Sim5195	I8_BC	I2_BC	100	KMostCommonInEachBlock	0.002	1	1	100	100	SAS	0.002	0.00166739	0.00158629
Sim5196	I8_BC	I2_BC	100	KMostCommonInEachBlock	0.003	1	1	100	100	SAS	0.003	0.00323516	0.00323516
Sim5197	I8_BC	I2_BC	100	KMostCommonInEachBlock	0.004	1	1	100	100	SAS	0.004	0.00535877	0.00397309
Sim5198	I8_BC	I2_BC	100	KMostCommonInEachBlock	0.005	1	1	100	100	SAS	0.005	0.00556822	0.00556819
Sim5199	I8_BC	I2_BC	100	KMostCommonInEachBlock	0.006	1	1	100	100	SAS	0.006	0.00736651	0.00559807
Sim5200	I8_BC	I2_BC	100	KMostCommonInEachBlock	0.007	1	1	100	100	SAS	0.007	0.00740312	0.00740312
Sim5201	I8_BC	I2_BC	100	KMostCommonInEachBlock	0.008	1	1	100	100	SAS	0.008	0.00826072	0.00788083
Sim5202	I8_BC	I2_BC	100	KMostCommonInEachBlock	0.009	1	1	100	100	SAS	0.009	0.0103289	0.00961609
Sim5203	I8_BC	I2_BC	100	KMostCommonInEachBlock	0.01	1	1	100	100	SAS	0.01	0.00977413	0.00977412
Sim5204	I8_BC	I2_BC	100	KMostCommonInEachBlock	0.011	1	1	100	100	SAS	0.011	0.0103971	0.0103971
Sim5205	I8_BC	I2_BC	100	KMostCommonInEachBlock	0.012	1	1	100	100	SAS	0.012	0.0118213	0.0118051
Sim5206	I8_BC	I2_BC	100	KMostCommonInEachBlock	0.013	1	1	100	100	SAS	0.013	0.0124226	0.0124224
Sim5207	I8_BC	I2_BC	100	KMostCommonInEachBlock	0.014	1	1	100	100	SAS	0.014	0.0140419	0.0138539
Sim5208	I8_BC	I2_BC	100	KMostCommonInEachBlock	0.015	1	1	100	100	SAS	0.015	0.0160356	0.0145563
Sim5209	I8_BC	I2_BC	100	KMostCommonInEachBlock	0.016	1	1	100	100	SAS	0.016	0.0167202	0.0167202
Sim5210	I8_BC	I2_BC	100	KMostCommonInEachBlock	0.017	1	1	100	100	SAS	0.017	0.0171764	0.0164226
Sim5211	I8_BC	I2_BC	100	KMostCommonInEachBlock	0.018	1	1	100	100	SAS	0.018	0.0180274	0.0174218
Sim5212	I8_BC	I2_BC	100	KMostCommonInEachBlock	0.019	1	1	100	100	SAS	0.019	0.0193337	0.0178487
Sim5213	I8_BC	I2_BC	100	KMostCommonInEachBlock	0.02	1	1	100	100	SAS	0.02	0.0284538	0.0207641
Sim5214	I8_BC	I2_BC	100	KMostCommonInEachBlock	0.0225	1	1	100	100	SAS	0.0225	0.0232252	0.0225594
Sim5215	I8_BC	I2_BC	100	KMostCommonInEachBlock	0.025	1	1	100	100	SAS	0.025	0.0247453	0.0247453
Sim5216	I8_BC	I2_BC	100	KMostCommonInEachBlock	0.0275	1	1	100	100	SAS	0.0275	0.0253393	0.0253393
Sim5217	I8_BC	I2_BC	100	KMostCommonInEachBlock	0.03	1	1	100	100	SAS	0.03	0.0285193	0.0285193
Sim5218	I8_BC	I2_BC	100	KMostCommonInEachBlock	0.0325	1	1	100	100	SAS	0.0325	0.0325668	0.0325668
Sim5219	I8_BC	I2_BC	100	KMostCommonInEachBlock	0.035	1	1	100	100	SAS	0.035	0.0377223	0.0361506
Sim5220	I8_BC	I2_BC	100	KMostCommonInEachBlock	0.0375	1	1	100	100	SAS	0.0375	0.0366197	0.0366196
Sim5221	I8_BC	I2_BC	100	KMostCommonInEachBlock	0.04	1	1	100	100	SAS	0.04	0.0396067	0.0388724
Sim5222	I8_BC	I2_BC	100	KMostCommonInEachBlock	0.0425	1	1	100	100	SAS	0.0425	0.0428863	0.0427855
Sim5223	I8_BC	I2_BC	100	KMostCommonInEachBlock	0.045	1	1	100	100	SAS	0.045	0.0446759	0.0436068
Sim5224	I8_BC	I2_BC	100	KMostCommonInEachBlock	0.0475	1	1	100	100	SAS	0.0475	0.0486563	0.0480654
Sim5225	I8_BC	I2_BC	100	KMostCommonInEachBlock	0.05	1	1	100	100	SAS	0.05	0.0507863	0.0498339
Sim5226	I8_BC	I2_BC	100	KMostCommonInEachBlock	0.06	1	1	100	100	SAS	0.06	0.0608707	0.060752
Sim5227	I8_BC	I2_BC	100	KMostCommonInEachBlock	0.07	1	1	100	100	SAS	0.07	0.0713023	0.0701125
Sim5228	I8_BC	I2_BC	100	KMostCommonInEachBlock	0.08	1	1	100	100	SAS	0.08	0.0797108	0.0793724
Sim5229	I8_BC	I2_BC	100	KMostCommonInEachBlock	0.09	1	1	100	100	SAS	0.09	0.0900227	0.090015
Sim5230	I8_BC	I2_BC	100	KMostCommonInEachBlock	0.1	1	1	100	100	SAS	0.1	0.0989683	0.0989007
Sim5231	I8_BC	I2_BC	100	KMostCommonInEachBlock	0.15	1	1	100	100	SAS	0.15	0.148814	0.148813
Sim5232	I8_BC	I2_BC	100	KMostCommonInEachBlock	0.2	1	1	100	100	SAS	0.2	0.197246	0.197246
Sim5233	I8_BC	I2_BC	100	KMostCommonInEachBlock	0.25	1	1	100	100	SAS	0.25	0.248487	0.247218
Sim5234	I8_BC	I2_BC	100	KMostCommonInEachBlock	0.3	1	1	100	100	SAS	0.3	0.30372	0.302967
Sim5235	I8_BC	I2_BC	100	KMostCommonInEachBlock	0.35	1	1	100	100	SAS	0.35	0.350694	0.350219
Sim5236	I8_BC	I2_BC	100	KMostCommonInEachBlock	0.4	1	1	100	100	SAS	0.4	0.406105	0.4023
Sim5237	I8_BC	I2_BC	100	KMostCommonInEachBlock	0.45	1	1	100	100	SAS	0.45	0.452695	0.451793
Sim5238	I8_BC	I2_BC	100	KMostCommonInEachBlock	0.5	1	1	100	100	SAS	0.5	0.499492	0.496421
Sim5239	I8_BC	I2_BC	100	KMostCommonInEachBlock	0.6	1	1	100	100	SAS	0.6	0.599504	0.596934
Sim5240	I8_BC	I2_BC	100	KMostCommonInEachBlock	0.7	1	1	100	100	SAS	0.7	0.704998	0.695218
Sim5241	I8_BC	I2_BC	100	KMostCommonInEachBlock	0.8	1	1	100	100	SAS	0.8	0.80161	0.794113
Sim5242	I8_BC	I2_BC	100	KMostCommonInEachBlock	0.9	1	1	100	100	SAS	0.9	0.908096	0.895364
Sim5243	I8_BC	I2_BC	100	KMostCommonInEachBlock	0.95	1	1	100	100	SAS	0.95	0.961295	0.948172
Sim5244	I8_BC	I2_BC	100	KMostCommonInEachBlock	1	1	1	100	100	SAS	1	1	0.99027
Sim5245	I8_BC	I3_BC	100	KMostCommonInEachBlock	0	1	1	100	100	MXL	0	1e-09	1e-09
Sim5246	I8_BC	I3_BC	100	KMostCommonInEachBlock	0.0001	1	1	100	100	MXL	0.0001	1e-09	1e-09
Sim5247	I8_BC	I3_BC	100	KMostCommonInEachBlock	0.0002	1	1	100	100	MXL	0.0002	1e-09	1e-09
Sim5248	I8_BC	I3_BC	100	KMostCommonInEachBlock	0.0003	1	1	100	100	MXL	0.0003	0.000146945	0.000146947
Sim5249	I8_BC	I3_BC	100	KMostCommonInEachBlock	0.0004	1	1	100	100	MXL	0.0004	0.000492351	0.000388275
Sim5250	I8_BC	I3_BC	100	KMostCommonInEachBlock	0.0005	1	1	100	100	MXL	0.0005	0.00118561	0.000589515
Sim5251	I8_BC	I3_BC	100	KMostCommonInEachBlock	0.0006	1	1	100	100	MXL	0.0006	0.000765151	0.000441949
Sim5252	I8_BC	I3_BC	100	KMostCommonInEachBlock	0.0007	1	1	100	100	MXL	0.0007	0.000698693	0.00069867
Sim5253	I8_BC	I3_BC	100	KMostCommonInEachBlock	0.0008	1	1	100	100	MXL	0.0008	0.00207781	0.00106785
Sim5254	I8_BC	I3_BC	100	KMostCommonInEachBlock	0.0009	1	1	100	100	MXL	0.0009	0.000810905	0.000810879
Sim5255	I8_BC	I3_BC	100	KMostCommonInEachBlock	0.001	1	1	100	100	MXL	0.001	0.00106894	0.00106894
Sim5256	I8_BC	I3_BC	100	KMostCommonInEachBlock	0.002	1	1	100	100	MXL	0.002	0.00281364	0.00194671
Sim5257	I8_BC	I3_BC	100	KMostCommonInEachBlock	0.003	1	1	100	100	MXL	0.003	0.00419852	0.00311456
Sim5258	I8_BC	I3_BC	100	KMostCommonInEachBlock	0.004	1	1	100	100	MXL	0.004	0.00517402	0.00394202
Sim5259	I8_BC	I3_BC	100	KMostCommonInEachBlock	0.005	1	1	100	100	MXL	0.005	0.00450494	0.004505
Sim5260	I8_BC	I3_BC	100	KMostCommonInEachBlock	0.006	1	1	100	100	MXL	0.006	0.00581474	0.00581474
Sim5261	I8_BC	I3_BC	100	KMostCommonInEachBlock	0.007	1	1	100	100	MXL	0.007	0.00839219	0.00641809
Sim5262	I8_BC	I3_BC	100	KMostCommonInEachBlock	0.008	1	1	100	100	MXL	0.008	0.00929065	0.00717295
Sim5263	I8_BC	I3_BC	100	KMostCommonInEachBlock	0.009	1	1	100	100	MXL	0.009	0.00845374	0.00845373
Sim5264	I8_BC	I3_BC	100	KMostCommonInEachBlock	0.01	1	1	100	100	MXL	0.01	0.00895377	0.00895377
Sim5265	I8_BC	I3_BC	100	KMostCommonInEachBlock	0.011	1	1	100	100	MXL	0.011	0.0113669	0.0092289
Sim5266	I8_BC	I3_BC	100	KMostCommonInEachBlock	0.012	1	1	100	100	MXL	0.012	0.011193	0.0098903
Sim5267	I8_BC	I3_BC	100	KMostCommonInEachBlock	0.013	1	1	100	100	MXL	0.013	0.0119607	0.0111918
Sim5268	I8_BC	I3_BC	100	KMostCommonInEachBlock	0.014	1	1	100	100	MXL	0.014	0.0130888	0.0129846
Sim5269	I8_BC	I3_BC	100	KMostCommonInEachBlock	0.015	1	1	100	100	MXL	0.015	0.013915	0.013915
Sim5270	I8_BC	I3_BC	100	KMostCommonInEachBlock	0.016	1	1	100	100	MXL	0.016	0.0190638	0.0142191
Sim5271	I8_BC	I3_BC	100	KMostCommonInEachBlock	0.017	1	1	100	100	MXL	0.017	0.0164462	0.0159559
Sim5272	I8_BC	I3_BC	100	KMostCommonInEachBlock	0.018	1	1	100	100	MXL	0.018	0.0177366	0.0176328
Sim5273	I8_BC	I3_BC	100	KMostCommonInEachBlock	0.019	1	1	100	100	MXL	0.019	0.0177456	0.0173187
Sim5274	I8_BC	I3_BC	100	KMostCommonInEachBlock	0.02	1	1	100	100	MXL	0.02	0.0188816	0.0188816
Sim5275	I8_BC	I3_BC	100	KMostCommonInEachBlock	0.0225	1	1	100	100	MXL	0.0225	0.0221337	0.0221337
Sim5276	I8_BC	I3_BC	100	KMostCommonInEachBlock	0.025	1	1	100	100	MXL	0.025	0.0237121	0.02322
Sim5277	I8_BC	I3_BC	100	KMostCommonInEachBlock	0.0275	1	1	100	100	MXL	0.0275	0.0274602	0.0257755
Sim5278	I8_BC	I3_BC	100	KMostCommonInEachBlock	0.03	1	1	100	100	MXL	0.03	0.0277724	0.0272645
Sim5279	I8_BC	I3_BC	100	KMostCommonInEachBlock	0.0325	1	1	100	100	MXL	0.0325	0.0317362	0.0310964
Sim5280	I8_BC	I3_BC	100	KMostCommonInEachBlock	0.035	1	1	100	100	MXL	0.035	0.0330866	0.0316914
Sim5281	I8_BC	I3_BC	100	KMostCommonInEachBlock	0.0375	1	1	100	100	MXL	0.0375	0.0352222	0.0352222
Sim5282	I8_BC	I3_BC	100	KMostCommonInEachBlock	0.04	1	1	100	100	MXL	0.04	0.0390599	0.0390599
Sim5283	I8_BC	I3_BC	100	KMostCommonInEachBlock	0.0425	1	1	100	100	MXL	0.0425	0.0416106	0.0416106
Sim5284	I8_BC	I3_BC	100	KMostCommonInEachBlock	0.045	1	1	100	100	MXL	0.045	0.0439537	0.0426476
Sim5285	I8_BC	I3_BC	100	KMostCommonInEachBlock	0.0475	1	1	100	100	MXL	0.0475	0.0440582	0.0440583
Sim5286	I8_BC	I3_BC	100	KMostCommonInEachBlock	0.05	1	1	100	100	MXL	0.05	0.0480406	0.0479161
Sim5287	I8_BC	I3_BC	100	KMostCommonInEachBlock	0.06	1	1	100	100	MXL	0.06	0.0554704	0.055469
Sim5288	I8_BC	I3_BC	100	KMostCommonInEachBlock	0.07	1	1	100	100	MXL	0.07	0.0681455	0.0671597
Sim5289	I8_BC	I3_BC	100	KMostCommonInEachBlock	0.08	1	1	100	100	MXL	0.08	0.0780308	0.0780236
Sim5290	I8_BC	I3_BC	100	KMostCommonInEachBlock	0.09	1	1	100	100	MXL	0.09	0.08642	0.0824475
Sim5291	I8_BC	I3_BC	100	KMostCommonInEachBlock	0.1	1	1	100	100	MXL	0.1	0.0957881	0.0957884
Sim5292	I8_BC	I3_BC	100	KMostCommonInEachBlock	0.15	1	1	100	100	MXL	0.15	0.143183	0.140801
Sim5293	I8_BC	I3_BC	100	KMostCommonInEachBlock	0.2	1	1	100	100	MXL	0.2	0.190394	0.190306
Sim5294	I8_BC	I3_BC	100	KMostCommonInEachBlock	0.25	1	1	100	100	MXL	0.25	0.242552	0.237181
Sim5295	I8_BC	I3_BC	100	KMostCommonInEachBlock	0.3	1	1	100	100	MXL	0.3	0.295021	0.288534
Sim5296	I8_BC	I3_BC	100	KMostCommonInEachBlock	0.35	1	1	100	100	MXL	0.35	0.340315	0.331794
Sim5297	I8_BC	I3_BC	100	KMostCommonInEachBlock	0.4	1	1	100	100	MXL	0.4	0.397259	0.387374
Sim5298	I8_BC	I3_BC	100	KMostCommonInEachBlock	0.45	1	1	100	100	MXL	0.45	0.442066	0.4288
Sim5299	I8_BC	I3_BC	100	KMostCommonInEachBlock	0.5	1	1	100	100	MXL	0.5	0.502246	0.481337
Sim5300	I8_BC	I3_BC	100	KMostCommonInEachBlock	0.6	1	1	100	100	MXL	0.6	0.603154	0.580885
Sim5301	I8_BC	I3_BC	100	KMostCommonInEachBlock	0.7	1	1	100	100	MXL	0.7	0.702298	0.677533
Sim5302	I8_BC	I3_BC	100	KMostCommonInEachBlock	0.8	1	1	100	100	MXL	0.8	0.813434	0.778859
Sim5303	I8_BC	I3_BC	100	KMostCommonInEachBlock	0.9	1	1	100	100	MXL	0.9	0.913178	0.874389
Sim5304	I8_BC	I3_BC	100	KMostCommonInEachBlock	0.95	1	1	100	100	MXL	0.95	0.975926	0.929512
Sim5305	I8_BC	I3_BC	100	KMostCommonInEachBlock	1	1	1	100	100	MXL	1	1	0.980277
Sim5306	I2_BC	I3_BC	100	KMostCommonInEachBlock	0	1	1	100	100	MXL	0	1e-09	1e-09
Sim5307	I2_BC	I3_BC	100	KMostCommonInEachBlock	0.0001	1	1	100	100	MXL	0.0001	0.000169048	0.000169062
Sim5308	I2_BC	I3_BC	100	KMostCommonInEachBlock	0.0002	1	1	100	100	MXL	0.0002	0.000150977	0.000151077
Sim5309	I2_BC	I3_BC	100	KMostCommonInEachBlock	0.0003	1	1	100	100	MXL	0.0003	0.000112054	0.000112073
Sim5310	I2_BC	I3_BC	100	KMostCommonInEachBlock	0.0004	1	1	100	100	MXL	0.0004	0.000474436	0.000232755
Sim5311	I2_BC	I3_BC	100	KMostCommonInEachBlock	0.0005	1	1	100	100	MXL	0.0005	0.00035436	0.00035436
Sim5312	I2_BC	I3_BC	100	KMostCommonInEachBlock	0.0006	1	1	100	100	MXL	0.0006	0.000953288	0.000473452
Sim5313	I2_BC	I3_BC	100	KMostCommonInEachBlock	0.0007	1	1	100	100	MXL	0.0007	0.00157226	0.00091811
Sim5314	I2_BC	I3_BC	100	KMostCommonInEachBlock	0.0008	1	1	100	100	MXL	0.0008	0.000854201	0.000854201
Sim5315	I2_BC	I3_BC	100	KMostCommonInEachBlock	0.0009	1	1	100	100	MXL	0.0009	0.000832352	0.000832352
Sim5316	I2_BC	I3_BC	100	KMostCommonInEachBlock	0.001	1	1	100	100	MXL	0.001	0.000861337	0.000861142
Sim5317	I2_BC	I3_BC	100	KMostCommonInEachBlock	0.002	1	1	100	100	MXL	0.002	0.00232518	0.00180275
Sim5318	I2_BC	I3_BC	100	KMostCommonInEachBlock	0.003	1	1	100	100	MXL	0.003	0.00583964	0.00290951
Sim5319	I2_BC	I3_BC	100	KMostCommonInEachBlock	0.004	1	1	100	100	MXL	0.004	0.00375997	0.00375999
Sim5320	I2_BC	I3_BC	100	KMostCommonInEachBlock	0.005	1	1	100	100	MXL	0.005	0.00491206	0.00491206
Sim5321	I2_BC	I3_BC	100	KMostCommonInEachBlock	0.006	1	1	100	100	MXL	0.006	0.00579362	0.00579361
Sim5322	I2_BC	I3_BC	100	KMostCommonInEachBlock	0.007	1	1	100	100	MXL	0.007	0.00731342	0.00678912
Sim5323	I2_BC	I3_BC	100	KMostCommonInEachBlock	0.008	1	1	100	100	MXL	0.008	0.00854549	0.00854415
Sim5324	I2_BC	I3_BC	100	KMostCommonInEachBlock	0.009	1	1	100	100	MXL	0.009	0.00907669	0.00907669
Sim5325	I2_BC	I3_BC	100	KMostCommonInEachBlock	0.01	1	1	100	100	MXL	0.01	0.00953898	0.00953897
Sim5326	I2_BC	I3_BC	100	KMostCommonInEachBlock	0.011	1	1	100	100	MXL	0.011	0.0118442	0.0110574
Sim5327	I2_BC	I3_BC	100	KMostCommonInEachBlock	0.012	1	1	100	100	MXL	0.012	0.0128475	0.0128475
Sim5328	I2_BC	I3_BC	100	KMostCommonInEachBlock	0.013	1	1	100	100	MXL	0.013	0.0133625	0.0125597
Sim5329	I2_BC	I3_BC	100	KMostCommonInEachBlock	0.014	1	1	100	100	MXL	0.014	0.0156021	0.0135748
Sim5330	I2_BC	I3_BC	100	KMostCommonInEachBlock	0.015	1	1	100	100	MXL	0.015	0.0144283	0.0144283
Sim5331	I2_BC	I3_BC	100	KMostCommonInEachBlock	0.016	1	1	100	100	MXL	0.016	0.0148813	0.0148813
Sim5332	I2_BC	I3_BC	100	KMostCommonInEachBlock	0.017	1	1	100	100	MXL	0.017	0.0169962	0.0169962
Sim5333	I2_BC	I3_BC	100	KMostCommonInEachBlock	0.018	1	1	100	100	MXL	0.018	0.0186669	0.0186669
Sim5334	I2_BC	I3_BC	100	KMostCommonInEachBlock	0.019	1	1	100	100	MXL	0.019	0.0193211	0.0193211
Sim5335	I2_BC	I3_BC	100	KMostCommonInEachBlock	0.02	1	1	100	100	MXL	0.02	0.0196148	0.0196148
Sim5336	I2_BC	I3_BC	100	KMostCommonInEachBlock	0.0225	1	1	100	100	MXL	0.0225	0.0234301	0.0228194
Sim5337	I2_BC	I3_BC	100	KMostCommonInEachBlock	0.025	1	1	100	100	MXL	0.025	0.0251063	0.0246339
Sim5338	I2_BC	I3_BC	100	KMostCommonInEachBlock	0.0275	1	1	100	100	MXL	0.0275	0.0267842	0.0263863
Sim5339	I2_BC	I3_BC	100	KMostCommonInEachBlock	0.03	1	1	100	100	MXL	0.03	0.0321614	0.0298899
Sim5340	I2_BC	I3_BC	100	KMostCommonInEachBlock	0.0325	1	1	100	100	MXL	0.0325	0.0330716	0.0309715
Sim5341	I2_BC	I3_BC	100	KMostCommonInEachBlock	0.035	1	1	100	100	MXL	0.035	0.0359383	0.0359383
Sim5342	I2_BC	I3_BC	100	KMostCommonInEachBlock	0.0375	1	1	100	100	MXL	0.0375	0.0365849	0.0365849
Sim5343	I2_BC	I3_BC	100	KMostCommonInEachBlock	0.04	1	1	100	100	MXL	0.04	0.0391607	0.0390179
Sim5344	I2_BC	I3_BC	100	KMostCommonInEachBlock	0.0425	1	1	100	100	MXL	0.0425	0.0404942	0.0404942
Sim5345	I2_BC	I3_BC	100	KMostCommonInEachBlock	0.045	1	1	100	100	MXL	0.045	0.0458433	0.0458433
Sim5346	I2_BC	I3_BC	100	KMostCommonInEachBlock	0.0475	1	1	100	100	MXL	0.0475	0.0476298	0.0476298
Sim5347	I2_BC	I3_BC	100	KMostCommonInEachBlock	0.05	1	1	100	100	MXL	0.05	0.0485791	0.0485791
Sim5348	I2_BC	I3_BC	100	KMostCommonInEachBlock	0.06	1	1	100	100	MXL	0.06	0.0590405	0.0577376
Sim5349	I2_BC	I3_BC	100	KMostCommonInEachBlock	0.07	1	1	100	100	MXL	0.07	0.0685491	0.0685492
Sim5350	I2_BC	I3_BC	100	KMostCommonInEachBlock	0.08	1	1	100	100	MXL	0.08	0.0795118	0.0795118
Sim5351	I2_BC	I3_BC	100	KMostCommonInEachBlock	0.09	1	1	100	100	MXL	0.09	0.0886602	0.0885473
Sim5352	I2_BC	I3_BC	100	KMostCommonInEachBlock	0.1	1	1	100	100	MXL	0.1	0.100285	0.0996865
Sim5353	I2_BC	I3_BC	100	KMostCommonInEachBlock	0.15	1	1	100	100	MXL	0.15	0.147309	0.147309
Sim5354	I2_BC	I3_BC	100	KMostCommonInEachBlock	0.2	1	1	100	100	MXL	0.2	0.197041	0.197041
Sim5355	I2_BC	I3_BC	100	KMostCommonInEachBlock	0.25	1	1	100	100	MXL	0.25	0.246516	0.24622
Sim5356	I2_BC	I3_BC	100	KMostCommonInEachBlock	0.3	1	1	100	100	MXL	0.3	0.299796	0.298551
Sim5357	I2_BC	I3_BC	100	KMostCommonInEachBlock	0.35	1	1	100	100	MXL	0.35	0.34436	0.34436
Sim5358	I2_BC	I3_BC	100	KMostCommonInEachBlock	0.4	1	1	100	100	MXL	0.4	0.396139	0.394152
Sim5359	I2_BC	I3_BC	100	KMostCommonInEachBlock	0.45	1	1	100	100	MXL	0.45	0.453512	0.449163
Sim5360	I2_BC	I3_BC	100	KMostCommonInEachBlock	0.5	1	1	100	100	MXL	0.5	0.49944	0.49505
Sim5361	I2_BC	I3_BC	100	KMostCommonInEachBlock	0.6	1	1	100	100	MXL	0.6	0.602309	0.597887
Sim5362	I2_BC	I3_BC	100	KMostCommonInEachBlock	0.7	1	1	100	100	MXL	0.7	0.706829	0.698782
Sim5363	I2_BC	I3_BC	100	KMostCommonInEachBlock	0.8	1	1	100	100	MXL	0.8	0.812103	0.799137
Sim5364	I2_BC	I3_BC	100	KMostCommonInEachBlock	0.9	1	1	100	100	MXL	0.9	0.917261	0.899791
Sim5365	I2_BC	I3_BC	100	KMostCommonInEachBlock	0.95	1	1	100	100	MXL	0.95	0.971474	0.955577
Sim5366	I2_BC	I3_BC	100	KMostCommonInEachBlock	1	1	1	100	100	MXL	1	1	1
Sim5367	I8_BC	I2_BC	100	KMostCommonInEachBlock	0	0.33	1	100	100	SAS	0	1e-09	1e-09
Sim5368	I8_BC	I2_BC	100	KMostCommonInEachBlock	0.0001	0.33	1	100	100	SAS	0.0001	1e-09	1e-09
Sim5369	I8_BC	I2_BC	100	KMostCommonInEachBlock	0.0002	0.33	1	100	100	SAS	0.0002	0.000308466	0.000308589
Sim5370	I8_BC	I2_BC	100	KMostCommonInEachBlock	0.0003	0.33	1	100	100	SAS	0.0003	7.12122e-05	7.12208e-05
Sim5371	I8_BC	I2_BC	100	KMostCommonInEachBlock	0.0004	0.33	1	100	100	SAS	0.0004	0.000810387	0.00040377
Sim5372	I8_BC	I2_BC	100	KMostCommonInEachBlock	0.0005	0.33	1	100	100	SAS	0.0005	0.000321907	0.000321924
Sim5373	I8_BC	I2_BC	100	KMostCommonInEachBlock	0.0006	0.33	1	100	100	SAS	0.0006	0.0002592	0.000259178
Sim5374	I8_BC	I2_BC	100	KMostCommonInEachBlock	0.0007	0.33	1	100	100	SAS	0.0007	0.000495358	0.000495543
Sim5375	I8_BC	I2_BC	100	KMostCommonInEachBlock	0.0008	0.33	1	100	100	SAS	0.0008	0.00245931	0.00122397
Sim5376	I8_BC	I2_BC	100	KMostCommonInEachBlock	0.0009	0.33	1	100	100	SAS	0.0009	0.0014214	0.00103428
Sim5377	I8_BC	I2_BC	100	KMostCommonInEachBlock	0.001	0.33	1	100	100	SAS	0.001	0.000611619	0.000611622
Sim5378	I8_BC	I2_BC	100	KMostCommonInEachBlock	0.002	0.33	1	100	100	SAS	0.002	0.0041095	0.00202288
Sim5379	I8_BC	I2_BC	100	KMostCommonInEachBlock	0.003	0.33	1	100	100	SAS	0.003	0.00671453	0.0033583
Sim5380	I8_BC	I2_BC	100	KMostCommonInEachBlock	0.004	0.33	1	100	100	SAS	0.004	0.00640482	0.00337736
Sim5381	I8_BC	I2_BC	100	KMostCommonInEachBlock	0.005	0.33	1	100	100	SAS	0.005	0.0100222	0.00494498
Sim5382	I8_BC	I2_BC	100	KMostCommonInEachBlock	0.006	0.33	1	100	100	SAS	0.006	0.00565332	0.00565331
Sim5383	I8_BC	I2_BC	100	KMostCommonInEachBlock	0.007	0.33	1	100	100	SAS	0.007	0.0102528	0.00787889
Sim5384	I8_BC	I2_BC	100	KMostCommonInEachBlock	0.008	0.33	1	100	100	SAS	0.008	0.0098814	0.00876734
Sim5385	I8_BC	I2_BC	100	KMostCommonInEachBlock	0.009	0.33	1	100	100	SAS	0.009	0.0108544	0.0108544
Sim5386	I8_BC	I2_BC	100	KMostCommonInEachBlock	0.01	0.33	1	100	100	SAS	0.01	0.00964514	0.00964502
Sim5387	I8_BC	I2_BC	100	KMostCommonInEachBlock	0.011	0.33	1	100	100	SAS	0.011	0.0124143	0.0112046
Sim5388	I8_BC	I2_BC	100	KMostCommonInEachBlock	0.012	0.33	1	100	100	SAS	0.012	0.0158371	0.0146325
Sim5389	I8_BC	I2_BC	100	KMostCommonInEachBlock	0.013	0.33	1	100	100	SAS	0.013	0.0127542	0.0124857
Sim5390	I8_BC	I2_BC	100	KMostCommonInEachBlock	0.014	0.33	1	100	100	SAS	0.014	0.0159068	0.013503
Sim5391	I8_BC	I2_BC	100	KMostCommonInEachBlock	0.015	0.33	1	100	100	SAS	0.015	0.0181368	0.0135585
Sim5392	I8_BC	I2_BC	100	KMostCommonInEachBlock	0.016	0.33	1	100	100	SAS	0.016	0.0184243	0.0167834
Sim5393	I8_BC	I2_BC	100	KMostCommonInEachBlock	0.017	0.33	1	100	100	SAS	0.017	0.0161673	0.0161673
Sim5394	I8_BC	I2_BC	100	KMostCommonInEachBlock	0.018	0.33	1	100	100	SAS	0.018	0.0180068	0.0180067
Sim5395	I8_BC	I2_BC	100	KMostCommonInEachBlock	0.019	0.33	1	100	100	SAS	0.019	0.0196019	0.0196019
Sim5396	I8_BC	I2_BC	100	KMostCommonInEachBlock	0.02	0.33	1	100	100	SAS	0.02	0.0269644	0.0209531
Sim5397	I8_BC	I2_BC	100	KMostCommonInEachBlock	0.0225	0.33	1	100	100	SAS	0.0225	0.0236631	0.0236631
Sim5398	I8_BC	I2_BC	100	KMostCommonInEachBlock	0.025	0.33	1	100	100	SAS	0.025	0.0257551	0.023438
Sim5399	I8_BC	I2_BC	100	KMostCommonInEachBlock	0.0275	0.33	1	100	100	SAS	0.0275	0.026705	0.0248674
Sim5400	I8_BC	I2_BC	100	KMostCommonInEachBlock	0.03	0.33	1	100	100	SAS	0.03	0.030896	0.0300721
Sim5401	I8_BC	I2_BC	100	KMostCommonInEachBlock	0.0325	0.33	1	100	100	SAS	0.0325	0.031313	0.031313
Sim5402	I8_BC	I2_BC	100	KMostCommonInEachBlock	0.035	0.33	1	100	100	SAS	0.035	0.0334077	0.0334077
Sim5403	I8_BC	I2_BC	100	KMostCommonInEachBlock	0.0375	0.33	1	100	100	SAS	0.0375	0.0403135	0.0389149
Sim5404	I8_BC	I2_BC	100	KMostCommonInEachBlock	0.04	0.33	1	100	100	SAS	0.04	0.0490351	0.0378332
Sim5405	I8_BC	I2_BC	100	KMostCommonInEachBlock	0.0425	0.33	1	100	100	SAS	0.0425	0.0430035	0.0420957
Sim5406	I8_BC	I2_BC	100	KMostCommonInEachBlock	0.045	0.33	1	100	100	SAS	0.045	0.0499066	0.0477671
Sim5407	I8_BC	I2_BC	100	KMostCommonInEachBlock	0.0475	0.33	1	100	100	SAS	0.0475	0.0555032	0.0507701
Sim5408	I8_BC	I2_BC	100	KMostCommonInEachBlock	0.05	0.33	1	100	100	SAS	0.05	0.0480786	0.0480473
Sim5409	I8_BC	I2_BC	100	KMostCommonInEachBlock	0.06	0.33	1	100	100	SAS	0.06	0.0585204	0.0585204
Sim5410	I8_BC	I2_BC	100	KMostCommonInEachBlock	0.07	0.33	1	100	100	SAS	0.07	0.0798113	0.0689345
Sim5411	I8_BC	I2_BC	100	KMostCommonInEachBlock	0.08	0.33	1	100	100	SAS	0.08	0.0817584	0.0816326
Sim5412	I8_BC	I2_BC	100	KMostCommonInEachBlock	0.09	0.33	1	100	100	SAS	0.09	0.0908854	0.09078
Sim5413	I8_BC	I2_BC	100	KMostCommonInEachBlock	0.1	0.33	1	100	100	SAS	0.1	0.106165	0.100775
Sim5414	I8_BC	I2_BC	100	KMostCommonInEachBlock	0.15	0.33	1	100	100	SAS	0.15	0.148214	0.14684
Sim5415	I8_BC	I2_BC	100	KMostCommonInEachBlock	0.2	0.33	1	100	100	SAS	0.2	0.199156	0.199156
Sim5416	I8_BC	I2_BC	100	KMostCommonInEachBlock	0.25	0.33	1	100	100	SAS	0.25	0.250725	0.248485
Sim5417	I8_BC	I2_BC	100	KMostCommonInEachBlock	0.3	0.33	1	100	100	SAS	0.3	0.300698	0.300327
Sim5418	I8_BC	I2_BC	100	KMostCommonInEachBlock	0.35	0.33	1	100	100	SAS	0.35	0.350187	0.347111
Sim5419	I8_BC	I2_BC	100	KMostCommonInEachBlock	0.4	0.33	1	100	100	SAS	0.4	0.398003	0.397986
Sim5420	I8_BC	I2_BC	100	KMostCommonInEachBlock	0.45	0.33	1	100	100	SAS	0.45	0.443274	0.441323
Sim5421	I8_BC	I2_BC	100	KMostCommonInEachBlock	0.5	0.33	1	100	100	SAS	0.5	0.508828	0.508828
Sim5422	I8_BC	I2_BC	100	KMostCommonInEachBlock	0.6	0.33	1	100	100	SAS	0.6	0.594065	0.594066
Sim5423	I8_BC	I2_BC	100	KMostCommonInEachBlock	0.7	0.33	1	100	100	SAS	0.7	0.708476	0.701606
Sim5424	I8_BC	I2_BC	100	KMostCommonInEachBlock	0.8	0.33	1	100	100	SAS	0.8	0.789208	0.788817
Sim5425	I8_BC	I2_BC	100	KMostCommonInEachBlock	0.9	0.33	1	100	100	SAS	0.9	0.9065	0.899067
Sim5426	I8_BC	I2_BC	100	KMostCommonInEachBlock	0.95	0.33	1	100	100	SAS	0.95	0.94784	0.940096
Sim5427	I8_BC	I2_BC	100	KMostCommonInEachBlock	1	0.33	1	100	100	SAS	1	0.996956	0.992169
Sim5428	I8_BC	I3_BC	100	KMostCommonInEachBlock	0	0.33	1	100	100	MXL	0	1e-09	1e-09
Sim5429	I8_BC	I3_BC	100	KMostCommonInEachBlock	0.0001	0.33	1	100	100	MXL	0.0001	0.000112437	0.000112437
Sim5430	I8_BC	I3_BC	100	KMostCommonInEachBlock	0.0002	0.33	1	100	100	MXL	0.0002	0.000446768	0.000446799
Sim5431	I8_BC	I3_BC	100	KMostCommonInEachBlock	0.0003	0.33	1	100	100	MXL	0.0003	0.000111585	0.000111578
Sim5432	I8_BC	I3_BC	100	KMostCommonInEachBlock	0.0004	0.33	1	100	100	MXL	0.0004	0.000444589	0.000444629
Sim5433	I8_BC	I3_BC	100	KMostCommonInEachBlock	0.0005	0.33	1	100	100	MXL	0.0005	0.000333933	0.000333933
Sim5434	I8_BC	I3_BC	100	KMostCommonInEachBlock	0.0006	0.33	1	100	100	MXL	0.0006	1e-09	1e-09
Sim5435	I8_BC	I3_BC	100	KMostCommonInEachBlock	0.0007	0.33	1	100	100	MXL	0.0007	0.000132754	0.000132754
Sim5436	I8_BC	I3_BC	100	KMostCommonInEachBlock	0.0008	0.33	1	100	100	MXL	0.0008	4.03826e-05	4.03229e-05
Sim5437	I8_BC	I3_BC	100	KMostCommonInEachBlock	0.0009	0.33	1	100	100	MXL	0.0009	0.000779871	0.000779835
Sim5438	I8_BC	I3_BC	100	KMostCommonInEachBlock	0.001	0.33	1	100	100	MXL	0.001	0.0011179	0.00111791
Sim5439	I8_BC	I3_BC	100	KMostCommonInEachBlock	0.002	0.33	1	100	100	MXL	0.002	0.00128753	0.00128753
Sim5440	I8_BC	I3_BC	100	KMostCommonInEachBlock	0.003	0.33	1	100	100	MXL	0.003	0.00397453	0.00220039
Sim5441	I8_BC	I3_BC	100	KMostCommonInEachBlock	0.004	0.33	1	100	100	MXL	0.004	0.00459923	0.00375453
Sim5442	I8_BC	I3_BC	100	KMostCommonInEachBlock	0.005	0.33	1	100	100	MXL	0.005	0.00426498	0.00426496
Sim5443	I8_BC	I3_BC	100	KMostCommonInEachBlock	0.006	0.33	1	100	100	MXL	0.006	0.00512087	0.00512089
Sim5444	I8_BC	I3_BC	100	KMostCommonInEachBlock	0.007	0.33	1	100	100	MXL	0.007	0.00828449	0.00670835
Sim5445	I8_BC	I3_BC	100	KMostCommonInEachBlock	0.008	0.33	1	100	100	MXL	0.008	0.00761493	0.00761495
Sim5446	I8_BC	I3_BC	100	KMostCommonInEachBlock	0.009	0.33	1	100	100	MXL	0.009	0.00824184	0.00824185
Sim5447	I8_BC	I3_BC	100	KMostCommonInEachBlock	0.01	0.33	1	100	100	MXL	0.01	0.00719095	0.00719104
Sim5448	I8_BC	I3_BC	100	KMostCommonInEachBlock	0.011	0.33	1	100	100	MXL	0.011	0.0121071	0.0115172
Sim5449	I8_BC	I3_BC	100	KMostCommonInEachBlock	0.012	0.33	1	100	100	MXL	0.012	0.00888987	0.00867854
Sim5450	I8_BC	I3_BC	100	KMostCommonInEachBlock	0.013	0.33	1	100	100	MXL	0.013	0.0107275	0.0107275
Sim5451	I8_BC	I3_BC	100	KMostCommonInEachBlock	0.014	0.33	1	100	100	MXL	0.014	0.0123459	0.012346
Sim5452	I8_BC	I3_BC	100	KMostCommonInEachBlock	0.015	0.33	1	100	100	MXL	0.015	0.0145593	0.0145593
Sim5453	I8_BC	I3_BC	100	KMostCommonInEachBlock	0.016	0.33	1	100	100	MXL	0.016	0.0194359	0.0133643
Sim5454	I8_BC	I3_BC	100	KMostCommonInEachBlock	0.017	0.33	1	100	100	MXL	0.017	0.0155339	0.0155339
Sim5455	I8_BC	I3_BC	100	KMostCommonInEachBlock	0.018	0.33	1	100	100	MXL	0.018	0.0147804	0.0146781
Sim5456	I8_BC	I3_BC	100	KMostCommonInEachBlock	0.019	0.33	1	100	100	MXL	0.019	0.0173595	0.0169522
Sim5457	I8_BC	I3_BC	100	KMostCommonInEachBlock	0.02	0.33	1	100	100	MXL	0.02	0.017762	0.017762
Sim5458	I8_BC	I3_BC	100	KMostCommonInEachBlock	0.0225	0.33	1	100	100	MXL	0.0225	0.0210454	0.0210454
Sim5459	I8_BC	I3_BC	100	KMostCommonInEachBlock	0.025	0.33	1	100	100	MXL	0.025	0.0226752	0.0226752
Sim5460	I8_BC	I3_BC	100	KMostCommonInEachBlock	0.0275	0.33	1	100	100	MXL	0.0275	0.0316327	0.0273981
Sim5461	I8_BC	I3_BC	100	KMostCommonInEachBlock	0.03	0.33	1	100	100	MXL	0.03	0.030815	0.0287735
Sim5462	I8_BC	I3_BC	100	KMostCommonInEachBlock	0.0325	0.33	1	100	100	MXL	0.0325	0.028688	0.0286883
Sim5463	I8_BC	I3_BC	100	KMostCommonInEachBlock	0.035	0.33	1	100	100	MXL	0.035	0.0365189	0.0333239
Sim5464	I8_BC	I3_BC	100	KMostCommonInEachBlock	0.0375	0.33	1	100	100	MXL	0.0375	0.0399999	0.0361628
Sim5465	I8_BC	I3_BC	100	KMostCommonInEachBlock	0.04	0.33	1	100	100	MXL	0.04	0.0402972	0.0402972
Sim5466	I8_BC	I3_BC	100	KMostCommonInEachBlock	0.0425	0.33	1	100	100	MXL	0.0425	0.04098	0.0407572
Sim5467	I8_BC	I3_BC	100	KMostCommonInEachBlock	0.045	0.33	1	100	100	MXL	0.045	0.042094	0.0420955
Sim5468	I8_BC	I3_BC	100	KMostCommonInEachBlock	0.0475	0.33	1	100	100	MXL	0.0475	0.0579495	0.046375
Sim5469	I8_BC	I3_BC	100	KMostCommonInEachBlock	0.05	0.33	1	100	100	MXL	0.05	0.0482568	0.0482568
Sim5470	I8_BC	I3_BC	100	KMostCommonInEachBlock	0.06	0.33	1	100	100	MXL	0.06	0.0657849	0.0612872
Sim5471	I8_BC	I3_BC	100	KMostCommonInEachBlock	0.07	0.33	1	100	100	MXL	0.07	0.0671109	0.0667781
Sim5472	I8_BC	I3_BC	100	KMostCommonInEachBlock	0.08	0.33	1	100	100	MXL	0.08	0.0794133	0.0779067
Sim5473	I8_BC	I3_BC	100	KMostCommonInEachBlock	0.09	0.33	1	100	100	MXL	0.09	0.0860301	0.0860301
Sim5474	I8_BC	I3_BC	100	KMostCommonInEachBlock	0.1	0.33	1	100	100	MXL	0.1	0.109511	0.096884
Sim5475	I8_BC	I3_BC	100	KMostCommonInEachBlock	0.15	0.33	1	100	100	MXL	0.15	0.143995	0.139894
Sim5476	I8_BC	I3_BC	100	KMostCommonInEachBlock	0.2	0.33	1	100	100	MXL	0.2	0.204797	0.194839
Sim5477	I8_BC	I3_BC	100	KMostCommonInEachBlock	0.25	0.33	1	100	100	MXL	0.25	0.237207	0.232942
Sim5478	I8_BC	I3_BC	100	KMostCommonInEachBlock	0.3	0.33	1	100	100	MXL	0.3	0.280428	0.27967
Sim5479	I8_BC	I3_BC	100	KMostCommonInEachBlock	0.35	0.33	1	100	100	MXL	0.35	0.35411	0.341597
Sim5480	I8_BC	I3_BC	100	KMostCommonInEachBlock	0.4	0.33	1	100	100	MXL	0.4	0.385826	0.385439
Sim5481	I8_BC	I3_BC	100	KMostCommonInEachBlock	0.45	0.33	1	100	100	MXL	0.45	0.434003	0.430786
Sim5482	I8_BC	I3_BC	100	KMostCommonInEachBlock	0.5	0.33	1	100	100	MXL	0.5	0.480245	0.477429
Sim5483	I8_BC	I3_BC	100	KMostCommonInEachBlock	0.6	0.33	1	100	100	MXL	0.6	0.594843	0.585495
Sim5484	I8_BC	I3_BC	100	KMostCommonInEachBlock	0.7	0.33	1	100	100	MXL	0.7	0.695709	0.680943
Sim5485	I8_BC	I3_BC	100	KMostCommonInEachBlock	0.8	0.33	1	100	100	MXL	0.8	0.794797	0.777677
Sim5486	I8_BC	I3_BC	100	KMostCommonInEachBlock	0.9	0.33	1	100	100	MXL	0.9	0.905749	0.881281
Sim5487	I8_BC	I3_BC	100	KMostCommonInEachBlock	0.95	0.33	1	100	100	MXL	0.95	0.943138	0.926904
Sim5488	I8_BC	I3_BC	100	KMostCommonInEachBlock	1	0.33	1	100	100	MXL	1	1	0.98597
Sim5489	I2_BC	I3_BC	100	KMostCommonInEachBlock	0	0.33	1	100	100	MXL	0	1e-09	1e-09
Sim5490	I2_BC	I3_BC	100	KMostCommonInEachBlock	0.0001	0.33	1	100	100	MXL	0.0001	1e-09	1e-09
Sim5491	I2_BC	I3_BC	100	KMostCommonInEachBlock	0.0002	0.33	1	100	100	MXL	0.0002	1e-09	1e-09
Sim5492	I2_BC	I3_BC	100	KMostCommonInEachBlock	0.0003	0.33	1	100	100	MXL	0.0003	1e-09	1e-09
Sim5493	I2_BC	I3_BC	100	KMostCommonInEachBlock	0.0004	0.33	1	100	100	MXL	0.0004	0.00103175	0.00103176
Sim5494	I2_BC	I3_BC	100	KMostCommonInEachBlock	0.0005	0.33	1	100	100	MXL	0.0005	1e-09	1e-09
Sim5495	I2_BC	I3_BC	100	KMostCommonInEachBlock	0.0006	0.33	1	100	100	MXL	0.0006	0.000205711	0.000205651
Sim5496	I2_BC	I3_BC	100	KMostCommonInEachBlock	0.0007	0.33	1	100	100	MXL	0.0007	0.00266052	0.0013365
Sim5497	I2_BC	I3_BC	100	KMostCommonInEachBlock	0.0008	0.33	1	100	100	MXL	0.0008	0.000923507	0.000923571
Sim5498	I2_BC	I3_BC	100	KMostCommonInEachBlock	0.0009	0.33	1	100	100	MXL	0.0009	0.000715753	0.000715724
Sim5499	I2_BC	I3_BC	100	KMostCommonInEachBlock	0.001	0.33	1	100	100	MXL	0.001	0.000718326	0.000718295
Sim5500	I2_BC	I3_BC	100	KMostCommonInEachBlock	0.002	0.33	1	100	100	MXL	0.002	0.0026652	0.00132471
Sim5501	I2_BC	I3_BC	100	KMostCommonInEachBlock	0.003	0.33	1	100	100	MXL	0.003	0.00503264	0.0024858
Sim5502	I2_BC	I3_BC	100	KMostCommonInEachBlock	0.004	0.33	1	100	100	MXL	0.004	0.0038167	0.00381671
Sim5503	I2_BC	I3_BC	100	KMostCommonInEachBlock	0.005	0.33	1	100	100	MXL	0.005	0.00522454	0.00522454
Sim5504	I2_BC	I3_BC	100	KMostCommonInEachBlock	0.006	0.33	1	100	100	MXL	0.006	0.00543525	0.00543525
Sim5505	I2_BC	I3_BC	100	KMostCommonInEachBlock	0.007	0.33	1	100	100	MXL	0.007	0.00638017	0.00638017
Sim5506	I2_BC	I3_BC	100	KMostCommonInEachBlock	0.008	0.33	1	100	100	MXL	0.008	0.00833978	0.0073996
Sim5507	I2_BC	I3_BC	100	KMostCommonInEachBlock	0.009	0.33	1	100	100	MXL	0.009	0.00656986	0.00656986
Sim5508	I2_BC	I3_BC	100	KMostCommonInEachBlock	0.01	0.33	1	100	100	MXL	0.01	0.0102063	0.0102063
Sim5509	I2_BC	I3_BC	100	KMostCommonInEachBlock	0.011	0.33	1	100	100	MXL	0.011	0.012355	0.0123541
Sim5510	I2_BC	I3_BC	100	KMostCommonInEachBlock	0.012	0.33	1	100	100	MXL	0.012	0.0129558	0.0117109
Sim5511	I2_BC	I3_BC	100	KMostCommonInEachBlock	0.013	0.33	1	100	100	MXL	0.013	0.0132395	0.0132395
Sim5512	I2_BC	I3_BC	100	KMostCommonInEachBlock	0.014	0.33	1	100	100	MXL	0.014	0.0195709	0.0131509
Sim5513	I2_BC	I3_BC	100	KMostCommonInEachBlock	0.015	0.33	1	100	100	MXL	0.015	0.0148609	0.0142338
Sim5514	I2_BC	I3_BC	100	KMostCommonInEachBlock	0.016	0.33	1	100	100	MXL	0.016	0.01819	0.0149305
Sim5515	I2_BC	I3_BC	100	KMostCommonInEachBlock	0.017	0.33	1	100	100	MXL	0.017	0.0158584	0.0158589
Sim5516	I2_BC	I3_BC	100	KMostCommonInEachBlock	0.018	0.33	1	100	100	MXL	0.018	0.0182903	0.0182903
Sim5517	I2_BC	I3_BC	100	KMostCommonInEachBlock	0.019	0.33	1	100	100	MXL	0.019	0.0254545	0.0190698
Sim5518	I2_BC	I3_BC	100	KMostCommonInEachBlock	0.02	0.33	1	100	100	MXL	0.02	0.0201605	0.0201605
Sim5519	I2_BC	I3_BC	100	KMostCommonInEachBlock	0.0225	0.33	1	100	100	MXL	0.0225	0.0253359	0.0234478
Sim5520	I2_BC	I3_BC	100	KMostCommonInEachBlock	0.025	0.33	1	100	100	MXL	0.025	0.0269786	0.0252067
Sim5521	I2_BC	I3_BC	100	KMostCommonInEachBlock	0.0275	0.33	1	100	100	MXL	0.0275	0.0263782	0.0263782
Sim5522	I2_BC	I3_BC	100	KMostCommonInEachBlock	0.03	0.33	1	100	100	MXL	0.03	0.0339515	0.0278682
Sim5523	I2_BC	I3_BC	100	KMostCommonInEachBlock	0.0325	0.33	1	100	100	MXL	0.0325	0.0317176	0.0317176
Sim5524	I2_BC	I3_BC	100	KMostCommonInEachBlock	0.035	0.33	1	100	100	MXL	0.035	0.0356947	0.0351785
Sim5525	I2_BC	I3_BC	100	KMostCommonInEachBlock	0.0375	0.33	1	100	100	MXL	0.0375	0.0361071	0.0360161
Sim5526	I2_BC	I3_BC	100	KMostCommonInEachBlock	0.04	0.33	1	100	100	MXL	0.04	0.0435907	0.0415932
Sim5527	I2_BC	I3_BC	100	KMostCommonInEachBlock	0.0425	0.33	1	100	100	MXL	0.0425	0.048293	0.0458452
Sim5528	I2_BC	I3_BC	100	KMostCommonInEachBlock	0.045	0.33	1	100	100	MXL	0.045	0.0446854	0.0440164
Sim5529	I2_BC	I3_BC	100	KMostCommonInEachBlock	0.0475	0.33	1	100	100	MXL	0.0475	0.0442033	0.0442033
Sim5530	I2_BC	I3_BC	100	KMostCommonInEachBlock	0.05	0.33	1	100	100	MXL	0.05	0.0438118	0.0438118
Sim5531	I2_BC	I3_BC	100	KMostCommonInEachBlock	0.06	0.33	1	100	100	MXL	0.06	0.0585202	0.0584524
Sim5532	I2_BC	I3_BC	100	KMostCommonInEachBlock	0.07	0.33	1	100	100	MXL	0.07	0.0676759	0.0676759
Sim5533	I2_BC	I3_BC	100	KMostCommonInEachBlock	0.08	0.33	1	100	100	MXL	0.08	0.0760781	0.0740271
Sim5534	I2_BC	I3_BC	100	KMostCommonInEachBlock	0.09	0.33	1	100	100	MXL	0.09	0.0906198	0.0827629
Sim5535	I2_BC	I3_BC	100	KMostCommonInEachBlock	0.1	0.33	1	100	100	MXL	0.1	0.0964644	0.0964643
Sim5536	I2_BC	I3_BC	100	KMostCommonInEachBlock	0.15	0.33	1	100	100	MXL	0.15	0.147516	0.147516
Sim5537	I2_BC	I3_BC	100	KMostCommonInEachBlock	0.2	0.33	1	100	100	MXL	0.2	0.200705	0.200705
Sim5538	I2_BC	I3_BC	100	KMostCommonInEachBlock	0.25	0.33	1	100	100	MXL	0.25	0.239498	0.238788
Sim5539	I2_BC	I3_BC	100	KMostCommonInEachBlock	0.3	0.33	1	100	100	MXL	0.3	0.287612	0.287613
Sim5540	I2_BC	I3_BC	100	KMostCommonInEachBlock	0.35	0.33	1	100	100	MXL	0.35	0.338352	0.338352
Sim5541	I2_BC	I3_BC	100	KMostCommonInEachBlock	0.4	0.33	1	100	100	MXL	0.4	0.402193	0.398461
Sim5542	I2_BC	I3_BC	100	KMostCommonInEachBlock	0.45	0.33	1	100	100	MXL	0.45	0.451542	0.451542
Sim5543	I2_BC	I3_BC	100	KMostCommonInEachBlock	0.5	0.33	1	100	100	MXL	0.5	0.499252	0.499231
Sim5544	I2_BC	I3_BC	100	KMostCommonInEachBlock	0.6	0.33	1	100	100	MXL	0.6	0.595291	0.593769
Sim5545	I2_BC	I3_BC	100	KMostCommonInEachBlock	0.7	0.33	1	100	100	MXL	0.7	0.71046	0.706386
Sim5546	I2_BC	I3_BC	100	KMostCommonInEachBlock	0.8	0.33	1	100	100	MXL	0.8	0.808979	0.798872
Sim5547	I2_BC	I3_BC	100	KMostCommonInEachBlock	0.9	0.33	1	100	100	MXL	0.9	0.917655	0.903064
Sim5548	I2_BC	I3_BC	100	KMostCommonInEachBlock	0.95	0.33	1	100	100	MXL	0.95	0.977919	0.957413
Sim5549	I2_BC	I3_BC	100	KMostCommonInEachBlock	1	0.33	1	100	100	MXL	1	1	1
Sim5550	I8_BC	I2_BC	50	KMostCommonInEachBlock	0	2	1	100	100	SAS	0	1e-09	1e-09
Sim5551	I8_BC	I2_BC	50	KMostCommonInEachBlock	0.0001	2	1	100	100	SAS	0.0001	9.77675e-05	9.77675e-05
Sim5552	I8_BC	I2_BC	50	KMostCommonInEachBlock	0.0002	2	1	100	100	SAS	0.0002	0.000195509	0.000195511
Sim5553	I8_BC	I2_BC	50	KMostCommonInEachBlock	0.0003	2	1	100	100	SAS	0.0003	0.000195486	0.000195487
Sim5554	I8_BC	I2_BC	50	KMostCommonInEachBlock	0.0004	2	1	100	100	SAS	0.0004	0.00060459	0.000390934
Sim5555	I8_BC	I2_BC	50	KMostCommonInEachBlock	0.0005	2	1	100	100	SAS	0.0005	0.00108428	0.000537444
Sim5556	I8_BC	I2_BC	50	KMostCommonInEachBlock	0.0006	2	1	100	100	SAS	0.0006	0.000684035	0.000684001
Sim5557	I8_BC	I2_BC	50	KMostCommonInEachBlock	0.0007	2	1	100	100	SAS	0.0007	0.00136709	0.000683918
Sim5558	I8_BC	I2_BC	50	KMostCommonInEachBlock	0.0008	2	1	100	100	SAS	0.0008	0.00102564	0.00102565
Sim5559	I8_BC	I2_BC	50	KMostCommonInEachBlock	0.0009	2	1	100	100	SAS	0.0009	0.000968179	0.000780086
Sim5560	I8_BC	I2_BC	50	KMostCommonInEachBlock	0.001	2	1	100	100	SAS	0.001	0.00118535	0.000586253
Sim5561	I8_BC	I2_BC	50	KMostCommonInEachBlock	0.002	2	1	100	100	SAS	0.002	0.00204888	0.00204888
Sim5562	I8_BC	I2_BC	50	KMostCommonInEachBlock	0.003	2	1	100	100	SAS	0.003	0.00268112	0.00268112
Sim5563	I8_BC	I2_BC	50	KMostCommonInEachBlock	0.004	2	1	100	100	SAS	0.004	0.00390311	0.00384531
Sim5564	I8_BC	I2_BC	50	KMostCommonInEachBlock	0.005	2	1	100	100	SAS	0.005	0.00491485	0.00491484
Sim5565	I8_BC	I2_BC	50	KMostCommonInEachBlock	0.006	2	1	100	100	SAS	0.006	0.00677417	0.00670078
Sim5566	I8_BC	I2_BC	50	KMostCommonInEachBlock	0.007	2	1	100	100	SAS	0.007	0.00868375	0.00660574
Sim5567	I8_BC	I2_BC	50	KMostCommonInEachBlock	0.008	2	1	100	100	SAS	0.008	0.00805978	0.00805975
Sim5568	I8_BC	I2_BC	50	KMostCommonInEachBlock	0.009	2	1	100	100	SAS	0.009	0.0122857	0.0100177
Sim5569	I8_BC	I2_BC	50	KMostCommonInEachBlock	0.01	2	1	100	100	SAS	0.01	0.0103134	0.0103134
Sim5570	I8_BC	I2_BC	50	KMostCommonInEachBlock	0.011	2	1	100	100	SAS	0.011	0.0119913	0.0119913
Sim5571	I8_BC	I2_BC	50	KMostCommonInEachBlock	0.012	2	1	100	100	SAS	0.012	0.0149915	0.0125389
Sim5572	I8_BC	I2_BC	50	KMostCommonInEachBlock	0.013	2	1	100	100	SAS	0.013	0.0157667	0.0132671
Sim5573	I8_BC	I2_BC	50	KMostCommonInEachBlock	0.014	2	1	100	100	SAS	0.014	0.0129172	0.0129172
Sim5574	I8_BC	I2_BC	50	KMostCommonInEachBlock	0.015	2	1	100	100	SAS	0.015	0.0141019	0.0140593
Sim5575	I8_BC	I2_BC	50	KMostCommonInEachBlock	0.016	2	1	100	100	SAS	0.016	0.0171525	0.0171525
Sim5576	I8_BC	I2_BC	50	KMostCommonInEachBlock	0.017	2	1	100	100	SAS	0.017	0.0180369	0.0171449
Sim5577	I8_BC	I2_BC	50	KMostCommonInEachBlock	0.018	2	1	100	100	SAS	0.018	0.0166763	0.0166763
Sim5578	I8_BC	I2_BC	50	KMostCommonInEachBlock	0.019	2	1	100	100	SAS	0.019	0.0213664	0.0200066
Sim5579	I8_BC	I2_BC	50	KMostCommonInEachBlock	0.02	2	1	100	100	SAS	0.02	0.0210191	0.0210191
Sim5580	I8_BC	I2_BC	50	KMostCommonInEachBlock	0.0225	2	1	100	100	SAS	0.0225	0.0217528	0.0217528
Sim5581	I8_BC	I2_BC	50	KMostCommonInEachBlock	0.025	2	1	100	100	SAS	0.025	0.0254228	0.0254227
Sim5582	I8_BC	I2_BC	50	KMostCommonInEachBlock	0.0275	2	1	100	100	SAS	0.0275	0.0279902	0.0279902
Sim5583	I8_BC	I2_BC	50	KMostCommonInEachBlock	0.03	2	1	100	100	SAS	0.03	0.0303976	0.0303976
Sim5584	I8_BC	I2_BC	50	KMostCommonInEachBlock	0.0325	2	1	100	100	SAS	0.0325	0.0441832	0.0328884
Sim5585	I8_BC	I2_BC	50	KMostCommonInEachBlock	0.035	2	1	100	100	SAS	0.035	0.0356974	0.0356038
Sim5586	I8_BC	I2_BC	50	KMostCommonInEachBlock	0.0375	2	1	100	100	SAS	0.0375	0.0385083	0.0368163
Sim5587	I8_BC	I2_BC	50	KMostCommonInEachBlock	0.04	2	1	100	100	SAS	0.04	0.0399103	0.0399103
Sim5588	I8_BC	I2_BC	50	KMostCommonInEachBlock	0.0425	2	1	100	100	SAS	0.0425	0.0425305	0.0425305
Sim5589	I8_BC	I2_BC	50	KMostCommonInEachBlock	0.045	2	1	100	100	SAS	0.045	0.0502442	0.0483151
Sim5590	I8_BC	I2_BC	50	KMostCommonInEachBlock	0.0475	2	1	100	100	SAS	0.0475	0.0457524	0.0456968
Sim5591	I8_BC	I2_BC	50	KMostCommonInEachBlock	0.05	2	1	100	100	SAS	0.05	0.0510906	0.0510906
Sim5592	I8_BC	I2_BC	50	KMostCommonInEachBlock	0.06	2	1	100	100	SAS	0.06	0.0639274	0.0618527
Sim5593	I8_BC	I2_BC	50	KMostCommonInEachBlock	0.07	2	1	100	100	SAS	0.07	0.0697999	0.0696457
Sim5594	I8_BC	I2_BC	50	KMostCommonInEachBlock	0.08	2	1	100	100	SAS	0.08	0.0810525	0.0788235
Sim5595	I8_BC	I2_BC	50	KMostCommonInEachBlock	0.09	2	1	100	100	SAS	0.09	0.0914122	0.0908512
Sim5596	I8_BC	I2_BC	50	KMostCommonInEachBlock	0.1	2	1	100	100	SAS	0.1	0.101436	0.0991267
Sim5597	I8_BC	I2_BC	50	KMostCommonInEachBlock	0.15	2	1	100	100	SAS	0.15	0.153139	0.151837
Sim5598	I8_BC	I2_BC	50	KMostCommonInEachBlock	0.2	2	1	100	100	SAS	0.2	0.203943	0.200048
Sim5599	I8_BC	I2_BC	50	KMostCommonInEachBlock	0.25	2	1	100	100	SAS	0.25	0.249281	0.24604
Sim5600	I8_BC	I2_BC	50	KMostCommonInEachBlock	0.3	2	1	100	100	SAS	0.3	0.310073	0.303701
Sim5601	I8_BC	I2_BC	50	KMostCommonInEachBlock	0.35	2	1	100	100	SAS	0.35	0.357388	0.350171
Sim5602	I8_BC	I2_BC	50	KMostCommonInEachBlock	0.4	2	1	100	100	SAS	0.4	0.407555	0.402999
Sim5603	I8_BC	I2_BC	50	KMostCommonInEachBlock	0.45	2	1	100	100	SAS	0.45	0.463716	0.452028
Sim5604	I8_BC	I2_BC	50	KMostCommonInEachBlock	0.5	2	1	100	100	SAS	0.5	0.511636	0.502434
Sim5605	I8_BC	I2_BC	50	KMostCommonInEachBlock	0.6	2	1	100	100	SAS	0.6	0.612644	0.600192
Sim5606	I8_BC	I2_BC	50	KMostCommonInEachBlock	0.7	2	1	100	100	SAS	0.7	0.719254	0.699853
Sim5607	I8_BC	I2_BC	50	KMostCommonInEachBlock	0.8	2	1	100	100	SAS	0.8	0.824282	0.799077
Sim5608	I8_BC	I2_BC	50	KMostCommonInEachBlock	0.9	2	1	100	100	SAS	0.9	0.925538	0.900159
Sim5609	I8_BC	I2_BC	50	KMostCommonInEachBlock	0.95	2	1	100	100	SAS	0.95	0.974185	0.949114
Sim5610	I8_BC	I2_BC	50	KMostCommonInEachBlock	1	2	1	100	100	SAS	1	1	0.996972
Sim5611	I8_BC	I3_BC	50	KMostCommonInEachBlock	0	2	1	100	100	MXL	0	1e-09	1e-09
Sim5612	I8_BC	I3_BC	50	KMostCommonInEachBlock	0.0001	2	1	100	100	MXL	0.0001	1e-09	1e-09
Sim5613	I8_BC	I3_BC	50	KMostCommonInEachBlock	0.0002	2	1	100	100	MXL	0.0002	0.000153862	0.000153864
Sim5614	I8_BC	I3_BC	50	KMostCommonInEachBlock	0.0003	2	1	100	100	MXL	0.0003	0.000256412	0.00025641
Sim5615	I8_BC	I3_BC	50	KMostCommonInEachBlock	0.0004	2	1	100	100	MXL	0.0004	0.000205175	0.000205125
Sim5616	I8_BC	I3_BC	50	KMostCommonInEachBlock	0.0005	2	1	100	100	MXL	0.0005	0.00142769	0.000717795
Sim5617	I8_BC	I3_BC	50	KMostCommonInEachBlock	0.0006	2	1	100	100	MXL	0.0006	0.000882977	0.000449124
Sim5618	I8_BC	I3_BC	50	KMostCommonInEachBlock	0.0007	2	1	100	100	MXL	0.0007	0.00049747	0.000497456
Sim5619	I8_BC	I3_BC	50	KMostCommonInEachBlock	0.0008	2	1	100	100	MXL	0.0008	0.00128705	0.00063859
Sim5620	I8_BC	I3_BC	50	KMostCommonInEachBlock	0.0009	2	1	100	100	MXL	0.0009	0.000717846	0.000717817
Sim5621	I8_BC	I3_BC	50	KMostCommonInEachBlock	0.001	2	1	100	100	MXL	0.001	0.000666467	0.000666468
Sim5622	I8_BC	I3_BC	50	KMostCommonInEachBlock	0.002	2	1	100	100	MXL	0.002	0.00158761	0.00158775
Sim5623	I8_BC	I3_BC	50	KMostCommonInEachBlock	0.003	2	1	100	100	MXL	0.003	0.00250856	0.00250856
Sim5624	I8_BC	I3_BC	50	KMostCommonInEachBlock	0.004	2	1	100	100	MXL	0.004	0.00508193	0.00434156
Sim5625	I8_BC	I3_BC	50	KMostCommonInEachBlock	0.005	2	1	100	100	MXL	0.005	0.00454528	0.00454528
Sim5626	I8_BC	I3_BC	50	KMostCommonInEachBlock	0.006	2	1	100	100	MXL	0.006	0.004746	0.00474596
Sim5627	I8_BC	I3_BC	50	KMostCommonInEachBlock	0.007	2	1	100	100	MXL	0.007	0.00781599	0.00702852
Sim5628	I8_BC	I3_BC	50	KMostCommonInEachBlock	0.008	2	1	100	100	MXL	0.008	0.00928061	0.00677144
Sim5629	I8_BC	I3_BC	50	KMostCommonInEachBlock	0.009	2	1	100	100	MXL	0.009	0.00900743	0.00874604
Sim5630	I8_BC	I3_BC	50	KMostCommonInEachBlock	0.01	2	1	100	100	MXL	0.01	0.0136725	0.010291
Sim5631	I8_BC	I3_BC	50	KMostCommonInEachBlock	0.011	2	1	100	100	MXL	0.011	0.0096523	0.0096523
Sim5632	I8_BC	I3_BC	50	KMostCommonInEachBlock	0.012	2	1	100	100	MXL	0.012	0.0144306	0.0105111
Sim5633	I8_BC	I3_BC	50	KMostCommonInEachBlock	0.013	2	1	100	100	MXL	0.013	0.0124	0.0124021
Sim5634	I8_BC	I3_BC	50	KMostCommonInEachBlock	0.014	2	1	100	100	MXL	0.014	0.014359	0.0124037
Sim5635	I8_BC	I3_BC	50	KMostCommonInEachBlock	0.015	2	1	100	100	MXL	0.015	0.0179423	0.0138603
Sim5636	I8_BC	I3_BC	50	KMostCommonInEachBlock	0.016	2	1	100	100	MXL	0.016	0.0155609	0.0142916
Sim5637	I8_BC	I3_BC	50	KMostCommonInEachBlock	0.017	2	1	100	100	MXL	0.017	0.0150363	0.0150364
Sim5638	I8_BC	I3_BC	50	KMostCommonInEachBlock	0.018	2	1	100	100	MXL	0.018	0.020115	0.015944
Sim5639	I8_BC	I3_BC	50	KMostCommonInEachBlock	0.019	2	1	100	100	MXL	0.019	0.0200367	0.0178366
Sim5640	I8_BC	I3_BC	50	KMostCommonInEachBlock	0.02	2	1	100	100	MXL	0.02	0.0165311	0.0165311
Sim5641	I8_BC	I3_BC	50	KMostCommonInEachBlock	0.0225	2	1	100	100	MXL	0.0225	0.0208622	0.0208622
Sim5642	I8_BC	I3_BC	50	KMostCommonInEachBlock	0.025	2	1	100	100	MXL	0.025	0.0265179	0.0241327
Sim5643	I8_BC	I3_BC	50	KMostCommonInEachBlock	0.0275	2	1	100	100	MXL	0.0275	0.0244425	0.0244426
Sim5644	I8_BC	I3_BC	50	KMostCommonInEachBlock	0.03	2	1	100	100	MXL	0.03	0.0260751	0.0260751
Sim5645	I8_BC	I3_BC	50	KMostCommonInEachBlock	0.0325	2	1	100	100	MXL	0.0325	0.0296941	0.0294823
Sim5646	I8_BC	I3_BC	50	KMostCommonInEachBlock	0.035	2	1	100	100	MXL	0.035	0.0335704	0.0334713
Sim5647	I8_BC	I3_BC	50	KMostCommonInEachBlock	0.0375	2	1	100	100	MXL	0.0375	0.0370534	0.0352795
Sim5648	I8_BC	I3_BC	50	KMostCommonInEachBlock	0.04	2	1	100	100	MXL	0.04	0.0366364	0.0347574
Sim5649	I8_BC	I3_BC	50	KMostCommonInEachBlock	0.0425	2	1	100	100	MXL	0.0425	0.0425502	0.0425502
Sim5650	I8_BC	I3_BC	50	KMostCommonInEachBlock	0.045	2	1	100	100	MXL	0.045	0.0423835	0.0423835
Sim5651	I8_BC	I3_BC	50	KMostCommonInEachBlock	0.0475	2	1	100	100	MXL	0.0475	0.0447971	0.0438274
Sim5652	I8_BC	I3_BC	50	KMostCommonInEachBlock	0.05	2	1	100	100	MXL	0.05	0.0460795	0.0441895
Sim5653	I8_BC	I3_BC	50	KMostCommonInEachBlock	0.06	2	1	100	100	MXL	0.06	0.0546076	0.0525219
Sim5654	I8_BC	I3_BC	50	KMostCommonInEachBlock	0.07	2	1	100	100	MXL	0.07	0.068515	0.0673042
Sim5655	I8_BC	I3_BC	50	KMostCommonInEachBlock	0.08	2	1	100	100	MXL	0.08	0.075301	0.073793
Sim5656	I8_BC	I3_BC	50	KMostCommonInEachBlock	0.09	2	1	100	100	MXL	0.09	0.0853563	0.0847428
Sim5657	I8_BC	I3_BC	50	KMostCommonInEachBlock	0.1	2	1	100	100	MXL	0.1	0.0935985	0.0927635
Sim5658	I8_BC	I3_BC	50	KMostCommonInEachBlock	0.15	2	1	100	100	MXL	0.15	0.140078	0.137545
Sim5659	I8_BC	I3_BC	50	KMostCommonInEachBlock	0.2	2	1	100	100	MXL	0.2	0.186531	0.18362
Sim5660	I8_BC	I3_BC	50	KMostCommonInEachBlock	0.25	2	1	100	100	MXL	0.25	0.238341	0.235476
Sim5661	I8_BC	I3_BC	50	KMostCommonInEachBlock	0.3	2	1	100	100	MXL	0.3	0.290473	0.279873
Sim5662	I8_BC	I3_BC	50	KMostCommonInEachBlock	0.35	2	1	100	100	MXL	0.35	0.33938	0.330484
Sim5663	I8_BC	I3_BC	50	KMostCommonInEachBlock	0.4	2	1	100	100	MXL	0.4	0.395635	0.376414
Sim5664	I8_BC	I3_BC	50	KMostCommonInEachBlock	0.45	2	1	100	100	MXL	0.45	0.444755	0.424915
Sim5665	I8_BC	I3_BC	50	KMostCommonInEachBlock	0.5	2	1	100	100	MXL	0.5	0.490041	0.47343
Sim5666	I8_BC	I3_BC	50	KMostCommonInEachBlock	0.6	2	1	100	100	MXL	0.6	0.603477	0.575667
Sim5667	I8_BC	I3_BC	50	KMostCommonInEachBlock	0.7	2	1	100	100	MXL	0.7	0.705146	0.671585
Sim5668	I8_BC	I3_BC	50	KMostCommonInEachBlock	0.8	2	1	100	100	MXL	0.8	0.812339	0.76886
Sim5669	I8_BC	I3_BC	50	KMostCommonInEachBlock	0.9	2	1	100	100	MXL	0.9	0.928628	0.872383
Sim5670	I8_BC	I3_BC	50	KMostCommonInEachBlock	0.95	2	1	100	100	MXL	0.95	0.974602	0.923839
Sim5671	I8_BC	I3_BC	50	KMostCommonInEachBlock	1	2	1	100	100	MXL	1	1	0.977932
Sim5672	I2_BC	I3_BC	50	KMostCommonInEachBlock	0	2	1	100	100	MXL	0	1e-09	1e-09
Sim5673	I2_BC	I3_BC	50	KMostCommonInEachBlock	0.0001	2	1	100	100	MXL	0.0001	1e-09	1e-09
Sim5674	I2_BC	I3_BC	50	KMostCommonInEachBlock	0.0002	2	1	100	100	MXL	0.0002	0.000173157	0.000173108
Sim5675	I2_BC	I3_BC	50	KMostCommonInEachBlock	0.0003	2	1	100	100	MXL	0.0003	0.000238749	0.000238749
Sim5676	I2_BC	I3_BC	50	KMostCommonInEachBlock	0.0004	2	1	100	100	MXL	0.0004	0.000862442	0.00042959
Sim5677	I2_BC	I3_BC	50	KMostCommonInEachBlock	0.0005	2	1	100	100	MXL	0.0005	0.000429639	0.000429654
Sim5678	I2_BC	I3_BC	50	KMostCommonInEachBlock	0.0006	2	1	100	100	MXL	0.0006	0.000334117	0.000334118
Sim5679	I2_BC	I3_BC	50	KMostCommonInEachBlock	0.0007	2	1	100	100	MXL	0.0007	0.000951578	0.000477391
Sim5680	I2_BC	I3_BC	50	KMostCommonInEachBlock	0.0008	2	1	100	100	MXL	0.0008	0.00143305	0.000715628
Sim5681	I2_BC	I3_BC	50	KMostCommonInEachBlock	0.0009	2	1	100	100	MXL	0.0009	0.00114511	0.00114511
Sim5682	I2_BC	I3_BC	50	KMostCommonInEachBlock	0.001	2	1	100	100	MXL	0.001	0.00133568	0.00133568
Sim5683	I2_BC	I3_BC	50	KMostCommonInEachBlock	0.002	2	1	100	100	MXL	0.002	0.00166845	0.00166845
Sim5684	I2_BC	I3_BC	50	KMostCommonInEachBlock	0.003	2	1	100	100	MXL	0.003	0.00309409	0.00309409
Sim5685	I2_BC	I3_BC	50	KMostCommonInEachBlock	0.004	2	1	100	100	MXL	0.004	0.00469921	0.00354933
Sim5686	I2_BC	I3_BC	50	KMostCommonInEachBlock	0.005	2	1	100	100	MXL	0.005	0.0065163	0.00442083
Sim5687	I2_BC	I3_BC	50	KMostCommonInEachBlock	0.006	2	1	100	100	MXL	0.006	0.00513468	0.00513468
Sim5688	I2_BC	I3_BC	50	KMostCommonInEachBlock	0.007	2	1	100	100	MXL	0.007	0.00593267	0.00593267
Sim5689	I2_BC	I3_BC	50	KMostCommonInEachBlock	0.008	2	1	100	100	MXL	0.008	0.00861072	0.00814978
Sim5690	I2_BC	I3_BC	50	KMostCommonInEachBlock	0.009	2	1	100	100	MXL	0.009	0.00970762	0.00848241
Sim5691	I2_BC	I3_BC	50	KMostCommonInEachBlock	0.01	2	1	100	100	MXL	0.01	0.0106999	0.00974776
Sim5692	I2_BC	I3_BC	50	KMostCommonInEachBlock	0.011	2	1	100	100	MXL	0.011	0.0111894	0.0109932
Sim5693	I2_BC	I3_BC	50	KMostCommonInEachBlock	0.012	2	1	100	100	MXL	0.012	0.0117421	0.0117421
Sim5694	I2_BC	I3_BC	50	KMostCommonInEachBlock	0.013	2	1	100	100	MXL	0.013	0.0132265	0.0132264
Sim5695	I2_BC	I3_BC	50	KMostCommonInEachBlock	0.014	2	1	100	100	MXL	0.014	0.0138223	0.0138223
Sim5696	I2_BC	I3_BC	50	KMostCommonInEachBlock	0.015	2	1	100	100	MXL	0.015	0.0135413	0.0135413
Sim5697	I2_BC	I3_BC	50	KMostCommonInEachBlock	0.016	2	1	100	100	MXL	0.016	0.0174781	0.0162178
Sim5698	I2_BC	I3_BC	50	KMostCommonInEachBlock	0.017	2	1	100	100	MXL	0.017	0.0177886	0.0170097
Sim5699	I2_BC	I3_BC	50	KMostCommonInEachBlock	0.018	2	1	100	100	MXL	0.018	0.0169567	0.0169567
Sim5700	I2_BC	I3_BC	50	KMostCommonInEachBlock	0.019	2	1	100	100	MXL	0.019	0.0182745	0.018195
Sim5701	I2_BC	I3_BC	50	KMostCommonInEachBlock	0.02	2	1	100	100	MXL	0.02	0.0194457	0.0194457
Sim5702	I2_BC	I3_BC	50	KMostCommonInEachBlock	0.0225	2	1	100	100	MXL	0.0225	0.0272037	0.0218535
Sim5703	I2_BC	I3_BC	50	KMostCommonInEachBlock	0.025	2	1	100	100	MXL	0.025	0.0237588	0.0237588
Sim5704	I2_BC	I3_BC	50	KMostCommonInEachBlock	0.0275	2	1	100	100	MXL	0.0275	0.027108	0.027109
Sim5705	I2_BC	I3_BC	50	KMostCommonInEachBlock	0.03	2	1	100	100	MXL	0.03	0.0292458	0.0292458
Sim5706	I2_BC	I3_BC	50	KMostCommonInEachBlock	0.0325	2	1	100	100	MXL	0.0325	0.0333893	0.0333894
Sim5707	I2_BC	I3_BC	50	KMostCommonInEachBlock	0.035	2	1	100	100	MXL	0.035	0.0350731	0.0343927
Sim5708	I2_BC	I3_BC	50	KMostCommonInEachBlock	0.0375	2	1	100	100	MXL	0.0375	0.0358714	0.0353591
Sim5709	I2_BC	I3_BC	50	KMostCommonInEachBlock	0.04	2	1	100	100	MXL	0.04	0.0384414	0.0379312
Sim5710	I2_BC	I3_BC	50	KMostCommonInEachBlock	0.0425	2	1	100	100	MXL	0.0425	0.0402539	0.040254
Sim5711	I2_BC	I3_BC	50	KMostCommonInEachBlock	0.045	2	1	100	100	MXL	0.045	0.0452015	0.0451815
Sim5712	I2_BC	I3_BC	50	KMostCommonInEachBlock	0.0475	2	1	100	100	MXL	0.0475	0.0455578	0.0455579
Sim5713	I2_BC	I3_BC	50	KMostCommonInEachBlock	0.05	2	1	100	100	MXL	0.05	0.0512015	0.0507029
Sim5714	I2_BC	I3_BC	50	KMostCommonInEachBlock	0.06	2	1	100	100	MXL	0.06	0.060847	0.0594146
Sim5715	I2_BC	I3_BC	50	KMostCommonInEachBlock	0.07	2	1	100	100	MXL	0.07	0.0696568	0.0696568
Sim5716	I2_BC	I3_BC	50	KMostCommonInEachBlock	0.08	2	1	100	100	MXL	0.08	0.0788672	0.0788669
Sim5717	I2_BC	I3_BC	50	KMostCommonInEachBlock	0.09	2	1	100	100	MXL	0.09	0.0906887	0.0889318
Sim5718	I2_BC	I3_BC	50	KMostCommonInEachBlock	0.1	2	1	100	100	MXL	0.1	0.0938446	0.0930002
Sim5719	I2_BC	I3_BC	50	KMostCommonInEachBlock	0.15	2	1	100	100	MXL	0.15	0.146153	0.146152
Sim5720	I2_BC	I3_BC	50	KMostCommonInEachBlock	0.2	2	1	100	100	MXL	0.2	0.19094	0.19094
Sim5721	I2_BC	I3_BC	50	KMostCommonInEachBlock	0.25	2	1	100	100	MXL	0.25	0.24333	0.240982
Sim5722	I2_BC	I3_BC	50	KMostCommonInEachBlock	0.3	2	1	100	100	MXL	0.3	0.292523	0.289294
Sim5723	I2_BC	I3_BC	50	KMostCommonInEachBlock	0.35	2	1	100	100	MXL	0.35	0.346461	0.343143
Sim5724	I2_BC	I3_BC	50	KMostCommonInEachBlock	0.4	2	1	100	100	MXL	0.4	0.395955	0.388969
Sim5725	I2_BC	I3_BC	50	KMostCommonInEachBlock	0.45	2	1	100	100	MXL	0.45	0.448651	0.442259
Sim5726	I2_BC	I3_BC	50	KMostCommonInEachBlock	0.5	2	1	100	100	MXL	0.5	0.501152	0.491258
Sim5727	I2_BC	I3_BC	50	KMostCommonInEachBlock	0.6	2	1	100	100	MXL	0.6	0.609602	0.5945
Sim5728	I2_BC	I3_BC	50	KMostCommonInEachBlock	0.7	2	1	100	100	MXL	0.7	0.71587	0.697225
Sim5729	I2_BC	I3_BC	50	KMostCommonInEachBlock	0.8	2	1	100	100	MXL	0.8	0.820348	0.79736
Sim5730	I2_BC	I3_BC	50	KMostCommonInEachBlock	0.9	2	1	100	100	MXL	0.9	0.938365	0.903574
Sim5731	I2_BC	I3_BC	50	KMostCommonInEachBlock	0.95	2	1	100	100	MXL	0.95	0.992556	0.9552
Sim5732	I2_BC	I3_BC	50	KMostCommonInEachBlock	1	2	1	100	100	MXL	1	1	1
Sim5733	I8_BC	I2_BC	50	KMostCommonInEachBlock	0	1	1	100	100	SAS	0	1e-09	1e-09
Sim5734	I8_BC	I2_BC	50	KMostCommonInEachBlock	0.0001	1	1	100	100	SAS	0.0001	0.000248121	0.000248121
Sim5735	I8_BC	I2_BC	50	KMostCommonInEachBlock	0.0002	1	1	100	100	SAS	0.0002	1e-09	1e-09
Sim5736	I8_BC	I2_BC	50	KMostCommonInEachBlock	0.0003	1	1	100	100	SAS	0.0003	1e-09	1e-09
Sim5737	I8_BC	I2_BC	50	KMostCommonInEachBlock	0.0004	1	1	100	100	SAS	0.0004	1e-09	1e-09
Sim5738	I8_BC	I2_BC	50	KMostCommonInEachBlock	0.0005	1	1	100	100	SAS	0.0005	0.000824466	0.000824466
Sim5739	I8_BC	I2_BC	50	KMostCommonInEachBlock	0.0006	1	1	100	100	SAS	0.0006	0.000249007	0.000249004
Sim5740	I8_BC	I2_BC	50	KMostCommonInEachBlock	0.0007	1	1	100	100	SAS	0.0007	0.000996271	0.000996296
Sim5741	I8_BC	I2_BC	50	KMostCommonInEachBlock	0.0008	1	1	100	100	SAS	0.0008	0.000826027	0.000826027
Sim5742	I8_BC	I2_BC	50	KMostCommonInEachBlock	0.0009	1	1	100	100	SAS	0.0009	0.00110728	0.00110701
Sim5743	I8_BC	I2_BC	50	KMostCommonInEachBlock	0.001	1	1	100	100	SAS	0.001	0.000828305	0.000828305
Sim5744	I8_BC	I2_BC	50	KMostCommonInEachBlock	0.002	1	1	100	100	SAS	0.002	0.00164589	0.00164589
Sim5745	I8_BC	I2_BC	50	KMostCommonInEachBlock	0.003	1	1	100	100	SAS	0.003	0.00606078	0.00287071
Sim5746	I8_BC	I2_BC	50	KMostCommonInEachBlock	0.004	1	1	100	100	SAS	0.004	0.00474315	0.00420069
Sim5747	I8_BC	I2_BC	50	KMostCommonInEachBlock	0.005	1	1	100	100	SAS	0.005	0.00753119	0.00462171
Sim5748	I8_BC	I2_BC	50	KMostCommonInEachBlock	0.006	1	1	100	100	SAS	0.006	0.00890599	0.00682453
Sim5749	I8_BC	I2_BC	50	KMostCommonInEachBlock	0.007	1	1	100	100	SAS	0.007	0.00858033	0.0056519
Sim5750	I8_BC	I2_BC	50	KMostCommonInEachBlock	0.008	1	1	100	100	SAS	0.008	0.00803669	0.00803668
Sim5751	I8_BC	I2_BC	50	KMostCommonInEachBlock	0.009	1	1	100	100	SAS	0.009	0.00877414	0.00877414
Sim5752	I8_BC	I2_BC	50	KMostCommonInEachBlock	0.01	1	1	100	100	SAS	0.01	0.00919398	0.00919398
Sim5753	I8_BC	I2_BC	50	KMostCommonInEachBlock	0.011	1	1	100	100	SAS	0.011	0.0104223	0.0104223
Sim5754	I8_BC	I2_BC	50	KMostCommonInEachBlock	0.012	1	1	100	100	SAS	0.012	0.0135549	0.0124836
Sim5755	I8_BC	I2_BC	50	KMostCommonInEachBlock	0.013	1	1	100	100	SAS	0.013	0.0141021	0.014023
Sim5756	I8_BC	I2_BC	50	KMostCommonInEachBlock	0.014	1	1	100	100	SAS	0.014	0.0135889	0.0135889
Sim5757	I8_BC	I2_BC	50	KMostCommonInEachBlock	0.015	1	1	100	100	SAS	0.015	0.0183086	0.0143009
Sim5758	I8_BC	I2_BC	50	KMostCommonInEachBlock	0.016	1	1	100	100	SAS	0.016	0.019591	0.0164302
Sim5759	I8_BC	I2_BC	50	KMostCommonInEachBlock	0.017	1	1	100	100	SAS	0.017	0.0185704	0.0158698
Sim5760	I8_BC	I2_BC	50	KMostCommonInEachBlock	0.018	1	1	100	100	SAS	0.018	0.0172379	0.0172378
Sim5761	I8_BC	I2_BC	50	KMostCommonInEachBlock	0.019	1	1	100	100	SAS	0.019	0.0207427	0.0177421
Sim5762	I8_BC	I2_BC	50	KMostCommonInEachBlock	0.02	1	1	100	100	SAS	0.02	0.0193032	0.0193032
Sim5763	I8_BC	I2_BC	50	KMostCommonInEachBlock	0.0225	1	1	100	100	SAS	0.0225	0.0228925	0.0218085
Sim5764	I8_BC	I2_BC	50	KMostCommonInEachBlock	0.025	1	1	100	100	SAS	0.025	0.0276141	0.0269738
Sim5765	I8_BC	I2_BC	50	KMostCommonInEachBlock	0.0275	1	1	100	100	SAS	0.0275	0.0376964	0.0283077
Sim5766	I8_BC	I2_BC	50	KMostCommonInEachBlock	0.03	1	1	100	100	SAS	0.03	0.0276865	0.0276865
Sim5767	I8_BC	I2_BC	50	KMostCommonInEachBlock	0.0325	1	1	100	100	SAS	0.0325	0.0332058	0.0332058
Sim5768	I8_BC	I2_BC	50	KMostCommonInEachBlock	0.035	1	1	100	100	SAS	0.035	0.0336265	0.0323372
Sim5769	I8_BC	I2_BC	50	KMostCommonInEachBlock	0.0375	1	1	100	100	SAS	0.0375	0.0384257	0.0384007
Sim5770	I8_BC	I2_BC	50	KMostCommonInEachBlock	0.04	1	1	100	100	SAS	0.04	0.0414757	0.0414757
Sim5771	I8_BC	I2_BC	50	KMostCommonInEachBlock	0.0425	1	1	100	100	SAS	0.0425	0.0425467	0.0425469
Sim5772	I8_BC	I2_BC	50	KMostCommonInEachBlock	0.045	1	1	100	100	SAS	0.045	0.0456578	0.0456578
Sim5773	I8_BC	I2_BC	50	KMostCommonInEachBlock	0.0475	1	1	100	100	SAS	0.0475	0.044999	0.044999
Sim5774	I8_BC	I2_BC	50	KMostCommonInEachBlock	0.05	1	1	100	100	SAS	0.05	0.0496792	0.0489285
Sim5775	I8_BC	I2_BC	50	KMostCommonInEachBlock	0.06	1	1	100	100	SAS	0.06	0.0667235	0.062066
Sim5776	I8_BC	I2_BC	50	KMostCommonInEachBlock	0.07	1	1	100	100	SAS	0.07	0.0687592	0.0687592
Sim5777	I8_BC	I2_BC	50	KMostCommonInEachBlock	0.08	1	1	100	100	SAS	0.08	0.0785289	0.0785023
Sim5778	I8_BC	I2_BC	50	KMostCommonInEachBlock	0.09	1	1	100	100	SAS	0.09	0.0883782	0.0880127
Sim5779	I8_BC	I2_BC	50	KMostCommonInEachBlock	0.1	1	1	100	100	SAS	0.1	0.103519	0.103519
Sim5780	I8_BC	I2_BC	50	KMostCommonInEachBlock	0.15	1	1	100	100	SAS	0.15	0.149411	0.149393
Sim5781	I8_BC	I2_BC	50	KMostCommonInEachBlock	0.2	1	1	100	100	SAS	0.2	0.205197	0.202582
Sim5782	I8_BC	I2_BC	50	KMostCommonInEachBlock	0.25	1	1	100	100	SAS	0.25	0.248673	0.248673
Sim5783	I8_BC	I2_BC	50	KMostCommonInEachBlock	0.3	1	1	100	100	SAS	0.3	0.30419	0.29973
Sim5784	I8_BC	I2_BC	50	KMostCommonInEachBlock	0.35	1	1	100	100	SAS	0.35	0.355263	0.35299
Sim5785	I8_BC	I2_BC	50	KMostCommonInEachBlock	0.4	1	1	100	100	SAS	0.4	0.411868	0.404749
Sim5786	I8_BC	I2_BC	50	KMostCommonInEachBlock	0.45	1	1	100	100	SAS	0.45	0.464799	0.457241
Sim5787	I8_BC	I2_BC	50	KMostCommonInEachBlock	0.5	1	1	100	100	SAS	0.5	0.506688	0.49837
Sim5788	I8_BC	I2_BC	50	KMostCommonInEachBlock	0.6	1	1	100	100	SAS	0.6	0.591945	0.591945
Sim5789	I8_BC	I2_BC	50	KMostCommonInEachBlock	0.7	1	1	100	100	SAS	0.7	0.720304	0.709087
Sim5790	I8_BC	I2_BC	50	KMostCommonInEachBlock	0.8	1	1	100	100	SAS	0.8	0.809465	0.79114
Sim5791	I8_BC	I2_BC	50	KMostCommonInEachBlock	0.9	1	1	100	100	SAS	0.9	0.916569	0.897876
Sim5792	I8_BC	I2_BC	50	KMostCommonInEachBlock	0.95	1	1	100	100	SAS	0.95	0.961756	0.945138
Sim5793	I8_BC	I2_BC	50	KMostCommonInEachBlock	1	1	1	100	100	SAS	1	1	0.993796
Sim5794	I8_BC	I3_BC	50	KMostCommonInEachBlock	0	1	1	100	100	MXL	0	1e-09	1e-09
Sim5795	I8_BC	I3_BC	50	KMostCommonInEachBlock	0.0001	1	1	100	100	MXL	0.0001	1e-09	1e-09
Sim5796	I8_BC	I3_BC	50	KMostCommonInEachBlock	0.0002	1	1	100	100	MXL	0.0002	0.000432004	0.000432038
Sim5797	I8_BC	I3_BC	50	KMostCommonInEachBlock	0.0003	1	1	100	100	MXL	0.0003	8.76421e-05	8.76421e-05
Sim5798	I8_BC	I3_BC	50	KMostCommonInEachBlock	0.0004	1	1	100	100	MXL	0.0004	0.00105248	0.000523627
Sim5799	I8_BC	I3_BC	50	KMostCommonInEachBlock	0.0005	1	1	100	100	MXL	0.0005	0.000520218	0.000520217
Sim5800	I8_BC	I3_BC	50	KMostCommonInEachBlock	0.0006	1	1	100	100	MXL	0.0006	0.000344717	0.000344717
Sim5801	I8_BC	I3_BC	50	KMostCommonInEachBlock	0.0007	1	1	100	100	MXL	0.0007	0.000960545	0.000960545
Sim5802	I8_BC	I3_BC	50	KMostCommonInEachBlock	0.0008	1	1	100	100	MXL	0.0008	0.00175841	0.000875253
Sim5803	I8_BC	I3_BC	50	KMostCommonInEachBlock	0.0009	1	1	100	100	MXL	0.0009	0.00086872	0.00086872
Sim5804	I8_BC	I3_BC	50	KMostCommonInEachBlock	0.001	1	1	100	100	MXL	0.001	0.0012084	0.0012084
Sim5805	I8_BC	I3_BC	50	KMostCommonInEachBlock	0.002	1	1	100	100	MXL	0.002	0.00173747	0.00173747
Sim5806	I8_BC	I3_BC	50	KMostCommonInEachBlock	0.003	1	1	100	100	MXL	0.003	0.00525645	0.00365938
Sim5807	I8_BC	I3_BC	50	KMostCommonInEachBlock	0.004	1	1	100	100	MXL	0.004	0.00382476	0.00382477
Sim5808	I8_BC	I3_BC	50	KMostCommonInEachBlock	0.005	1	1	100	100	MXL	0.005	0.00742415	0.00514296
Sim5809	I8_BC	I3_BC	50	KMostCommonInEachBlock	0.006	1	1	100	100	MXL	0.006	0.00564935	0.00564937
Sim5810	I8_BC	I3_BC	50	KMostCommonInEachBlock	0.007	1	1	100	100	MXL	0.007	0.00892	0.00683908
Sim5811	I8_BC	I3_BC	50	KMostCommonInEachBlock	0.008	1	1	100	100	MXL	0.008	0.00725982	0.00659592
Sim5812	I8_BC	I3_BC	50	KMostCommonInEachBlock	0.009	1	1	100	100	MXL	0.009	0.0111747	0.00845995
Sim5813	I8_BC	I3_BC	50	KMostCommonInEachBlock	0.01	1	1	100	100	MXL	0.01	0.00987239	0.00904565
Sim5814	I8_BC	I3_BC	50	KMostCommonInEachBlock	0.011	1	1	100	100	MXL	0.011	0.0120441	0.00994134
Sim5815	I8_BC	I3_BC	50	KMostCommonInEachBlock	0.012	1	1	100	100	MXL	0.012	0.0131662	0.0117337
Sim5816	I8_BC	I3_BC	50	KMostCommonInEachBlock	0.013	1	1	100	100	MXL	0.013	0.0147682	0.0110528
Sim5817	I8_BC	I3_BC	50	KMostCommonInEachBlock	0.014	1	1	100	100	MXL	0.014	0.0225473	0.0124568
Sim5818	I8_BC	I3_BC	50	KMostCommonInEachBlock	0.015	1	1	100	100	MXL	0.015	0.0134216	0.0123359
Sim5819	I8_BC	I3_BC	50	KMostCommonInEachBlock	0.016	1	1	100	100	MXL	0.016	0.0153164	0.0153164
Sim5820	I8_BC	I3_BC	50	KMostCommonInEachBlock	0.017	1	1	100	100	MXL	0.017	0.0154828	0.015155
Sim5821	I8_BC	I3_BC	50	KMostCommonInEachBlock	0.018	1	1	100	100	MXL	0.018	0.0192998	0.0151902
Sim5822	I8_BC	I3_BC	50	KMostCommonInEachBlock	0.019	1	1	100	100	MXL	0.019	0.0173189	0.0173189
Sim5823	I8_BC	I3_BC	50	KMostCommonInEachBlock	0.02	1	1	100	100	MXL	0.02	0.0196999	0.0196999
Sim5824	I8_BC	I3_BC	50	KMostCommonInEachBlock	0.0225	1	1	100	100	MXL	0.0225	0.0214809	0.0214809
Sim5825	I8_BC	I3_BC	50	KMostCommonInEachBlock	0.025	1	1	100	100	MXL	0.025	0.0226651	0.0226651
Sim5826	I8_BC	I3_BC	50	KMostCommonInEachBlock	0.0275	1	1	100	100	MXL	0.0275	0.025664	0.025664
Sim5827	I8_BC	I3_BC	50	KMostCommonInEachBlock	0.03	1	1	100	100	MXL	0.03	0.0248828	0.0244215
Sim5828	I8_BC	I3_BC	50	KMostCommonInEachBlock	0.0325	1	1	100	100	MXL	0.0325	0.031205	0.031205
Sim5829	I8_BC	I3_BC	50	KMostCommonInEachBlock	0.035	1	1	100	100	MXL	0.035	0.032491	0.032491
Sim5830	I8_BC	I3_BC	50	KMostCommonInEachBlock	0.0375	1	1	100	100	MXL	0.0375	0.0328838	0.0328838
Sim5831	I8_BC	I3_BC	50	KMostCommonInEachBlock	0.04	1	1	100	100	MXL	0.04	0.0400903	0.0374213
Sim5832	I8_BC	I3_BC	50	KMostCommonInEachBlock	0.0425	1	1	100	100	MXL	0.0425	0.0444334	0.0444334
Sim5833	I8_BC	I3_BC	50	KMostCommonInEachBlock	0.045	1	1	100	100	MXL	0.045	0.0410761	0.0410627
Sim5834	I8_BC	I3_BC	50	KMostCommonInEachBlock	0.0475	1	1	100	100	MXL	0.0475	0.041709	0.041709
Sim5835	I8_BC	I3_BC	50	KMostCommonInEachBlock	0.05	1	1	100	100	MXL	0.05	0.0479083	0.0469233
Sim5836	I8_BC	I3_BC	50	KMostCommonInEachBlock	0.06	1	1	100	100	MXL	0.06	0.0582528	0.0576054
Sim5837	I8_BC	I3_BC	50	KMostCommonInEachBlock	0.07	1	1	100	100	MXL	0.07	0.0726565	0.0708606
Sim5838	I8_BC	I3_BC	50	KMostCommonInEachBlock	0.08	1	1	100	100	MXL	0.08	0.069668	0.0685265
Sim5839	I8_BC	I3_BC	50	KMostCommonInEachBlock	0.09	1	1	100	100	MXL	0.09	0.0942634	0.0867413
Sim5840	I8_BC	I3_BC	50	KMostCommonInEachBlock	0.1	1	1	100	100	MXL	0.1	0.0952873	0.0896452
Sim5841	I8_BC	I3_BC	50	KMostCommonInEachBlock	0.15	1	1	100	100	MXL	0.15	0.140961	0.140961
Sim5842	I8_BC	I3_BC	50	KMostCommonInEachBlock	0.2	1	1	100	100	MXL	0.2	0.195869	0.187792
Sim5843	I8_BC	I3_BC	50	KMostCommonInEachBlock	0.25	1	1	100	100	MXL	0.25	0.239883	0.237152
Sim5844	I8_BC	I3_BC	50	KMostCommonInEachBlock	0.3	1	1	100	100	MXL	0.3	0.286615	0.278541
Sim5845	I8_BC	I3_BC	50	KMostCommonInEachBlock	0.35	1	1	100	100	MXL	0.35	0.336617	0.331157
Sim5846	I8_BC	I3_BC	50	KMostCommonInEachBlock	0.4	1	1	100	100	MXL	0.4	0.384299	0.375157
Sim5847	I8_BC	I3_BC	50	KMostCommonInEachBlock	0.45	1	1	100	100	MXL	0.45	0.440329	0.426783
Sim5848	I8_BC	I3_BC	50	KMostCommonInEachBlock	0.5	1	1	100	100	MXL	0.5	0.482531	0.473398
Sim5849	I8_BC	I3_BC	50	KMostCommonInEachBlock	0.6	1	1	100	100	MXL	0.6	0.58415	0.570045
Sim5850	I8_BC	I3_BC	50	KMostCommonInEachBlock	0.7	1	1	100	100	MXL	0.7	0.693641	0.671382
Sim5851	I8_BC	I3_BC	50	KMostCommonInEachBlock	0.8	1	1	100	100	MXL	0.8	0.796163	0.771541
Sim5852	I8_BC	I3_BC	50	KMostCommonInEachBlock	0.9	1	1	100	100	MXL	0.9	0.90984	0.871728
Sim5853	I8_BC	I3_BC	50	KMostCommonInEachBlock	0.95	1	1	100	100	MXL	0.95	0.9669	0.930384
Sim5854	I8_BC	I3_BC	50	KMostCommonInEachBlock	1	1	1	100	100	MXL	1	1	0.972525
Sim5855	I2_BC	I3_BC	50	KMostCommonInEachBlock	0	1	1	100	100	MXL	0	1e-09	1e-09
Sim5856	I2_BC	I3_BC	50	KMostCommonInEachBlock	0.0001	1	1	100	100	MXL	0.0001	7.76725e-05	7.76702e-05
Sim5857	I2_BC	I3_BC	50	KMostCommonInEachBlock	0.0002	1	1	100	100	MXL	0.0002	7.77011e-05	7.76912e-05
Sim5858	I2_BC	I3_BC	50	KMostCommonInEachBlock	0.0003	1	1	100	100	MXL	0.0003	0.000688082	0.000300399
Sim5859	I2_BC	I3_BC	50	KMostCommonInEachBlock	0.0004	1	1	100	100	MXL	0.0004	0.000232301	0.000232294
Sim5860	I2_BC	I3_BC	50	KMostCommonInEachBlock	0.0005	1	1	100	100	MXL	0.0005	0.000844528	0.000844528
Sim5861	I2_BC	I3_BC	50	KMostCommonInEachBlock	0.0006	1	1	100	100	MXL	0.0006	0.00108768	0.000542865
Sim5862	I2_BC	I3_BC	50	KMostCommonInEachBlock	0.0007	1	1	100	100	MXL	0.0007	0.00109185	0.000543074
Sim5863	I2_BC	I3_BC	50	KMostCommonInEachBlock	0.0008	1	1	100	100	MXL	0.0008	0.00132083	0.00093469
Sim5864	I2_BC	I3_BC	50	KMostCommonInEachBlock	0.0009	1	1	100	100	MXL	0.0009	0.00263042	0.0013197
Sim5865	I2_BC	I3_BC	50	KMostCommonInEachBlock	0.001	1	1	100	100	MXL	0.001	0.00123655	0.00123655
Sim5866	I2_BC	I3_BC	50	KMostCommonInEachBlock	0.002	1	1	100	100	MXL	0.002	0.00223484	0.00223484
Sim5867	I2_BC	I3_BC	50	KMostCommonInEachBlock	0.003	1	1	100	100	MXL	0.003	0.00413274	0.00280087
Sim5868	I2_BC	I3_BC	50	KMostCommonInEachBlock	0.004	1	1	100	100	MXL	0.004	0.0038491	0.00384911
Sim5869	I2_BC	I3_BC	50	KMostCommonInEachBlock	0.005	1	1	100	100	MXL	0.005	0.00448138	0.00448138
Sim5870	I2_BC	I3_BC	50	KMostCommonInEachBlock	0.006	1	1	100	100	MXL	0.006	0.00598866	0.00598865
Sim5871	I2_BC	I3_BC	50	KMostCommonInEachBlock	0.007	1	1	100	100	MXL	0.007	0.00645573	0.00643189
Sim5872	I2_BC	I3_BC	50	KMostCommonInEachBlock	0.008	1	1	100	100	MXL	0.008	0.0114649	0.00757972
Sim5873	I2_BC	I3_BC	50	KMostCommonInEachBlock	0.009	1	1	100	100	MXL	0.009	0.00823974	0.00824016
Sim5874	I2_BC	I3_BC	50	KMostCommonInEachBlock	0.01	1	1	100	100	MXL	0.01	0.00874151	0.00863392
Sim5875	I2_BC	I3_BC	50	KMostCommonInEachBlock	0.011	1	1	100	100	MXL	0.011	0.0105633	0.0105633
Sim5876	I2_BC	I3_BC	50	KMostCommonInEachBlock	0.012	1	1	100	100	MXL	0.012	0.0101696	0.0100901
Sim5877	I2_BC	I3_BC	50	KMostCommonInEachBlock	0.013	1	1	100	100	MXL	0.013	0.0175	0.0143426
Sim5878	I2_BC	I3_BC	50	KMostCommonInEachBlock	0.014	1	1	100	100	MXL	0.014	0.0127612	0.0127612
Sim5879	I2_BC	I3_BC	50	KMostCommonInEachBlock	0.015	1	1	100	100	MXL	0.015	0.0206238	0.016239
Sim5880	I2_BC	I3_BC	50	KMostCommonInEachBlock	0.016	1	1	100	100	MXL	0.016	0.0166453	0.0146057
Sim5881	I2_BC	I3_BC	50	KMostCommonInEachBlock	0.017	1	1	100	100	MXL	0.017	0.0234122	0.017513
Sim5882	I2_BC	I3_BC	50	KMostCommonInEachBlock	0.018	1	1	100	100	MXL	0.018	0.0176772	0.0176772
Sim5883	I2_BC	I3_BC	50	KMostCommonInEachBlock	0.019	1	1	100	100	MXL	0.019	0.0201204	0.019554
Sim5884	I2_BC	I3_BC	50	KMostCommonInEachBlock	0.02	1	1	100	100	MXL	0.02	0.0209138	0.0194934
Sim5885	I2_BC	I3_BC	50	KMostCommonInEachBlock	0.0225	1	1	100	100	MXL	0.0225	0.0215105	0.0215107
Sim5886	I2_BC	I3_BC	50	KMostCommonInEachBlock	0.025	1	1	100	100	MXL	0.025	0.0257634	0.0237532
Sim5887	I2_BC	I3_BC	50	KMostCommonInEachBlock	0.0275	1	1	100	100	MXL	0.0275	0.0245263	0.0245263
Sim5888	I2_BC	I3_BC	50	KMostCommonInEachBlock	0.03	1	1	100	100	MXL	0.03	0.03941	0.0294992
Sim5889	I2_BC	I3_BC	50	KMostCommonInEachBlock	0.0325	1	1	100	100	MXL	0.0325	0.031942	0.031942
Sim5890	I2_BC	I3_BC	50	KMostCommonInEachBlock	0.035	1	1	100	100	MXL	0.035	0.0328404	0.0328269
Sim5891	I2_BC	I3_BC	50	KMostCommonInEachBlock	0.0375	1	1	100	100	MXL	0.0375	0.0393068	0.037481
Sim5892	I2_BC	I3_BC	50	KMostCommonInEachBlock	0.04	1	1	100	100	MXL	0.04	0.039825	0.0384997
Sim5893	I2_BC	I3_BC	50	KMostCommonInEachBlock	0.0425	1	1	100	100	MXL	0.0425	0.0431047	0.0431045
Sim5894	I2_BC	I3_BC	50	KMostCommonInEachBlock	0.045	1	1	100	100	MXL	0.045	0.0441216	0.0439148
Sim5895	I2_BC	I3_BC	50	KMostCommonInEachBlock	0.0475	1	1	100	100	MXL	0.0475	0.0452391	0.0452391
Sim5896	I2_BC	I3_BC	50	KMostCommonInEachBlock	0.05	1	1	100	100	MXL	0.05	0.0517103	0.0502474
Sim5897	I2_BC	I3_BC	50	KMostCommonInEachBlock	0.06	1	1	100	100	MXL	0.06	0.0618989	0.061899
Sim5898	I2_BC	I3_BC	50	KMostCommonInEachBlock	0.07	1	1	100	100	MXL	0.07	0.0687461	0.066897
Sim5899	I2_BC	I3_BC	50	KMostCommonInEachBlock	0.08	1	1	100	100	MXL	0.08	0.0758035	0.0758035
Sim5900	I2_BC	I3_BC	50	KMostCommonInEachBlock	0.09	1	1	100	100	MXL	0.09	0.0917074	0.0897096
Sim5901	I2_BC	I3_BC	50	KMostCommonInEachBlock	0.1	1	1	100	100	MXL	0.1	0.0991425	0.0968935
Sim5902	I2_BC	I3_BC	50	KMostCommonInEachBlock	0.15	1	1	100	100	MXL	0.15	0.147989	0.146228
Sim5903	I2_BC	I3_BC	50	KMostCommonInEachBlock	0.2	1	1	100	100	MXL	0.2	0.193518	0.192007
Sim5904	I2_BC	I3_BC	50	KMostCommonInEachBlock	0.25	1	1	100	100	MXL	0.25	0.242576	0.241276
Sim5905	I2_BC	I3_BC	50	KMostCommonInEachBlock	0.3	1	1	100	100	MXL	0.3	0.295814	0.29255
Sim5906	I2_BC	I3_BC	50	KMostCommonInEachBlock	0.35	1	1	100	100	MXL	0.35	0.347846	0.343905
Sim5907	I2_BC	I3_BC	50	KMostCommonInEachBlock	0.4	1	1	100	100	MXL	0.4	0.390891	0.390891
Sim5908	I2_BC	I3_BC	50	KMostCommonInEachBlock	0.45	1	1	100	100	MXL	0.45	0.449072	0.441834
Sim5909	I2_BC	I3_BC	50	KMostCommonInEachBlock	0.5	1	1	100	100	MXL	0.5	0.493146	0.492771
Sim5910	I2_BC	I3_BC	50	KMostCommonInEachBlock	0.6	1	1	100	100	MXL	0.6	0.602973	0.591777
Sim5911	I2_BC	I3_BC	50	KMostCommonInEachBlock	0.7	1	1	100	100	MXL	0.7	0.703357	0.694356
Sim5912	I2_BC	I3_BC	50	KMostCommonInEachBlock	0.8	1	1	100	100	MXL	0.8	0.809898	0.797814
Sim5913	I2_BC	I3_BC	50	KMostCommonInEachBlock	0.9	1	1	100	100	MXL	0.9	0.935787	0.904786
Sim5914	I2_BC	I3_BC	50	KMostCommonInEachBlock	0.95	1	1	100	100	MXL	0.95	0.978382	0.954816
Sim5915	I2_BC	I3_BC	50	KMostCommonInEachBlock	1	1	1	100	100	MXL	1	1	1
Sim5916	I8_BC	I2_BC	50	KMostCommonInEachBlock	0	0.33	1	100	100	SAS	0	1e-09	1e-09
Sim5917	I8_BC	I2_BC	50	KMostCommonInEachBlock	0.0001	0.33	1	100	100	SAS	0.0001	1e-09	1e-09
Sim5918	I8_BC	I2_BC	50	KMostCommonInEachBlock	0.0002	0.33	1	100	100	SAS	0.0002	0.000249583	0.000249581
Sim5919	I8_BC	I2_BC	50	KMostCommonInEachBlock	0.0003	0.33	1	100	100	SAS	0.0003	1e-09	1e-09
Sim5920	I8_BC	I2_BC	50	KMostCommonInEachBlock	0.0004	0.33	1	100	100	SAS	0.0004	1e-09	1e-09
Sim5921	I8_BC	I2_BC	50	KMostCommonInEachBlock	0.0005	0.33	1	100	100	SAS	0.0005	0.000252476	0.000252476
Sim5922	I8_BC	I2_BC	50	KMostCommonInEachBlock	0.0006	0.33	1	100	100	SAS	0.0006	0.00024851	0.000248507
Sim5923	I8_BC	I2_BC	50	KMostCommonInEachBlock	0.0007	0.33	1	100	100	SAS	0.0007	0.00304464	0.00151858
Sim5924	I8_BC	I2_BC	50	KMostCommonInEachBlock	0.0008	0.33	1	100	100	SAS	0.0008	0.00100814	0.00100815
Sim5925	I8_BC	I2_BC	50	KMostCommonInEachBlock	0.0009	0.33	1	100	100	SAS	0.0009	0.00352467	0.00176164
Sim5926	I8_BC	I2_BC	50	KMostCommonInEachBlock	0.001	0.33	1	100	100	SAS	0.001	0.00249773	0.00124699
Sim5927	I8_BC	I2_BC	50	KMostCommonInEachBlock	0.002	0.33	1	100	100	SAS	0.002	0.00498825	0.00248272
Sim5928	I8_BC	I2_BC	50	KMostCommonInEachBlock	0.003	0.33	1	100	100	SAS	0.003	0.00251393	0.00251393
Sim5929	I8_BC	I2_BC	50	KMostCommonInEachBlock	0.004	0.33	1	100	100	SAS	0.004	0.00644952	0.00322785
Sim5930	I8_BC	I2_BC	50	KMostCommonInEachBlock	0.005	0.33	1	100	100	SAS	0.005	0.00386777	0.003868
Sim5931	I8_BC	I2_BC	50	KMostCommonInEachBlock	0.006	0.33	1	100	100	SAS	0.006	0.00339073	0.00326181
Sim5932	I8_BC	I2_BC	50	KMostCommonInEachBlock	0.007	0.33	1	100	100	SAS	0.007	0.0176222	0.00886935
Sim5933	I8_BC	I2_BC	50	KMostCommonInEachBlock	0.008	0.33	1	100	100	SAS	0.008	0.00681978	0.00681978
Sim5934	I8_BC	I2_BC	50	KMostCommonInEachBlock	0.009	0.33	1	100	100	SAS	0.009	0.0111543	0.00891061
Sim5935	I8_BC	I2_BC	50	KMostCommonInEachBlock	0.01	0.33	1	100	100	SAS	0.01	0.0101927	0.0101927
Sim5936	I8_BC	I2_BC	50	KMostCommonInEachBlock	0.011	0.33	1	100	100	SAS	0.011	0.0100649	0.0100649
Sim5937	I8_BC	I2_BC	50	KMostCommonInEachBlock	0.012	0.33	1	100	100	SAS	0.012	0.0134134	0.0134134
Sim5938	I8_BC	I2_BC	50	KMostCommonInEachBlock	0.013	0.33	1	100	100	SAS	0.013	0.0126626	0.0126626
Sim5939	I8_BC	I2_BC	50	KMostCommonInEachBlock	0.014	0.33	1	100	100	SAS	0.014	0.0152418	0.0152418
Sim5940	I8_BC	I2_BC	50	KMostCommonInEachBlock	0.015	0.33	1	100	100	SAS	0.015	0.0162857	0.0162857
Sim5941	I8_BC	I2_BC	50	KMostCommonInEachBlock	0.016	0.33	1	100	100	SAS	0.016	0.014778	0.0135341
Sim5942	I8_BC	I2_BC	50	KMostCommonInEachBlock	0.017	0.33	1	100	100	SAS	0.017	0.0163501	0.0163501
Sim5943	I8_BC	I2_BC	50	KMostCommonInEachBlock	0.018	0.33	1	100	100	SAS	0.018	0.0251862	0.0162302
Sim5944	I8_BC	I2_BC	50	KMostCommonInEachBlock	0.019	0.33	1	100	100	SAS	0.019	0.0184556	0.0183515
Sim5945	I8_BC	I2_BC	50	KMostCommonInEachBlock	0.02	0.33	1	100	100	SAS	0.02	0.0195986	0.0195976
Sim5946	I8_BC	I2_BC	50	KMostCommonInEachBlock	0.0225	0.33	1	100	100	SAS	0.0225	0.0241747	0.0236064
Sim5947	I8_BC	I2_BC	50	KMostCommonInEachBlock	0.025	0.33	1	100	100	SAS	0.025	0.025824	0.025824
Sim5948	I8_BC	I2_BC	50	KMostCommonInEachBlock	0.0275	0.33	1	100	100	SAS	0.0275	0.0351823	0.0253223
Sim5949	I8_BC	I2_BC	50	KMostCommonInEachBlock	0.03	0.33	1	100	100	SAS	0.03	0.0314607	0.0313296
Sim5950	I8_BC	I2_BC	50	KMostCommonInEachBlock	0.0325	0.33	1	100	100	SAS	0.0325	0.0319715	0.0319715
Sim5951	I8_BC	I2_BC	50	KMostCommonInEachBlock	0.035	0.33	1	100	100	SAS	0.035	0.0371646	0.0371646
Sim5952	I8_BC	I2_BC	50	KMostCommonInEachBlock	0.0375	0.33	1	100	100	SAS	0.0375	0.0405819	0.0362268
Sim5953	I8_BC	I2_BC	50	KMostCommonInEachBlock	0.04	0.33	1	100	100	SAS	0.04	0.0380363	0.0380363
Sim5954	I8_BC	I2_BC	50	KMostCommonInEachBlock	0.0425	0.33	1	100	100	SAS	0.0425	0.0387631	0.035773
Sim5955	I8_BC	I2_BC	50	KMostCommonInEachBlock	0.045	0.33	1	100	100	SAS	0.045	0.0549983	0.0422626
Sim5956	I8_BC	I2_BC	50	KMostCommonInEachBlock	0.0475	0.33	1	100	100	SAS	0.0475	0.050465	0.050465
Sim5957	I8_BC	I2_BC	50	KMostCommonInEachBlock	0.05	0.33	1	100	100	SAS	0.05	0.0478356	0.0478356
Sim5958	I8_BC	I2_BC	50	KMostCommonInEachBlock	0.06	0.33	1	100	100	SAS	0.06	0.0601158	0.0601158
Sim5959	I8_BC	I2_BC	50	KMostCommonInEachBlock	0.07	0.33	1	100	100	SAS	0.07	0.0741965	0.0741966
Sim5960	I8_BC	I2_BC	50	KMostCommonInEachBlock	0.08	0.33	1	100	100	SAS	0.08	0.106916	0.0794068
Sim5961	I8_BC	I2_BC	50	KMostCommonInEachBlock	0.09	0.33	1	100	100	SAS	0.09	0.099157	0.0903769
Sim5962	I8_BC	I2_BC	50	KMostCommonInEachBlock	0.1	0.33	1	100	100	SAS	0.1	0.125678	0.105197
Sim5963	I8_BC	I2_BC	50	KMostCommonInEachBlock	0.15	0.33	1	100	100	SAS	0.15	0.142988	0.142317
Sim5964	I8_BC	I2_BC	50	KMostCommonInEachBlock	0.2	0.33	1	100	100	SAS	0.2	0.211887	0.203774
Sim5965	I8_BC	I2_BC	50	KMostCommonInEachBlock	0.25	0.33	1	100	100	SAS	0.25	0.25399	0.25399
Sim5966	I8_BC	I2_BC	50	KMostCommonInEachBlock	0.3	0.33	1	100	100	SAS	0.3	0.296661	0.296661
Sim5967	I8_BC	I2_BC	50	KMostCommonInEachBlock	0.35	0.33	1	100	100	SAS	0.35	0.341978	0.341978
Sim5968	I8_BC	I2_BC	50	KMostCommonInEachBlock	0.4	0.33	1	100	100	SAS	0.4	0.412204	0.403057
Sim5969	I8_BC	I2_BC	50	KMostCommonInEachBlock	0.45	0.33	1	100	100	SAS	0.45	0.446824	0.444687
Sim5970	I8_BC	I2_BC	50	KMostCommonInEachBlock	0.5	0.33	1	100	100	SAS	0.5	0.4913	0.488954
Sim5971	I8_BC	I2_BC	50	KMostCommonInEachBlock	0.6	0.33	1	100	100	SAS	0.6	0.600783	0.595838
Sim5972	I8_BC	I2_BC	50	KMostCommonInEachBlock	0.7	0.33	1	100	100	SAS	0.7	0.691221	0.686502
Sim5973	I8_BC	I2_BC	50	KMostCommonInEachBlock	0.8	0.33	1	100	100	SAS	0.8	0.807845	0.799054
Sim5974	I8_BC	I2_BC	50	KMostCommonInEachBlock	0.9	0.33	1	100	100	SAS	0.9	0.910982	0.910693
Sim5975	I8_BC	I2_BC	50	KMostCommonInEachBlock	0.95	0.33	1	100	100	SAS	0.95	0.970532	0.963107
Sim5976	I8_BC	I2_BC	50	KMostCommonInEachBlock	1	0.33	1	100	100	SAS	1	1	0.996344
Sim5977	I8_BC	I3_BC	50	KMostCommonInEachBlock	0	0.33	1	100	100	MXL	0	1e-09	1e-09
Sim5978	I8_BC	I3_BC	50	KMostCommonInEachBlock	0.0001	0.33	1	100	100	MXL	0.0001	1e-09	1e-09
Sim5979	I8_BC	I3_BC	50	KMostCommonInEachBlock	0.0002	0.33	1	100	100	MXL	0.0002	0.000262434	0.000262434
Sim5980	I8_BC	I3_BC	50	KMostCommonInEachBlock	0.0003	0.33	1	100	100	MXL	0.0003	0.000264738	0.000264737
Sim5981	I8_BC	I3_BC	50	KMostCommonInEachBlock	0.0004	0.33	1	100	100	MXL	0.0004	1e-09	1e-09
Sim5982	I8_BC	I3_BC	50	KMostCommonInEachBlock	0.0005	0.33	1	100	100	MXL	0.0005	0.000269372	0.000269372
Sim5983	I8_BC	I3_BC	50	KMostCommonInEachBlock	0.0006	0.33	1	100	100	MXL	0.0006	1e-09	1e-09
Sim5984	I8_BC	I3_BC	50	KMostCommonInEachBlock	0.0007	0.33	1	100	100	MXL	0.0007	0.000540566	0.000540569
Sim5985	I8_BC	I3_BC	50	KMostCommonInEachBlock	0.0008	0.33	1	100	100	MXL	0.0008	0.000793163	0.00079316
Sim5986	I8_BC	I3_BC	50	KMostCommonInEachBlock	0.0009	0.33	1	100	100	MXL	0.0009	1e-09	1e-09
Sim5987	I8_BC	I3_BC	50	KMostCommonInEachBlock	0.001	0.33	1	100	100	MXL	0.001	0.000538043	0.000538043
Sim5988	I8_BC	I3_BC	50	KMostCommonInEachBlock	0.002	0.33	1	100	100	MXL	0.002	0.00156222	0.00156222
Sim5989	I8_BC	I3_BC	50	KMostCommonInEachBlock	0.003	0.33	1	100	100	MXL	0.003	0.00513629	0.00249096
Sim5990	I8_BC	I3_BC	50	KMostCommonInEachBlock	0.004	0.33	1	100	100	MXL	0.004	0.00330624	0.00163526
Sim5991	I8_BC	I3_BC	50	KMostCommonInEachBlock	0.005	0.33	1	100	100	MXL	0.005	0.0075697	0.0037933
Sim5992	I8_BC	I3_BC	50	KMostCommonInEachBlock	0.006	0.33	1	100	100	MXL	0.006	0.00664736	0.0033214
Sim5993	I8_BC	I3_BC	50	KMostCommonInEachBlock	0.007	0.33	1	100	100	MXL	0.007	0.00829875	0.00829868
Sim5994	I8_BC	I3_BC	50	KMostCommonInEachBlock	0.008	0.33	1	100	100	MXL	0.008	0.0100093	0.00898958
Sim5995	I8_BC	I3_BC	50	KMostCommonInEachBlock	0.009	0.33	1	100	100	MXL	0.009	0.00650167	0.00650167
Sim5996	I8_BC	I3_BC	50	KMostCommonInEachBlock	0.01	0.33	1	100	100	MXL	0.01	0.0163261	0.0100698
Sim5997	I8_BC	I3_BC	50	KMostCommonInEachBlock	0.011	0.33	1	100	100	MXL	0.011	0.00963599	0.009636
Sim5998	I8_BC	I3_BC	50	KMostCommonInEachBlock	0.012	0.33	1	100	100	MXL	0.012	0.0148197	0.0131843
Sim5999	I8_BC	I3_BC	50	KMostCommonInEachBlock	0.013	0.33	1	100	100	MXL	0.013	0.0183163	0.00946553
Sim6000	I8_BC	I3_BC	50	KMostCommonInEachBlock	0.014	0.33	1	100	100	MXL	0.014	0.0140223	0.0140223
Sim6001	I8_BC	I3_BC	50	KMostCommonInEachBlock	0.015	0.33	1	100	100	MXL	0.015	0.0103114	0.0103113
Sim6002	I8_BC	I3_BC	50	KMostCommonInEachBlock	0.016	0.33	1	100	100	MXL	0.016	0.0170988	0.0133425
Sim6003	I8_BC	I3_BC	50	KMostCommonInEachBlock	0.017	0.33	1	100	100	MXL	0.017	0.0214266	0.0151054
Sim6004	I8_BC	I3_BC	50	KMostCommonInEachBlock	0.018	0.33	1	100	100	MXL	0.018	0.0151177	0.0151184
Sim6005	I8_BC	I3_BC	50	KMostCommonInEachBlock	0.019	0.33	1	100	100	MXL	0.019	0.0155032	0.0155032
Sim6006	I8_BC	I3_BC	50	KMostCommonInEachBlock	0.02	0.33	1	100	100	MXL	0.02	0.0216476	0.0216475
Sim6007	I8_BC	I3_BC	50	KMostCommonInEachBlock	0.0225	0.33	1	100	100	MXL	0.0225	0.0292861	0.0183106
Sim6008	I8_BC	I3_BC	50	KMostCommonInEachBlock	0.025	0.33	1	100	100	MXL	0.025	0.0239322	0.0239322
Sim6009	I8_BC	I3_BC	50	KMostCommonInEachBlock	0.0275	0.33	1	100	100	MXL	0.0275	0.0241125	0.0241125
Sim6010	I8_BC	I3_BC	50	KMostCommonInEachBlock	0.03	0.33	1	100	100	MXL	0.03	0.0313432	0.0281714
Sim6011	I8_BC	I3_BC	50	KMostCommonInEachBlock	0.0325	0.33	1	100	100	MXL	0.0325	0.0301484	0.0301484
Sim6012	I8_BC	I3_BC	50	KMostCommonInEachBlock	0.035	0.33	1	100	100	MXL	0.035	0.0310197	0.0310198
Sim6013	I8_BC	I3_BC	50	KMostCommonInEachBlock	0.0375	0.33	1	100	100	MXL	0.0375	0.0330053	0.0294556
Sim6014	I8_BC	I3_BC	50	KMostCommonInEachBlock	0.04	0.33	1	100	100	MXL	0.04	0.0454997	0.0358211
Sim6015	I8_BC	I3_BC	50	KMostCommonInEachBlock	0.0425	0.33	1	100	100	MXL	0.0425	0.0530486	0.0397483
Sim6016	I8_BC	I3_BC	50	KMostCommonInEachBlock	0.045	0.33	1	100	100	MXL	0.045	0.0412554	0.0412554
Sim6017	I8_BC	I3_BC	50	KMostCommonInEachBlock	0.0475	0.33	1	100	100	MXL	0.0475	0.0451215	0.0438606
Sim6018	I8_BC	I3_BC	50	KMostCommonInEachBlock	0.05	0.33	1	100	100	MXL	0.05	0.0422118	0.0422119
Sim6019	I8_BC	I3_BC	50	KMostCommonInEachBlock	0.06	0.33	1	100	100	MXL	0.06	0.0739052	0.0582303
Sim6020	I8_BC	I3_BC	50	KMostCommonInEachBlock	0.07	0.33	1	100	100	MXL	0.07	0.0618038	0.0618038
Sim6021	I8_BC	I3_BC	50	KMostCommonInEachBlock	0.08	0.33	1	100	100	MXL	0.08	0.0786198	0.0786197
Sim6022	I8_BC	I3_BC	50	KMostCommonInEachBlock	0.09	0.33	1	100	100	MXL	0.09	0.0911167	0.0810318
Sim6023	I8_BC	I3_BC	50	KMostCommonInEachBlock	0.1	0.33	1	100	100	MXL	0.1	0.0956757	0.0954368
Sim6024	I8_BC	I3_BC	50	KMostCommonInEachBlock	0.15	0.33	1	100	100	MXL	0.15	0.128213	0.128213
Sim6025	I8_BC	I3_BC	50	KMostCommonInEachBlock	0.2	0.33	1	100	100	MXL	0.2	0.19274	0.188539
Sim6026	I8_BC	I3_BC	50	KMostCommonInEachBlock	0.25	0.33	1	100	100	MXL	0.25	0.228696	0.228718
Sim6027	I8_BC	I3_BC	50	KMostCommonInEachBlock	0.3	0.33	1	100	100	MXL	0.3	0.308926	0.295195
Sim6028	I8_BC	I3_BC	50	KMostCommonInEachBlock	0.35	0.33	1	100	100	MXL	0.35	0.332569	0.329196
Sim6029	I8_BC	I3_BC	50	KMostCommonInEachBlock	0.4	0.33	1	100	100	MXL	0.4	0.374323	0.370799
Sim6030	I8_BC	I3_BC	50	KMostCommonInEachBlock	0.45	0.33	1	100	100	MXL	0.45	0.42799	0.411776
Sim6031	I8_BC	I3_BC	50	KMostCommonInEachBlock	0.5	0.33	1	100	100	MXL	0.5	0.475614	0.470329
Sim6032	I8_BC	I3_BC	50	KMostCommonInEachBlock	0.6	0.33	1	100	100	MXL	0.6	0.582421	0.573209
Sim6033	I8_BC	I3_BC	50	KMostCommonInEachBlock	0.7	0.33	1	100	100	MXL	0.7	0.691519	0.683217
Sim6034	I8_BC	I3_BC	50	KMostCommonInEachBlock	0.8	0.33	1	100	100	MXL	0.8	0.778807	0.766099
Sim6035	I8_BC	I3_BC	50	KMostCommonInEachBlock	0.9	0.33	1	100	100	MXL	0.9	0.887086	0.87667
Sim6036	I8_BC	I3_BC	50	KMostCommonInEachBlock	0.95	0.33	1	100	100	MXL	0.95	0.94119	0.919853
Sim6037	I8_BC	I3_BC	50	KMostCommonInEachBlock	1	0.33	1	100	100	MXL	1	0.985183	0.976046
Sim6038	I2_BC	I3_BC	50	KMostCommonInEachBlock	0	0.33	1	100	100	MXL	0	1e-09	1e-09
Sim6039	I2_BC	I3_BC	50	KMostCommonInEachBlock	0.0001	0.33	1	100	100	MXL	0.0001	1e-09	1e-09
Sim6040	I2_BC	I3_BC	50	KMostCommonInEachBlock	0.0002	0.33	1	100	100	MXL	0.0002	1e-09	1e-09
Sim6041	I2_BC	I3_BC	50	KMostCommonInEachBlock	0.0003	0.33	1	100	100	MXL	0.0003	0.000474861	0.000474902
Sim6042	I2_BC	I3_BC	50	KMostCommonInEachBlock	0.0004	0.33	1	100	100	MXL	0.0004	0.000235603	0.000235594
Sim6043	I2_BC	I3_BC	50	KMostCommonInEachBlock	0.0005	0.33	1	100	100	MXL	0.0005	0.000468633	0.000468695
Sim6044	I2_BC	I3_BC	50	KMostCommonInEachBlock	0.0006	0.33	1	100	100	MXL	0.0006	0.000474453	0.000474476
Sim6045	I2_BC	I3_BC	50	KMostCommonInEachBlock	0.0007	0.33	1	100	100	MXL	0.0007	0.00115472	0.00115472
Sim6046	I2_BC	I3_BC	50	KMostCommonInEachBlock	0.0008	0.33	1	100	100	MXL	0.0008	0.000715954	0.000715955
Sim6047	I2_BC	I3_BC	50	KMostCommonInEachBlock	0.0009	0.33	1	100	100	MXL	0.0009	0.000470647	0.000470674
Sim6048	I2_BC	I3_BC	50	KMostCommonInEachBlock	0.001	0.33	1	100	100	MXL	0.001	0.000705231	0.00070519
Sim6049	I2_BC	I3_BC	50	KMostCommonInEachBlock	0.002	0.33	1	100	100	MXL	0.002	0.00212894	0.00212894
Sim6050	I2_BC	I3_BC	50	KMostCommonInEachBlock	0.003	0.33	1	100	100	MXL	0.003	0.00307681	0.00307681
Sim6051	I2_BC	I3_BC	50	KMostCommonInEachBlock	0.004	0.33	1	100	100	MXL	0.004	0.0074733	0.0035509
Sim6052	I2_BC	I3_BC	50	KMostCommonInEachBlock	0.005	0.33	1	100	100	MXL	0.005	0.00763409	0.00381798
Sim6053	I2_BC	I3_BC	50	KMostCommonInEachBlock	0.006	0.33	1	100	100	MXL	0.006	0.00467422	0.00467422
Sim6054	I2_BC	I3_BC	50	KMostCommonInEachBlock	0.007	0.33	1	100	100	MXL	0.007	0.0119648	0.00837645
Sim6055	I2_BC	I3_BC	50	KMostCommonInEachBlock	0.008	0.33	1	100	100	MXL	0.008	0.0109089	0.00688371
Sim6056	I2_BC	I3_BC	50	KMostCommonInEachBlock	0.009	0.33	1	100	100	MXL	0.009	0.00686509	0.00686509
Sim6057	I2_BC	I3_BC	50	KMostCommonInEachBlock	0.01	0.33	1	100	100	MXL	0.01	0.00887479	0.00887479
Sim6058	I2_BC	I3_BC	50	KMostCommonInEachBlock	0.011	0.33	1	100	100	MXL	0.011	0.0202521	0.0100018
Sim6059	I2_BC	I3_BC	50	KMostCommonInEachBlock	0.012	0.33	1	100	100	MXL	0.012	0.0243389	0.0121534
Sim6060	I2_BC	I3_BC	50	KMostCommonInEachBlock	0.013	0.33	1	100	100	MXL	0.013	0.0191994	0.0116078
Sim6061	I2_BC	I3_BC	50	KMostCommonInEachBlock	0.014	0.33	1	100	100	MXL	0.014	0.0151628	0.0130818
Sim6062	I2_BC	I3_BC	50	KMostCommonInEachBlock	0.015	0.33	1	100	100	MXL	0.015	0.0213998	0.0146774
Sim6063	I2_BC	I3_BC	50	KMostCommonInEachBlock	0.016	0.33	1	100	100	MXL	0.016	0.0161911	0.0161911
Sim6064	I2_BC	I3_BC	50	KMostCommonInEachBlock	0.017	0.33	1	100	100	MXL	0.017	0.0120203	0.01202
Sim6065	I2_BC	I3_BC	50	KMostCommonInEachBlock	0.018	0.33	1	100	100	MXL	0.018	0.0249944	0.0161026
Sim6066	I2_BC	I3_BC	50	KMostCommonInEachBlock	0.019	0.33	1	100	100	MXL	0.019	0.0255697	0.0204528
Sim6067	I2_BC	I3_BC	50	KMostCommonInEachBlock	0.02	0.33	1	100	100	MXL	0.02	0.0189922	0.0177247
Sim6068	I2_BC	I3_BC	50	KMostCommonInEachBlock	0.0225	0.33	1	100	100	MXL	0.0225	0.0187689	0.0187689
Sim6069	I2_BC	I3_BC	50	KMostCommonInEachBlock	0.025	0.33	1	100	100	MXL	0.025	0.0255872	0.0247796
Sim6070	I2_BC	I3_BC	50	KMostCommonInEachBlock	0.0275	0.33	1	100	100	MXL	0.0275	0.0257353	0.0257353
Sim6071	I2_BC	I3_BC	50	KMostCommonInEachBlock	0.03	0.33	1	100	100	MXL	0.03	0.0287627	0.0278458
Sim6072	I2_BC	I3_BC	50	KMostCommonInEachBlock	0.0325	0.33	1	100	100	MXL	0.0325	0.0389039	0.0290326
Sim6073	I2_BC	I3_BC	50	KMostCommonInEachBlock	0.035	0.33	1	100	100	MXL	0.035	0.0354969	0.0354969
Sim6074	I2_BC	I3_BC	50	KMostCommonInEachBlock	0.0375	0.33	1	100	100	MXL	0.0375	0.0362906	0.0362906
Sim6075	I2_BC	I3_BC	50	KMostCommonInEachBlock	0.04	0.33	1	100	100	MXL	0.04	0.0360543	0.0360543
Sim6076	I2_BC	I3_BC	50	KMostCommonInEachBlock	0.0425	0.33	1	100	100	MXL	0.0425	0.0458614	0.0458614
Sim6077	I2_BC	I3_BC	50	KMostCommonInEachBlock	0.045	0.33	1	100	100	MXL	0.045	0.0516176	0.0445036
Sim6078	I2_BC	I3_BC	50	KMostCommonInEachBlock	0.0475	0.33	1	100	100	MXL	0.0475	0.0456943	0.0456943
Sim6079	I2_BC	I3_BC	50	KMostCommonInEachBlock	0.05	0.33	1	100	100	MXL	0.05	0.0473684	0.0459471
Sim6080	I2_BC	I3_BC	50	KMostCommonInEachBlock	0.06	0.33	1	100	100	MXL	0.06	0.0601317	0.0601317
Sim6081	I2_BC	I3_BC	50	KMostCommonInEachBlock	0.07	0.33	1	100	100	MXL	0.07	0.0669032	0.0669032
Sim6082	I2_BC	I3_BC	50	KMostCommonInEachBlock	0.08	0.33	1	100	100	MXL	0.08	0.0725218	0.0725218
Sim6083	I2_BC	I3_BC	50	KMostCommonInEachBlock	0.09	0.33	1	100	100	MXL	0.09	0.0881885	0.087149
Sim6084	I2_BC	I3_BC	50	KMostCommonInEachBlock	0.1	0.33	1	100	100	MXL	0.1	0.0993452	0.0992739
Sim6085	I2_BC	I3_BC	50	KMostCommonInEachBlock	0.15	0.33	1	100	100	MXL	0.15	0.150784	0.150784
Sim6086	I2_BC	I3_BC	50	KMostCommonInEachBlock	0.2	0.33	1	100	100	MXL	0.2	0.200236	0.197422
Sim6087	I2_BC	I3_BC	50	KMostCommonInEachBlock	0.25	0.33	1	100	100	MXL	0.25	0.256082	0.249057
Sim6088	I2_BC	I3_BC	50	KMostCommonInEachBlock	0.3	0.33	1	100	100	MXL	0.3	0.290869	0.290869
Sim6089	I2_BC	I3_BC	50	KMostCommonInEachBlock	0.35	0.33	1	100	100	MXL	0.35	0.340014	0.33492
Sim6090	I2_BC	I3_BC	50	KMostCommonInEachBlock	0.4	0.33	1	100	100	MXL	0.4	0.398913	0.39093
Sim6091	I2_BC	I3_BC	50	KMostCommonInEachBlock	0.45	0.33	1	100	100	MXL	0.45	0.436137	0.436011
Sim6092	I2_BC	I3_BC	50	KMostCommonInEachBlock	0.5	0.33	1	100	100	MXL	0.5	0.487158	0.487117
Sim6093	I2_BC	I3_BC	50	KMostCommonInEachBlock	0.6	0.33	1	100	100	MXL	0.6	0.602328	0.58642
Sim6094	I2_BC	I3_BC	50	KMostCommonInEachBlock	0.7	0.33	1	100	100	MXL	0.7	0.696979	0.691629
Sim6095	I2_BC	I3_BC	50	KMostCommonInEachBlock	0.8	0.33	1	100	100	MXL	0.8	0.820451	0.809284
Sim6096	I2_BC	I3_BC	50	KMostCommonInEachBlock	0.9	0.33	1	100	100	MXL	0.9	0.894481	0.889957
Sim6097	I2_BC	I3_BC	50	KMostCommonInEachBlock	0.95	0.33	1	100	100	MXL	0.95	0.966375	0.959142
Sim6098	I2_BC	I3_BC	50	KMostCommonInEachBlock	1	0.33	1	100	100	MXL	1	1	1
Sim6130	I8_BC	I2_BC	20	KMostCommonInEachBlock	0.025	2	1	100	100	SAS	0.025	0.023007	0.023007
Sim6131	I8_BC	I2_BC	20	KMostCommonInEachBlock	0.0275	2	1	100	100	SAS	0.0275	0.0299704	0.0299704
Sim6132	I8_BC	I2_BC	20	KMostCommonInEachBlock	0.03	2	1	100	100	SAS	0.03	0.0348543	0.0348543
Sim6133	I8_BC	I2_BC	20	KMostCommonInEachBlock	0.0325	2	1	100	100	SAS	0.0325	0.0347091	0.0333476
Sim6134	I8_BC	I2_BC	20	KMostCommonInEachBlock	0.035	2	1	100	100	SAS	0.035	0.0352127	0.0352127
Sim6135	I8_BC	I2_BC	20	KMostCommonInEachBlock	0.0375	2	1	100	100	SAS	0.0375	0.0411744	0.0394376
Sim6136	I8_BC	I2_BC	20	KMostCommonInEachBlock	0.04	2	1	100	100	SAS	0.04	0.0406323	0.0405334
Sim6137	I8_BC	I2_BC	20	KMostCommonInEachBlock	0.0425	2	1	100	100	SAS	0.0425	0.0532493	0.0495366
Sim6138	I8_BC	I2_BC	20	KMostCommonInEachBlock	0.045	2	1	100	100	SAS	0.045	0.0488988	0.0488714
Sim6139	I8_BC	I2_BC	20	KMostCommonInEachBlock	0.0475	2	1	100	100	SAS	0.0475	0.0577493	0.0461525
Sim6140	I8_BC	I2_BC	20	KMostCommonInEachBlock	0.05	2	1	100	100	SAS	0.05	0.0463707	0.0463707
Sim6141	I8_BC	I2_BC	20	KMostCommonInEachBlock	0.06	2	1	100	100	SAS	0.06	0.0660191	0.0541817
Sim6142	I8_BC	I2_BC	20	KMostCommonInEachBlock	0.07	2	1	100	100	SAS	0.07	0.0825166	0.0736398
Sim6143	I8_BC	I2_BC	20	KMostCommonInEachBlock	0.08	2	1	100	100	SAS	0.08	0.091223	0.0887199
Sim6144	I8_BC	I2_BC	20	KMostCommonInEachBlock	0.09	2	1	100	100	SAS	0.09	0.0960907	0.0917655
Sim6145	I8_BC	I2_BC	20	KMostCommonInEachBlock	0.1	2	1	100	100	SAS	0.1	0.10892	0.107836
Sim6146	I8_BC	I2_BC	20	KMostCommonInEachBlock	0.15	2	1	100	100	SAS	0.15	0.176025	0.149074
Sim6147	I8_BC	I2_BC	20	KMostCommonInEachBlock	0.2	2	1	100	100	SAS	0.2	0.223378	0.205022
Sim6148	I8_BC	I2_BC	20	KMostCommonInEachBlock	0.25	2	1	100	100	SAS	0.25	0.264585	0.261258
Sim6149	I8_BC	I2_BC	20	KMostCommonInEachBlock	0.3	2	1	100	100	SAS	0.3	0.321955	0.301317
Sim6150	I8_BC	I2_BC	20	KMostCommonInEachBlock	0.35	2	1	100	100	SAS	0.35	0.369979	0.359753
Sim6151	I8_BC	I2_BC	20	KMostCommonInEachBlock	0.4	2	1	100	100	SAS	0.4	0.42421	0.409574
Sim6152	I8_BC	I2_BC	20	KMostCommonInEachBlock	0.45	2	1	100	100	SAS	0.45	0.475521	0.452859
Sim6153	I8_BC	I2_BC	20	KMostCommonInEachBlock	0.5	2	1	100	100	SAS	0.5	0.511053	0.499596
Sim6154	I8_BC	I2_BC	20	KMostCommonInEachBlock	0.6	2	1	100	100	SAS	0.6	0.633249	0.609312
Sim6160	I8_BC	I3_BC	20	KMostCommonInEachBlock	0	2	1	100	100	MXL	0	1e-09	1e-09
Sim6161	I8_BC	I3_BC	20	KMostCommonInEachBlock	0.0001	2	1	100	100	MXL	0.0001	1e-09	1e-09
Sim6162	I8_BC	I3_BC	20	KMostCommonInEachBlock	0.0002	2	1	100	100	MXL	0.0002	0.000603682	0.000603682
Sim6163	I8_BC	I3_BC	20	KMostCommonInEachBlock	0.0003	2	1	100	100	MXL	0.0003	0.000402558	0.00040255
Sim6164	I8_BC	I3_BC	20	KMostCommonInEachBlock	0.0004	2	1	100	100	MXL	0.0004	0.000402458	0.000402456
Sim6165	I8_BC	I3_BC	20	KMostCommonInEachBlock	0.0005	2	1	100	100	MXL	0.0005	0.000191645	0.000191708
Sim6166	I8_BC	I3_BC	20	KMostCommonInEachBlock	0.0006	2	1	100	100	MXL	0.0006	0.00100571	0.00100573
Sim6167	I8_BC	I3_BC	20	KMostCommonInEachBlock	0.0007	2	1	100	100	MXL	0.0007	0.000603518	0.00060352
Sim6168	I8_BC	I3_BC	20	KMostCommonInEachBlock	0.0008	2	1	100	100	MXL	0.0008	0.000402345	0.000402338
Sim6169	I8_BC	I3_BC	20	KMostCommonInEachBlock	0.0009	2	1	100	100	MXL	0.0009	0.000804374	0.000804373
Sim6170	I8_BC	I3_BC	20	KMostCommonInEachBlock	0.001	2	1	100	100	MXL	0.001	0.0024157	0.00120599
Sim6171	I8_BC	I3_BC	20	KMostCommonInEachBlock	0.002	2	1	100	100	MXL	0.002	0.00436179	0.00220853
Sim6172	I8_BC	I3_BC	20	KMostCommonInEachBlock	0.003	2	1	100	100	MXL	0.003	0.00123561	0.00123562
Sim6173	I8_BC	I3_BC	20	KMostCommonInEachBlock	0.004	2	1	100	100	MXL	0.004	0.00361167	0.00361167
Sim6174	I8_BC	I3_BC	20	KMostCommonInEachBlock	0.005	2	1	100	100	MXL	0.005	0.00521373	0.00521373
Sim6175	I8_BC	I3_BC	20	KMostCommonInEachBlock	0.006	2	1	100	100	MXL	0.006	0.00640403	0.00640403
Sim6176	I8_BC	I3_BC	20	KMostCommonInEachBlock	0.007	2	1	100	100	MXL	0.007	0.00460943	0.00460943
Sim6177	I8_BC	I3_BC	20	KMostCommonInEachBlock	0.008	2	1	100	100	MXL	0.008	0.0120777	0.0103621
Sim6178	I8_BC	I3_BC	20	KMostCommonInEachBlock	0.009	2	1	100	100	MXL	0.009	0.00680213	0.00680212
Sim6179	I8_BC	I3_BC	20	KMostCommonInEachBlock	0.01	2	1	100	100	MXL	0.01	0.00878114	0.00878114
Sim6180	I8_BC	I3_BC	20	KMostCommonInEachBlock	0.011	2	1	100	100	MXL	0.011	0.00877822	0.00877822
Sim6181	I8_BC	I3_BC	20	KMostCommonInEachBlock	0.012	2	1	100	100	MXL	0.012	0.0171671	0.00838102
Sim6182	I8_BC	I3_BC	20	KMostCommonInEachBlock	0.013	2	1	100	100	MXL	0.013	0.0119477	0.0119477
Sim6183	I8_BC	I3_BC	20	KMostCommonInEachBlock	0.014	2	1	100	100	MXL	0.014	0.0109511	0.0109511
Sim6184	I8_BC	I3_BC	20	KMostCommonInEachBlock	0.015	2	1	100	100	MXL	0.015	0.0115179	0.0115179
Sim6185	I8_BC	I3_BC	20	KMostCommonInEachBlock	0.016	2	1	100	100	MXL	0.016	0.0179848	0.0178128
Sim6186	I8_BC	I3_BC	20	KMostCommonInEachBlock	0.017	2	1	100	100	MXL	0.017	0.0160332	0.0160332
Sim6187	I8_BC	I3_BC	20	KMostCommonInEachBlock	0.018	2	1	100	100	MXL	0.018	0.021021	0.0193655
Sim6188	I8_BC	I3_BC	20	KMostCommonInEachBlock	0.019	2	1	100	100	MXL	0.019	0.025953	0.0178008
Sim6189	I8_BC	I3_BC	20	KMostCommonInEachBlock	0.02	2	1	100	100	MXL	0.02	0.0162037	0.0162037
Sim6190	I8_BC	I3_BC	20	KMostCommonInEachBlock	0.0225	2	1	100	100	MXL	0.0225	0.0180909	0.0180909
Sim6191	I8_BC	I3_BC	20	KMostCommonInEachBlock	0.025	2	1	100	100	MXL	0.025	0.0394255	0.0261029
Sim6192	I8_BC	I3_BC	20	KMostCommonInEachBlock	0.0275	2	1	100	100	MXL	0.0275	0.0232857	0.0232857
Sim6193	I8_BC	I3_BC	20	KMostCommonInEachBlock	0.03	2	1	100	100	MXL	0.03	0.0398477	0.0272999
Sim6194	I8_BC	I3_BC	20	KMostCommonInEachBlock	0.0325	2	1	100	100	MXL	0.0325	0.0347151	0.029452
Sim6195	I8_BC	I3_BC	20	KMostCommonInEachBlock	0.035	2	1	100	100	MXL	0.035	0.0284584	0.0284584
Sim6196	I8_BC	I3_BC	20	KMostCommonInEachBlock	0.0375	2	1	100	100	MXL	0.0375	0.036713	0.0350011
Sim6197	I8_BC	I3_BC	20	KMostCommonInEachBlock	0.04	2	1	100	100	MXL	0.04	0.040422	0.0358215
Sim6198	I8_BC	I3_BC	20	KMostCommonInEachBlock	0.0425	2	1	100	100	MXL	0.0425	0.0433992	0.0433969
Sim6199	I8_BC	I3_BC	20	KMostCommonInEachBlock	0.045	2	1	100	100	MXL	0.045	0.0397446	0.0397442
Sim6200	I8_BC	I3_BC	20	KMostCommonInEachBlock	0.0475	2	1	100	100	MXL	0.0475	0.0458062	0.0443167
Sim6201	I8_BC	I3_BC	20	KMostCommonInEachBlock	0.05	2	1	100	100	MXL	0.05	0.0497329	0.046216
Sim6202	I8_BC	I3_BC	20	KMostCommonInEachBlock	0.06	2	1	100	100	MXL	0.06	0.0643936	0.0545344
Sim6203	I8_BC	I3_BC	20	KMostCommonInEachBlock	0.07	2	1	100	100	MXL	0.07	0.0783266	0.0633192
Sim6204	I8_BC	I3_BC	20	KMostCommonInEachBlock	0.08	2	1	100	100	MXL	0.08	0.0765045	0.0745997
Sim6205	I8_BC	I3_BC	20	KMostCommonInEachBlock	0.09	2	1	100	100	MXL	0.09	0.0825033	0.0782141
Sim6206	I8_BC	I3_BC	20	KMostCommonInEachBlock	0.1	2	1	100	100	MXL	0.1	0.0901339	0.0901339
Sim6207	I8_BC	I3_BC	20	KMostCommonInEachBlock	0.15	2	1	100	100	MXL	0.15	0.143217	0.135685
Sim6208	I8_BC	I3_BC	20	KMostCommonInEachBlock	0.2	2	1	100	100	MXL	0.2	0.209425	0.181855
Sim6209	I8_BC	I3_BC	20	KMostCommonInEachBlock	0.25	2	1	100	100	MXL	0.25	0.227423	0.223003
Sim6210	I8_BC	I3_BC	20	KMostCommonInEachBlock	0.3	2	1	100	100	MXL	0.3	0.299525	0.279224
Sim6211	I8_BC	I3_BC	20	KMostCommonInEachBlock	0.35	2	1	100	100	MXL	0.35	0.337186	0.319957
Sim6212	I8_BC	I3_BC	20	KMostCommonInEachBlock	0.4	2	1	100	100	MXL	0.4	0.405672	0.371536
Sim6213	I8_BC	I3_BC	20	KMostCommonInEachBlock	0.45	2	1	100	100	MXL	0.45	0.448603	0.418849
Sim6214	I8_BC	I3_BC	20	KMostCommonInEachBlock	0.5	2	1	100	100	MXL	0.5	0.505661	0.469695
Sim6215	I8_BC	I3_BC	20	KMostCommonInEachBlock	0.6	2	1	100	100	MXL	0.6	0.612039	0.562568
Sim6216	I8_BC	I3_BC	20	KMostCommonInEachBlock	0.7	2	1	100	100	MXL	0.7	0.714828	0.665167
Sim6217	I8_BC	I3_BC	20	KMostCommonInEachBlock	0.8	2	1	100	100	MXL	0.8	0.822271	0.76227
Sim6218	I8_BC	I3_BC	20	KMostCommonInEachBlock	0.9	2	1	100	100	MXL	0.9	0.940933	0.875824
Sim6219	I8_BC	I3_BC	20	KMostCommonInEachBlock	0.95	2	1	100	100	MXL	0.95	0.993474	0.929875
Sim6220	I8_BC	I3_BC	20	KMostCommonInEachBlock	1	2	1	100	100	MXL	1	1	0.986335
Sim6221	I2_BC	I3_BC	20	KMostCommonInEachBlock	0	2	1	100	100	MXL	0	1e-09	1e-09
Sim6222	I2_BC	I3_BC	20	KMostCommonInEachBlock	0.0001	2	1	100	100	MXL	0.0001	1e-09	1e-09
Sim6223	I2_BC	I3_BC	20	KMostCommonInEachBlock	0.0002	2	1	100	100	MXL	0.0002	1e-09	1e-09
Sim6224	I2_BC	I3_BC	20	KMostCommonInEachBlock	0.0003	2	1	100	100	MXL	0.0003	0.000751159	0.000374712
Sim6225	I2_BC	I3_BC	20	KMostCommonInEachBlock	0.0004	2	1	100	100	MXL	0.0004	0.000187345	0.000187353
Sim6226	I2_BC	I3_BC	20	KMostCommonInEachBlock	0.0005	2	1	100	100	MXL	0.0005	0.000374596	0.000374576
Sim6227	I2_BC	I3_BC	20	KMostCommonInEachBlock	0.0006	2	1	100	100	MXL	0.0006	0.00112367	0.000556959
Sim6228	I2_BC	I3_BC	20	KMostCommonInEachBlock	0.0007	2	1	100	100	MXL	0.0007	0.000542495	0.000542525
Sim6229	I2_BC	I3_BC	20	KMostCommonInEachBlock	0.0008	2	1	100	100	MXL	0.0008	0.000561955	0.00056199
Sim6230	I2_BC	I3_BC	20	KMostCommonInEachBlock	0.0009	2	1	100	100	MXL	0.0009	0.000749481	0.000749471
Sim6231	I2_BC	I3_BC	20	KMostCommonInEachBlock	0.001	2	1	100	100	MXL	0.001	0.00301149	0.00149707
Sim6232	I2_BC	I3_BC	20	KMostCommonInEachBlock	0.002	2	1	100	100	MXL	0.002	0.00224358	0.00224357
Sim6233	I2_BC	I3_BC	20	KMostCommonInEachBlock	0.003	2	1	100	100	MXL	0.003	0.00229162	0.00228687
Sim6234	I2_BC	I3_BC	20	KMostCommonInEachBlock	0.004	2	1	100	100	MXL	0.004	0.00373892	0.00373891
Sim6235	I2_BC	I3_BC	20	KMostCommonInEachBlock	0.005	2	1	100	100	MXL	0.005	0.00461281	0.00461289
Sim6236	I2_BC	I3_BC	20	KMostCommonInEachBlock	0.006	2	1	100	100	MXL	0.006	0.0116087	0.00577324
Sim6237	I2_BC	I3_BC	20	KMostCommonInEachBlock	0.007	2	1	100	100	MXL	0.007	0.0123144	0.00614528
Sim6238	I2_BC	I3_BC	20	KMostCommonInEachBlock	0.008	2	1	100	100	MXL	0.008	0.00653081	0.00653081
Sim6239	I2_BC	I3_BC	20	KMostCommonInEachBlock	0.009	2	1	100	100	MXL	0.009	0.00571712	0.00571727
Sim6240	I2_BC	I3_BC	20	KMostCommonInEachBlock	0.01	2	1	100	100	MXL	0.01	0.0092874	0.0092874
Sim6241	I2_BC	I3_BC	20	KMostCommonInEachBlock	0.011	2	1	100	100	MXL	0.011	0.0107825	0.0107825
Sim6242	I2_BC	I3_BC	20	KMostCommonInEachBlock	0.012	2	1	100	100	MXL	0.012	0.0109446	0.0109446
Sim6243	I2_BC	I3_BC	20	KMostCommonInEachBlock	0.013	2	1	100	100	MXL	0.013	0.0104079	0.0104079
Sim6244	I2_BC	I3_BC	20	KMostCommonInEachBlock	0.014	2	1	100	100	MXL	0.014	0.0146607	0.0142236
Sim6245	I2_BC	I3_BC	20	KMostCommonInEachBlock	0.015	2	1	100	100	MXL	0.015	0.0134937	0.0134937
Sim6246	I2_BC	I3_BC	20	KMostCommonInEachBlock	0.016	2	1	100	100	MXL	0.016	0.0145525	0.0145524
Sim6247	I2_BC	I3_BC	20	KMostCommonInEachBlock	0.017	2	1	100	100	MXL	0.017	0.0235075	0.016238
Sim6248	I2_BC	I3_BC	20	KMostCommonInEachBlock	0.018	2	1	100	100	MXL	0.018	0.0160729	0.0160729
Sim6249	I2_BC	I3_BC	20	KMostCommonInEachBlock	0.019	2	1	100	100	MXL	0.019	0.0172044	0.0137017
Sim6250	I2_BC	I3_BC	20	KMostCommonInEachBlock	0.02	2	1	100	100	MXL	0.02	0.0213552	0.0193168
Sim6251	I2_BC	I3_BC	20	KMostCommonInEachBlock	0.0225	2	1	100	100	MXL	0.0225	0.0232594	0.0232594
Sim6252	I2_BC	I3_BC	20	KMostCommonInEachBlock	0.025	2	1	100	100	MXL	0.025	0.0283729	0.0245968
Sim6253	I2_BC	I3_BC	20	KMostCommonInEachBlock	0.0275	2	1	100	100	MXL	0.0275	0.0419243	0.0234362
Sim6254	I2_BC	I3_BC	20	KMostCommonInEachBlock	0.03	2	1	100	100	MXL	0.03	0.0269085	0.0252205
Sim6255	I2_BC	I3_BC	20	KMostCommonInEachBlock	0.0325	2	1	100	100	MXL	0.0325	0.0266511	0.026644
Sim6256	I2_BC	I3_BC	20	KMostCommonInEachBlock	0.035	2	1	100	100	MXL	0.035	0.0348494	0.0348494
Sim6257	I2_BC	I3_BC	20	KMostCommonInEachBlock	0.0375	2	1	100	100	MXL	0.0375	0.0488165	0.0372838
Sim6258	I2_BC	I3_BC	20	KMostCommonInEachBlock	0.04	2	1	100	100	MXL	0.04	0.0523206	0.03933
Sim6259	I2_BC	I3_BC	20	KMostCommonInEachBlock	0.0425	2	1	100	100	MXL	0.0425	0.0415491	0.0393083
Sim6260	I2_BC	I3_BC	20	KMostCommonInEachBlock	0.045	2	1	100	100	MXL	0.045	0.0556207	0.0418265
Sim6261	I2_BC	I3_BC	20	KMostCommonInEachBlock	0.0475	2	1	100	100	MXL	0.0475	0.0434625	0.042671
Sim6262	I2_BC	I3_BC	20	KMostCommonInEachBlock	0.05	2	1	100	100	MXL	0.05	0.0466357	0.0458999
Sim6263	I2_BC	I3_BC	20	KMostCommonInEachBlock	0.06	2	1	100	100	MXL	0.06	0.0557853	0.0557298
Sim6264	I2_BC	I3_BC	20	KMostCommonInEachBlock	0.07	2	1	100	100	MXL	0.07	0.0804544	0.060543
Sim6265	I2_BC	I3_BC	20	KMostCommonInEachBlock	0.08	2	1	100	100	MXL	0.08	0.0760411	0.074997
Sim6266	I2_BC	I3_BC	20	KMostCommonInEachBlock	0.09	2	1	100	100	MXL	0.09	0.0894396	0.0871587
Sim6267	I2_BC	I3_BC	20	KMostCommonInEachBlock	0.1	2	1	100	100	MXL	0.1	0.0886332	0.0886126
Sim6268	I2_BC	I3_BC	20	KMostCommonInEachBlock	0.15	2	1	100	100	MXL	0.15	0.139854	0.139799
Sim6269	I2_BC	I3_BC	20	KMostCommonInEachBlock	0.2	2	1	100	100	MXL	0.2	0.191161	0.19053
Sim6270	I2_BC	I3_BC	20	KMostCommonInEachBlock	0.25	2	1	100	100	MXL	0.25	0.233574	0.229431
Sim6271	I2_BC	I3_BC	20	KMostCommonInEachBlock	0.3	2	1	100	100	MXL	0.3	0.288757	0.280414
Sim6272	I2_BC	I3_BC	20	KMostCommonInEachBlock	0.35	2	1	100	100	MXL	0.35	0.347734	0.335133
Sim6273	I2_BC	I3_BC	20	KMostCommonInEachBlock	0.4	2	1	100	100	MXL	0.4	0.401343	0.381708
Sim6274	I2_BC	I3_BC	20	KMostCommonInEachBlock	0.45	2	1	100	100	MXL	0.45	0.455478	0.432793
Sim6275	I2_BC	I3_BC	20	KMostCommonInEachBlock	0.5	2	1	100	100	MXL	0.5	0.499409	0.481694
Sim6276	I2_BC	I3_BC	20	KMostCommonInEachBlock	0.6	2	1	100	100	MXL	0.6	0.598829	0.578413
Sim6277	I2_BC	I3_BC	20	KMostCommonInEachBlock	0.7	2	1	100	100	MXL	0.7	0.716848	0.68841
Sim6278	I2_BC	I3_BC	20	KMostCommonInEachBlock	0.8	2	1	100	100	MXL	0.8	0.840795	0.790004
Sim6279	I2_BC	I3_BC	20	KMostCommonInEachBlock	0.9	2	1	100	100	MXL	0.9	0.942515	0.887899
Sim6280	I2_BC	I3_BC	20	KMostCommonInEachBlock	0.95	2	1	100	100	MXL	0.95	1	0.947953
Sim6281	I2_BC	I3_BC	20	KMostCommonInEachBlock	1	2	1	100	100	MXL	1	1	0.993876
Sim6343	I8_BC	I3_BC	20	KMostCommonInEachBlock	0	1	1	100	100	MXL	0	1e-09	1e-09
Sim6344	I8_BC	I3_BC	20	KMostCommonInEachBlock	0.0001	1	1	100	100	MXL	0.0001	1e-09	1e-09
Sim6345	I8_BC	I3_BC	20	KMostCommonInEachBlock	0.0002	1	1	100	100	MXL	0.0002	0.00033926	0.000339263
Sim6346	I8_BC	I3_BC	20	KMostCommonInEachBlock	0.0003	1	1	100	100	MXL	0.0003	0.000339414	0.000339414
Sim6347	I8_BC	I3_BC	20	KMostCommonInEachBlock	0.0004	1	1	100	100	MXL	0.0004	0.000341127	0.000341127
Sim6348	I8_BC	I3_BC	20	KMostCommonInEachBlock	0.0005	1	1	100	100	MXL	0.0005	0.000339073	0.000339077
Sim6349	I8_BC	I3_BC	20	KMostCommonInEachBlock	0.0006	1	1	100	100	MXL	0.0006	0.000668722	0.0006687
Sim6350	I8_BC	I3_BC	20	KMostCommonInEachBlock	0.0007	1	1	100	100	MXL	0.0007	0.000341502	0.000341502
Sim6351	I8_BC	I3_BC	20	KMostCommonInEachBlock	0.0008	1	1	100	100	MXL	0.0008	0.000342127	0.00034213
Sim6352	I8_BC	I3_BC	20	KMostCommonInEachBlock	0.0009	1	1	100	100	MXL	0.0009	0.000694421	0.000694393
Sim6353	I8_BC	I3_BC	20	KMostCommonInEachBlock	0.001	1	1	100	100	MXL	0.001	0.00201956	0.00101115
Sim6354	I8_BC	I3_BC	20	KMostCommonInEachBlock	0.002	1	1	100	100	MXL	0.002	0.00405781	0.00201901
Sim6355	I8_BC	I3_BC	20	KMostCommonInEachBlock	0.003	1	1	100	100	MXL	0.003	0.00537801	0.00269475
Sim6356	I8_BC	I3_BC	20	KMostCommonInEachBlock	0.004	1	1	100	100	MXL	0.004	0.00609401	0.00302337
Sim6357	I8_BC	I3_BC	20	KMostCommonInEachBlock	0.005	1	1	100	100	MXL	0.005	0.00424156	0.00424156
Sim6358	I8_BC	I3_BC	20	KMostCommonInEachBlock	0.006	1	1	100	100	MXL	0.006	0.00438925	0.00438925
Sim6359	I8_BC	I3_BC	20	KMostCommonInEachBlock	0.007	1	1	100	100	MXL	0.007	0.010228	0.010228
Sim6360	I8_BC	I3_BC	20	KMostCommonInEachBlock	0.008	1	1	100	100	MXL	0.008	0.00702095	0.00702095
Sim6361	I8_BC	I3_BC	20	KMostCommonInEachBlock	0.009	1	1	100	100	MXL	0.009	0.00665379	0.0066538
Sim6362	I8_BC	I3_BC	20	KMostCommonInEachBlock	0.01	1	1	100	100	MXL	0.01	0.0081047	0.0081047
Sim6363	I8_BC	I3_BC	20	KMostCommonInEachBlock	0.011	1	1	100	100	MXL	0.011	0.0105971	0.0105971
Sim6364	I8_BC	I3_BC	20	KMostCommonInEachBlock	0.012	1	1	100	100	MXL	0.012	0.0245298	0.0122284
Sim6365	I8_BC	I3_BC	20	KMostCommonInEachBlock	0.013	1	1	100	100	MXL	0.013	0.0209616	0.0104876
Sim6366	I8_BC	I3_BC	20	KMostCommonInEachBlock	0.014	1	1	100	100	MXL	0.014	0.0111808	0.0111808
Sim6367	I8_BC	I3_BC	20	KMostCommonInEachBlock	0.015	1	1	100	100	MXL	0.015	0.0127737	0.0127738
Sim6368	I8_BC	I3_BC	20	KMostCommonInEachBlock	0.016	1	1	100	100	MXL	0.016	0.0132522	0.0132522
Sim6369	I8_BC	I3_BC	20	KMostCommonInEachBlock	0.017	1	1	100	100	MXL	0.017	0.0321225	0.015849
Sim6370	I8_BC	I3_BC	20	KMostCommonInEachBlock	0.018	1	1	100	100	MXL	0.018	0.0142258	0.0142258
Sim6371	I8_BC	I3_BC	20	KMostCommonInEachBlock	0.019	1	1	100	100	MXL	0.019	0.0176739	0.0156466
Sim6372	I8_BC	I3_BC	20	KMostCommonInEachBlock	0.02	1	1	100	100	MXL	0.02	0.0234559	0.0201432
Sim6373	I8_BC	I3_BC	20	KMostCommonInEachBlock	0.0225	1	1	100	100	MXL	0.0225	0.0176879	0.0176879
Sim6374	I8_BC	I3_BC	20	KMostCommonInEachBlock	0.025	1	1	100	100	MXL	0.025	0.0205724	0.0205725
Sim6375	I8_BC	I3_BC	20	KMostCommonInEachBlock	0.0275	1	1	100	100	MXL	0.0275	0.0255698	0.0255698
Sim6376	I8_BC	I3_BC	20	KMostCommonInEachBlock	0.03	1	1	100	100	MXL	0.03	0.0280107	0.0280107
Sim6377	I8_BC	I3_BC	20	KMostCommonInEachBlock	0.0325	1	1	100	100	MXL	0.0325	0.026285	0.026285
Sim6378	I8_BC	I3_BC	20	KMostCommonInEachBlock	0.035	1	1	100	100	MXL	0.035	0.0327047	0.0327047
Sim6379	I8_BC	I3_BC	20	KMostCommonInEachBlock	0.0375	1	1	100	100	MXL	0.0375	0.0347562	0.0345977
Sim6380	I8_BC	I3_BC	20	KMostCommonInEachBlock	0.04	1	1	100	100	MXL	0.04	0.0387477	0.03517
Sim6381	I8_BC	I3_BC	20	KMostCommonInEachBlock	0.0425	1	1	100	100	MXL	0.0425	0.0344456	0.0340263
Sim6382	I8_BC	I3_BC	20	KMostCommonInEachBlock	0.045	1	1	100	100	MXL	0.045	0.0477904	0.0413005
Sim6383	I8_BC	I3_BC	20	KMostCommonInEachBlock	0.0475	1	1	100	100	MXL	0.0475	0.059549	0.0445274
Sim6384	I8_BC	I3_BC	20	KMostCommonInEachBlock	0.05	1	1	100	100	MXL	0.05	0.0498735	0.0448105
Sim6385	I8_BC	I3_BC	20	KMostCommonInEachBlock	0.06	1	1	100	100	MXL	0.06	0.0568037	0.0568037
Sim6386	I8_BC	I3_BC	20	KMostCommonInEachBlock	0.07	1	1	100	100	MXL	0.07	0.0674368	0.0674368
Sim6387	I8_BC	I3_BC	20	KMostCommonInEachBlock	0.08	1	1	100	100	MXL	0.08	0.0771491	0.0672701
Sim6388	I8_BC	I3_BC	20	KMostCommonInEachBlock	0.09	1	1	100	100	MXL	0.09	0.0805906	0.0741534
Sim6389	I8_BC	I3_BC	20	KMostCommonInEachBlock	0.1	1	1	100	100	MXL	0.1	0.103569	0.0951575
Sim6390	I8_BC	I3_BC	20	KMostCommonInEachBlock	0.15	1	1	100	100	MXL	0.15	0.140124	0.132535
Sim6391	I8_BC	I3_BC	20	KMostCommonInEachBlock	0.2	1	1	100	100	MXL	0.2	0.230076	0.191789
Sim6392	I8_BC	I3_BC	20	KMostCommonInEachBlock	0.25	1	1	100	100	MXL	0.25	0.234265	0.221566
Sim6393	I8_BC	I3_BC	20	KMostCommonInEachBlock	0.3	1	1	100	100	MXL	0.3	0.283924	0.272018
Sim6394	I8_BC	I3_BC	20	KMostCommonInEachBlock	0.35	1	1	100	100	MXL	0.35	0.323972	0.320828
Sim6395	I8_BC	I3_BC	20	KMostCommonInEachBlock	0.4	1	1	100	100	MXL	0.4	0.427855	0.378474
Sim6396	I8_BC	I3_BC	20	KMostCommonInEachBlock	0.45	1	1	100	100	MXL	0.45	0.487605	0.416968
Sim6397	I8_BC	I3_BC	20	KMostCommonInEachBlock	0.5	1	1	100	100	MXL	0.5	0.469062	0.454468
Sim6398	I8_BC	I3_BC	20	KMostCommonInEachBlock	0.6	1	1	100	100	MXL	0.6	0.596186	0.57278
Sim6399	I8_BC	I3_BC	20	KMostCommonInEachBlock	0.7	1	1	100	100	MXL	0.7	0.714733	0.667535
Sim6400	I8_BC	I3_BC	20	KMostCommonInEachBlock	0.8	1	1	100	100	MXL	0.8	0.817639	0.779499
Sim6401	I8_BC	I3_BC	20	KMostCommonInEachBlock	0.9	1	1	100	100	MXL	0.9	0.923928	0.877768
Sim6402	I8_BC	I3_BC	20	KMostCommonInEachBlock	0.95	1	1	100	100	MXL	0.95	0.986417	0.926418
Sim6403	I8_BC	I3_BC	20	KMostCommonInEachBlock	1	1	1	100	100	MXL	1	1	0.980326
Sim6404	I2_BC	I3_BC	20	KMostCommonInEachBlock	0	1	1	100	100	MXL	0	1e-09	1e-09
Sim6405	I2_BC	I3_BC	20	KMostCommonInEachBlock	0.0001	1	1	100	100	MXL	0.0001	1e-09	1e-09
Sim6406	I2_BC	I3_BC	20	KMostCommonInEachBlock	0.0002	1	1	100	100	MXL	0.0002	1e-09	1e-09
Sim6407	I2_BC	I3_BC	20	KMostCommonInEachBlock	0.0003	1	1	100	100	MXL	0.0003	1e-09	1e-09
Sim6408	I2_BC	I3_BC	20	KMostCommonInEachBlock	0.0004	1	1	100	100	MXL	0.0004	0.000303748	0.000303748
Sim6409	I2_BC	I3_BC	20	KMostCommonInEachBlock	0.0005	1	1	100	100	MXL	0.0005	1e-09	1e-09
Sim6410	I2_BC	I3_BC	20	KMostCommonInEachBlock	0.0006	1	1	100	100	MXL	0.0006	1e-09	1e-09
Sim6411	I2_BC	I3_BC	20	KMostCommonInEachBlock	0.0007	1	1	100	100	MXL	0.0007	0.00122336	0.000613259
Sim6412	I2_BC	I3_BC	20	KMostCommonInEachBlock	0.0008	1	1	100	100	MXL	0.0008	0.000602638	0.000602644
Sim6413	I2_BC	I3_BC	20	KMostCommonInEachBlock	0.0009	1	1	100	100	MXL	0.0009	0.000611148	0.000611151
Sim6414	I2_BC	I3_BC	20	KMostCommonInEachBlock	0.001	1	1	100	100	MXL	0.001	0.00152561	0.00152559
Sim6415	I2_BC	I3_BC	20	KMostCommonInEachBlock	0.002	1	1	100	100	MXL	0.002	0.000912438	0.000912715
Sim6416	I2_BC	I3_BC	20	KMostCommonInEachBlock	0.003	1	1	100	100	MXL	0.003	0.00540818	0.00269759
Sim6417	I2_BC	I3_BC	20	KMostCommonInEachBlock	0.004	1	1	100	100	MXL	0.004	0.00332577	0.00332576
Sim6418	I2_BC	I3_BC	20	KMostCommonInEachBlock	0.005	1	1	100	100	MXL	0.005	0.00683096	0.00337873
Sim6419	I2_BC	I3_BC	20	KMostCommonInEachBlock	0.006	1	1	100	100	MXL	0.006	0.0109729	0.00543206
Sim6420	I2_BC	I3_BC	20	KMostCommonInEachBlock	0.007	1	1	100	100	MXL	0.007	0.00323364	0.00323364
Sim6421	I2_BC	I3_BC	20	KMostCommonInEachBlock	0.008	1	1	100	100	MXL	0.008	0.00746153	0.0072871
Sim6422	I2_BC	I3_BC	20	KMostCommonInEachBlock	0.009	1	1	100	100	MXL	0.009	0.0179521	0.00884708
Sim6423	I2_BC	I3_BC	20	KMostCommonInEachBlock	0.01	1	1	100	100	MXL	0.01	0.0107131	0.0107131
Sim6424	I2_BC	I3_BC	20	KMostCommonInEachBlock	0.011	1	1	100	100	MXL	0.011	0.00940291	0.00940291
Sim6425	I2_BC	I3_BC	20	KMostCommonInEachBlock	0.012	1	1	100	100	MXL	0.012	0.012287	0.0122874
Sim6426	I2_BC	I3_BC	20	KMostCommonInEachBlock	0.013	1	1	100	100	MXL	0.013	0.0101682	0.0101682
Sim6427	I2_BC	I3_BC	20	KMostCommonInEachBlock	0.014	1	1	100	100	MXL	0.014	0.0144943	0.0144943
Sim6428	I2_BC	I3_BC	20	KMostCommonInEachBlock	0.015	1	1	100	100	MXL	0.015	0.0244073	0.0164375
Sim6429	I2_BC	I3_BC	20	KMostCommonInEachBlock	0.016	1	1	100	100	MXL	0.016	0.0147344	0.0147344
Sim6430	I2_BC	I3_BC	20	KMostCommonInEachBlock	0.017	1	1	100	100	MXL	0.017	0.0169981	0.0169981
Sim6431	I2_BC	I3_BC	20	KMostCommonInEachBlock	0.018	1	1	100	100	MXL	0.018	0.0281229	0.0151428
Sim6432	I2_BC	I3_BC	20	KMostCommonInEachBlock	0.019	1	1	100	100	MXL	0.019	0.023848	0.0163297
Sim6433	I2_BC	I3_BC	20	KMostCommonInEachBlock	0.02	1	1	100	100	MXL	0.02	0.0177562	0.0157202
Sim6434	I2_BC	I3_BC	20	KMostCommonInEachBlock	0.0225	1	1	100	100	MXL	0.0225	0.0207334	0.0175877
Sim6435	I2_BC	I3_BC	20	KMostCommonInEachBlock	0.025	1	1	100	100	MXL	0.025	0.0257326	0.0257326
Sim6436	I2_BC	I3_BC	20	KMostCommonInEachBlock	0.0275	1	1	100	100	MXL	0.0275	0.0244025	0.023343
Sim6437	I2_BC	I3_BC	20	KMostCommonInEachBlock	0.03	1	1	100	100	MXL	0.03	0.0276092	0.0276092
Sim6438	I2_BC	I3_BC	20	KMostCommonInEachBlock	0.0325	1	1	100	100	MXL	0.0325	0.0311927	0.031051
Sim6439	I2_BC	I3_BC	20	KMostCommonInEachBlock	0.035	1	1	100	100	MXL	0.035	0.0471038	0.0319596
Sim6440	I2_BC	I3_BC	20	KMostCommonInEachBlock	0.0375	1	1	100	100	MXL	0.0375	0.0473637	0.0420108
Sim6441	I2_BC	I3_BC	20	KMostCommonInEachBlock	0.04	1	1	100	100	MXL	0.04	0.0641506	0.0373037
Sim6442	I2_BC	I3_BC	20	KMostCommonInEachBlock	0.0425	1	1	100	100	MXL	0.0425	0.0415474	0.0328797
Sim6443	I2_BC	I3_BC	20	KMostCommonInEachBlock	0.045	1	1	100	100	MXL	0.045	0.0387765	0.0387764
Sim6444	I2_BC	I3_BC	20	KMostCommonInEachBlock	0.0475	1	1	100	100	MXL	0.0475	0.0588602	0.0440461
Sim6445	I2_BC	I3_BC	20	KMostCommonInEachBlock	0.05	1	1	100	100	MXL	0.05	0.0571443	0.0484368
Sim6446	I2_BC	I3_BC	20	KMostCommonInEachBlock	0.06	1	1	100	100	MXL	0.06	0.0670604	0.0557288
Sim6447	I2_BC	I3_BC	20	KMostCommonInEachBlock	0.07	1	1	100	100	MXL	0.07	0.0729087	0.0662949
Sim6448	I2_BC	I3_BC	20	KMostCommonInEachBlock	0.08	1	1	100	100	MXL	0.08	0.0636423	0.063642
Sim6449	I2_BC	I3_BC	20	KMostCommonInEachBlock	0.09	1	1	100	100	MXL	0.09	0.0848243	0.0763675
Sim6450	I2_BC	I3_BC	20	KMostCommonInEachBlock	0.1	1	1	100	100	MXL	0.1	0.0992506	0.0954785
Sim6451	I2_BC	I3_BC	20	KMostCommonInEachBlock	0.15	1	1	100	100	MXL	0.15	0.139781	0.139781
Sim6452	I2_BC	I3_BC	20	KMostCommonInEachBlock	0.2	1	1	100	100	MXL	0.2	0.208937	0.189238
Sim6453	I2_BC	I3_BC	20	KMostCommonInEachBlock	0.25	1	1	100	100	MXL	0.25	0.25583	0.236665
Sim6454	I2_BC	I3_BC	20	KMostCommonInEachBlock	0.3	1	1	100	100	MXL	0.3	0.274212	0.267625
Sim6455	I2_BC	I3_BC	20	KMostCommonInEachBlock	0.35	1	1	100	100	MXL	0.35	0.327757	0.323891
Sim6456	I2_BC	I3_BC	20	KMostCommonInEachBlock	0.4	1	1	100	100	MXL	0.4	0.410441	0.384839
Sim6457	I2_BC	I3_BC	20	KMostCommonInEachBlock	0.45	1	1	100	100	MXL	0.45	0.440054	0.437424
Sim6458	I2_BC	I3_BC	20	KMostCommonInEachBlock	0.5	1	1	100	100	MXL	0.5	0.475211	0.474267
Sim6459	I2_BC	I3_BC	20	KMostCommonInEachBlock	0.6	1	1	100	100	MXL	0.6	0.590481	0.570749
Sim6460	I2_BC	I3_BC	20	KMostCommonInEachBlock	0.7	1	1	100	100	MXL	0.7	0.724296	0.69666
Sim6461	I2_BC	I3_BC	20	KMostCommonInEachBlock	0.8	1	1	100	100	MXL	0.8	0.795894	0.777934
Sim6462	I2_BC	I3_BC	20	KMostCommonInEachBlock	0.9	1	1	100	100	MXL	0.9	0.930392	0.897089
Sim6463	I2_BC	I3_BC	20	KMostCommonInEachBlock	0.95	1	1	100	100	MXL	0.95	0.990327	0.953833
Sim6464	I2_BC	I3_BC	20	KMostCommonInEachBlock	1	1	1	100	100	MXL	1	1	0.993858
Sim6526	I8_BC	I3_BC	20	KMostCommonInEachBlock	0	0.33	1	100	100	MXL	0	1e-09	1e-09
Sim6527	I8_BC	I3_BC	20	KMostCommonInEachBlock	0.0001	0.33	1	100	100	MXL	0.0001	1e-09	1e-09
Sim6528	I8_BC	I3_BC	20	KMostCommonInEachBlock	0.0002	0.33	1	100	100	MXL	0.0002	1e-09	1e-09
Sim6529	I8_BC	I3_BC	20	KMostCommonInEachBlock	0.0003	0.33	1	100	100	MXL	0.0003	0.000996378	0.000996405
Sim6530	I8_BC	I3_BC	20	KMostCommonInEachBlock	0.0004	0.33	1	100	100	MXL	0.0004	1e-09	1e-09
Sim6531	I8_BC	I3_BC	20	KMostCommonInEachBlock	0.0005	0.33	1	100	100	MXL	0.0005	1e-09	1e-09
Sim6532	I8_BC	I3_BC	20	KMostCommonInEachBlock	0.0006	0.33	1	100	100	MXL	0.0006	0.00118249	0.00118253
Sim6533	I8_BC	I3_BC	20	KMostCommonInEachBlock	0.0007	0.33	1	100	100	MXL	0.0007	0.00101097	0.00101098
Sim6534	I8_BC	I3_BC	20	KMostCommonInEachBlock	0.0008	0.33	1	100	100	MXL	0.0008	1e-09	1e-09
Sim6535	I8_BC	I3_BC	20	KMostCommonInEachBlock	0.0009	0.33	1	100	100	MXL	0.0009	1e-09	1e-09
Sim6536	I8_BC	I3_BC	20	KMostCommonInEachBlock	0.001	0.33	1	100	100	MXL	0.001	1e-09	1e-09
Sim6537	I8_BC	I3_BC	20	KMostCommonInEachBlock	0.002	0.33	1	100	100	MXL	0.002	0.00205778	0.00205778
Sim6538	I8_BC	I3_BC	20	KMostCommonInEachBlock	0.003	0.33	1	100	100	MXL	0.003	0.00107204	0.00107204
Sim6539	I8_BC	I3_BC	20	KMostCommonInEachBlock	0.004	0.33	1	100	100	MXL	0.004	0.00192564	0.0019256
Sim6540	I8_BC	I3_BC	20	KMostCommonInEachBlock	0.005	0.33	1	100	100	MXL	0.005	0.00607921	0.00607921
Sim6541	I8_BC	I3_BC	20	KMostCommonInEachBlock	0.006	0.33	1	100	100	MXL	0.006	0.00532837	0.00532837
Sim6542	I8_BC	I3_BC	20	KMostCommonInEachBlock	0.007	0.33	1	100	100	MXL	0.007	0.00751459	0.00751459
Sim6543	I8_BC	I3_BC	20	KMostCommonInEachBlock	0.008	0.33	1	100	100	MXL	0.008	0.00205572	0.00205627
Sim6544	I8_BC	I3_BC	20	KMostCommonInEachBlock	0.009	0.33	1	100	100	MXL	0.009	0.00741374	0.00741372
Sim6545	I8_BC	I3_BC	20	KMostCommonInEachBlock	0.01	0.33	1	100	100	MXL	0.01	0.0101999	0.0101999
Sim6546	I8_BC	I3_BC	20	KMostCommonInEachBlock	0.011	0.33	1	100	100	MXL	0.011	0.0113688	0.0113688
Sim6547	I8_BC	I3_BC	20	KMostCommonInEachBlock	0.012	0.33	1	100	100	MXL	0.012	0.0212465	0.0106021
Sim6548	I8_BC	I3_BC	20	KMostCommonInEachBlock	0.013	0.33	1	100	100	MXL	0.013	0.00958458	0.00958458
Sim6549	I8_BC	I3_BC	20	KMostCommonInEachBlock	0.014	0.33	1	100	100	MXL	0.014	0.0130774	0.0130774
Sim6550	I8_BC	I3_BC	20	KMostCommonInEachBlock	0.015	0.33	1	100	100	MXL	0.015	0.0199042	0.0199042
Sim6551	I8_BC	I3_BC	20	KMostCommonInEachBlock	0.016	0.33	1	100	100	MXL	0.016	0.0259071	0.0190308
Sim6552	I8_BC	I3_BC	20	KMostCommonInEachBlock	0.017	0.33	1	100	100	MXL	0.017	0.0213381	0.0106648
Sim6553	I8_BC	I3_BC	20	KMostCommonInEachBlock	0.018	0.33	1	100	100	MXL	0.018	0.0195146	0.0195146
Sim6554	I8_BC	I3_BC	20	KMostCommonInEachBlock	0.019	0.33	1	100	100	MXL	0.019	0.0529543	0.0264018
Sim6555	I8_BC	I3_BC	20	KMostCommonInEachBlock	0.02	0.33	1	100	100	MXL	0.02	0.0160364	0.0160364
Sim6556	I8_BC	I3_BC	20	KMostCommonInEachBlock	0.0225	0.33	1	100	100	MXL	0.0225	0.0158671	0.0158671
Sim6557	I8_BC	I3_BC	20	KMostCommonInEachBlock	0.025	0.33	1	100	100	MXL	0.025	0.0270525	0.0181297
Sim6558	I8_BC	I3_BC	20	KMostCommonInEachBlock	0.0275	0.33	1	100	100	MXL	0.0275	0.0193184	0.0193184
Sim6559	I8_BC	I3_BC	20	KMostCommonInEachBlock	0.03	0.33	1	100	100	MXL	0.03	0.0485634	0.0243721
Sim6560	I8_BC	I3_BC	20	KMostCommonInEachBlock	0.0325	0.33	1	100	100	MXL	0.0325	0.0257493	0.0257493
Sim6561	I8_BC	I3_BC	20	KMostCommonInEachBlock	0.035	0.33	1	100	100	MXL	0.035	0.0415121	0.0405073
Sim6562	I8_BC	I3_BC	20	KMostCommonInEachBlock	0.0375	0.33	1	100	100	MXL	0.0375	0.0446148	0.0363189
Sim6563	I8_BC	I3_BC	20	KMostCommonInEachBlock	0.04	0.33	1	100	100	MXL	0.04	0.0392465	0.0392465
Sim6564	I8_BC	I3_BC	20	KMostCommonInEachBlock	0.0425	0.33	1	100	100	MXL	0.0425	0.0518853	0.0319694
Sim6565	I8_BC	I3_BC	20	KMostCommonInEachBlock	0.045	0.33	1	100	100	MXL	0.045	0.0418797	0.0418797
Sim6566	I8_BC	I3_BC	20	KMostCommonInEachBlock	0.0475	0.33	1	100	100	MXL	0.0475	0.0438728	0.0438728
Sim6567	I8_BC	I3_BC	20	KMostCommonInEachBlock	0.05	0.33	1	100	100	MXL	0.05	0.0634407	0.0494185
Sim6568	I8_BC	I3_BC	20	KMostCommonInEachBlock	0.06	0.33	1	100	100	MXL	0.06	0.050645	0.050645
Sim6569	I8_BC	I3_BC	20	KMostCommonInEachBlock	0.07	0.33	1	100	100	MXL	0.07	0.0652989	0.0652989
Sim6570	I8_BC	I3_BC	20	KMostCommonInEachBlock	0.08	0.33	1	100	100	MXL	0.08	0.054262	0.054262
Sim6571	I8_BC	I3_BC	20	KMostCommonInEachBlock	0.09	0.33	1	100	100	MXL	0.09	0.0620719	0.0620719
Sim6572	I8_BC	I3_BC	20	KMostCommonInEachBlock	0.1	0.33	1	100	100	MXL	0.1	0.0938619	0.0938619
Sim6573	I8_BC	I3_BC	20	KMostCommonInEachBlock	0.15	0.33	1	100	100	MXL	0.15	0.143225	0.142583
Sim6574	I8_BC	I3_BC	20	KMostCommonInEachBlock	0.2	0.33	1	100	100	MXL	0.2	0.209296	0.186119
Sim6575	I8_BC	I3_BC	20	KMostCommonInEachBlock	0.25	0.33	1	100	100	MXL	0.25	0.226028	0.226027
Sim6576	I8_BC	I3_BC	20	KMostCommonInEachBlock	0.3	0.33	1	100	100	MXL	0.3	0.26771	0.26771
Sim6577	I8_BC	I3_BC	20	KMostCommonInEachBlock	0.35	0.33	1	100	100	MXL	0.35	0.326698	0.310266
Sim6578	I8_BC	I3_BC	20	KMostCommonInEachBlock	0.4	0.33	1	100	100	MXL	0.4	0.392749	0.390094
Sim6579	I8_BC	I3_BC	20	KMostCommonInEachBlock	0.45	0.33	1	100	100	MXL	0.45	0.402675	0.402675
Sim6580	I8_BC	I3_BC	20	KMostCommonInEachBlock	0.5	0.33	1	100	100	MXL	0.5	0.451179	0.451179
Sim6581	I8_BC	I3_BC	20	KMostCommonInEachBlock	0.6	0.33	1	100	100	MXL	0.6	0.590944	0.580547
Sim6582	I8_BC	I3_BC	20	KMostCommonInEachBlock	0.7	0.33	1	100	100	MXL	0.7	0.679254	0.670542
Sim6583	I8_BC	I3_BC	20	KMostCommonInEachBlock	0.8	0.33	1	100	100	MXL	0.8	0.791167	0.770989
Sim6584	I8_BC	I3_BC	20	KMostCommonInEachBlock	0.9	0.33	1	100	100	MXL	0.9	0.89131	0.868239
Sim6585	I8_BC	I3_BC	20	KMostCommonInEachBlock	0.95	0.33	1	100	100	MXL	0.95	0.974588	0.928948
Sim6586	I8_BC	I3_BC	20	KMostCommonInEachBlock	1	0.33	1	100	100	MXL	1	0.995864	0.993011
Sim6587	I2_BC	I3_BC	20	KMostCommonInEachBlock	0	0.33	1	100	100	MXL	0	1e-09	1e-09
Sim6588	I2_BC	I3_BC	20	KMostCommonInEachBlock	0.0001	0.33	1	100	100	MXL	0.0001	1e-09	1e-09
Sim6589	I2_BC	I3_BC	20	KMostCommonInEachBlock	0.0002	0.33	1	100	100	MXL	0.0002	0.000955617	0.000955645
Sim6590	I2_BC	I3_BC	20	KMostCommonInEachBlock	0.0003	0.33	1	100	100	MXL	0.0003	1e-09	1e-09
Sim6591	I2_BC	I3_BC	20	KMostCommonInEachBlock	0.0004	0.33	1	100	100	MXL	0.0004	1e-09	1e-09
Sim6592	I2_BC	I3_BC	20	KMostCommonInEachBlock	0.0005	0.33	1	100	100	MXL	0.0005	1e-09	1e-09
Sim6593	I2_BC	I3_BC	20	KMostCommonInEachBlock	0.0006	0.33	1	100	100	MXL	0.0006	1e-09	1e-09
Sim6594	I2_BC	I3_BC	20	KMostCommonInEachBlock	0.0007	0.33	1	100	100	MXL	0.0007	1e-09	1e-09
Sim6595	I2_BC	I3_BC	20	KMostCommonInEachBlock	0.0008	0.33	1	100	100	MXL	0.0008	1e-09	1e-09
Sim6596	I2_BC	I3_BC	20	KMostCommonInEachBlock	0.0009	0.33	1	100	100	MXL	0.0009	1e-09	1e-09
Sim6597	I2_BC	I3_BC	20	KMostCommonInEachBlock	0.001	0.33	1	100	100	MXL	0.001	0.00268101	0.00268101
Sim6598	I2_BC	I3_BC	20	KMostCommonInEachBlock	0.002	0.33	1	100	100	MXL	0.002	0.00183883	0.000936078
Sim6599	I2_BC	I3_BC	20	KMostCommonInEachBlock	0.003	0.33	1	100	100	MXL	0.003	1e-09	1e-09
Sim6600	I2_BC	I3_BC	20	KMostCommonInEachBlock	0.004	0.33	1	100	100	MXL	0.004	0.0046952	0.00469521
Sim6601	I2_BC	I3_BC	20	KMostCommonInEachBlock	0.005	0.33	1	100	100	MXL	0.005	0.00553449	0.00553449
Sim6602	I2_BC	I3_BC	20	KMostCommonInEachBlock	0.006	0.33	1	100	100	MXL	0.006	0.0109139	0.00545875
Sim6603	I2_BC	I3_BC	20	KMostCommonInEachBlock	0.007	0.33	1	100	100	MXL	0.007	0.00261596	0.00261596
Sim6604	I2_BC	I3_BC	20	KMostCommonInEachBlock	0.008	0.33	1	100	100	MXL	0.008	0.0119299	0.0119299
Sim6605	I2_BC	I3_BC	20	KMostCommonInEachBlock	0.009	0.33	1	100	100	MXL	0.009	0.00554387	0.00554387
Sim6606	I2_BC	I3_BC	20	KMostCommonInEachBlock	0.01	0.33	1	100	100	MXL	0.01	0.00933529	0.00933529
Sim6607	I2_BC	I3_BC	20	KMostCommonInEachBlock	0.011	0.33	1	100	100	MXL	0.011	0.00569272	0.00569272
Sim6608	I2_BC	I3_BC	20	KMostCommonInEachBlock	0.012	0.33	1	100	100	MXL	0.012	0.0097229	0.00972289
Sim6609	I2_BC	I3_BC	20	KMostCommonInEachBlock	0.013	0.33	1	100	100	MXL	0.013	0.00706689	0.00706684
Sim6610	I2_BC	I3_BC	20	KMostCommonInEachBlock	0.014	0.33	1	100	100	MXL	0.014	0.0151599	0.0151599
Sim6611	I2_BC	I3_BC	20	KMostCommonInEachBlock	0.015	0.33	1	100	100	MXL	0.015	0.0174797	0.0174797
Sim6612	I2_BC	I3_BC	20	KMostCommonInEachBlock	0.016	0.33	1	100	100	MXL	0.016	0.0310608	0.0151021
Sim6613	I2_BC	I3_BC	20	KMostCommonInEachBlock	0.017	0.33	1	100	100	MXL	0.017	0.0183776	0.0183776
Sim6614	I2_BC	I3_BC	20	KMostCommonInEachBlock	0.018	0.33	1	100	100	MXL	0.018	0.0153723	0.0153723
Sim6615	I2_BC	I3_BC	20	KMostCommonInEachBlock	0.019	0.33	1	100	100	MXL	0.019	0.0151899	0.0151899
Sim6616	I2_BC	I3_BC	20	KMostCommonInEachBlock	0.02	0.33	1	100	100	MXL	0.02	0.0145418	0.0145418
Sim6617	I2_BC	I3_BC	20	KMostCommonInEachBlock	0.0225	0.33	1	100	100	MXL	0.0225	0.0252299	0.0252299
Sim6618	I2_BC	I3_BC	20	KMostCommonInEachBlock	0.025	0.33	1	100	100	MXL	0.025	0.0233824	0.0233824
Sim6619	I2_BC	I3_BC	20	KMostCommonInEachBlock	0.0275	0.33	1	100	100	MXL	0.0275	0.0273099	0.0273099
Sim6620	I2_BC	I3_BC	20	KMostCommonInEachBlock	0.03	0.33	1	100	100	MXL	0.03	0.0356482	0.0356482
Sim6621	I2_BC	I3_BC	20	KMostCommonInEachBlock	0.0325	0.33	1	100	100	MXL	0.0325	0.0306401	0.0306256
Sim6622	I2_BC	I3_BC	20	KMostCommonInEachBlock	0.035	0.33	1	100	100	MXL	0.035	0.0490016	0.0332208
Sim6623	I2_BC	I3_BC	20	KMostCommonInEachBlock	0.0375	0.33	1	100	100	MXL	0.0375	0.0241289	0.0241289
Sim6624	I2_BC	I3_BC	20	KMostCommonInEachBlock	0.04	0.33	1	100	100	MXL	0.04	0.0358519	0.0327237
Sim6625	I2_BC	I3_BC	20	KMostCommonInEachBlock	0.0425	0.33	1	100	100	MXL	0.0425	0.0371258	0.0329212
Sim6626	I2_BC	I3_BC	20	KMostCommonInEachBlock	0.045	0.33	1	100	100	MXL	0.045	0.0448446	0.0448446
Sim6627	I2_BC	I3_BC	20	KMostCommonInEachBlock	0.0475	0.33	1	100	100	MXL	0.0475	0.0358512	0.0358512
Sim6628	I2_BC	I3_BC	20	KMostCommonInEachBlock	0.05	0.33	1	100	100	MXL	0.05	0.0660871	0.0450257
Sim6629	I2_BC	I3_BC	20	KMostCommonInEachBlock	0.06	0.33	1	100	100	MXL	0.06	0.0725352	0.0596682
Sim6630	I2_BC	I3_BC	20	KMostCommonInEachBlock	0.07	0.33	1	100	100	MXL	0.07	0.0800998	0.0645224
Sim6631	I2_BC	I3_BC	20	KMostCommonInEachBlock	0.08	0.33	1	100	100	MXL	0.08	0.0823108	0.0823108
Sim6632	I2_BC	I3_BC	20	KMostCommonInEachBlock	0.09	0.33	1	100	100	MXL	0.09	0.084618	0.0843889
Sim6633	I2_BC	I3_BC	20	KMostCommonInEachBlock	0.1	0.33	1	100	100	MXL	0.1	0.11827	0.087286
Sim6634	I2_BC	I3_BC	20	KMostCommonInEachBlock	0.15	0.33	1	100	100	MXL	0.15	0.203086	0.146098
Sim6635	I2_BC	I3_BC	20	KMostCommonInEachBlock	0.2	0.33	1	100	100	MXL	0.2	0.230818	0.217083
Sim6636	I2_BC	I3_BC	20	KMostCommonInEachBlock	0.25	0.33	1	100	100	MXL	0.25	0.244236	0.242193
Sim6637	I2_BC	I3_BC	20	KMostCommonInEachBlock	0.3	0.33	1	100	100	MXL	0.3	0.334998	0.291541
Sim6638	I2_BC	I3_BC	20	KMostCommonInEachBlock	0.35	0.33	1	100	100	MXL	0.35	0.403012	0.356682
Sim6639	I2_BC	I3_BC	20	KMostCommonInEachBlock	0.4	0.33	1	100	100	MXL	0.4	0.390919	0.378439
Sim6640	I2_BC	I3_BC	20	KMostCommonInEachBlock	0.45	0.33	1	100	100	MXL	0.45	0.470747	0.449427
Sim6641	I2_BC	I3_BC	20	KMostCommonInEachBlock	0.5	0.33	1	100	100	MXL	0.5	0.518216	0.488134
Sim6642	I2_BC	I3_BC	20	KMostCommonInEachBlock	0.6	0.33	1	100	100	MXL	0.6	0.610529	0.60884
Sim6643	I2_BC	I3_BC	20	KMostCommonInEachBlock	0.7	0.33	1	100	100	MXL	0.7	0.738202	0.711505
Sim6644	I2_BC	I3_BC	20	KMostCommonInEachBlock	0.8	0.33	1	100	100	MXL	0.8	0.774667	0.773258
Sim6645	I2_BC	I3_BC	20	KMostCommonInEachBlock	0.9	0.33	1	100	100	MXL	0.9	0.934084	0.89537
Sim6646	I2_BC	I3_BC	20	KMostCommonInEachBlock	0.95	0.33	1	100	100	MXL	0.95	0.971204	0.95025
Sim6647	I2_BC	I3_BC	20	KMostCommonInEachBlock	1	0.33	1	100	100	MXL	1	1	0.981302
Sim1062	I8_BC	I2_BC	2000000	Random	0	2	1	100	100	SAS	0	1e-09	1e-09
Sim1063	I8_BC	I2_BC	2000000	Random	0.0001	2	1	100	100	SAS	0.0001	0.000102109	0.000102105
Sim1064	I8_BC	I2_BC	2000000	Random	0.0002	2	1	100	100	SAS	0.0002	0.000146779	0.000224625
Sim1065	I8_BC	I2_BC	2000000	Random	0.0003	2	1	100	100	SAS	0.0003	0.000299396	0.000251833
Sim1066	I8_BC	I2_BC	2000000	Random	0.0004	2	1	100	100	SAS	0.0004	0.000416281	0.000435558
Sim1067	I8_BC	I2_BC	2000000	Random	0.0005	2	1	100	100	SAS	0.0005	0.000503594	0.00050356
Sim1068	I8_BC	I2_BC	2000000	Random	0.0006	2	1	100	100	SAS	0.0006	0.000839693	0.000496746
Sim1069	I8_BC	I2_BC	2000000	Random	0.0007	2	1	100	100	SAS	0.0007	0.00054432	0.000598728
Sim1070	I8_BC	I2_BC	2000000	Random	0.0008	2	1	100	100	SAS	0.0008	0.000823068	0.000761936
Sim1071	I8_BC	I2_BC	2000000	Random	0.0009	2	1	100	100	SAS	0.0009	0.00111621	0.000945481
Sim1072	I8_BC	I2_BC	2000000	Random	0.001	2	1	100	100	SAS	0.001	0.00131192	0.00102702
Sim1073	I8_BC	I2_BC	2000000	Random	0.002	2	1	100	100	SAS	0.002	0.00184864	0.00187091
Sim1074	I8_BC	I2_BC	2000000	Random	0.003	2	1	100	100	SAS	0.003	0.00301359	0.00307422
Sim1075	I8_BC	I2_BC	2000000	Random	0.004	2	1	100	100	SAS	0.004	0.00429104	0.00389284
Sim1076	I8_BC	I2_BC	2000000	Random	0.005	2	1	100	100	SAS	0.005	0.00493133	0.00489896
Sim1077	I8_BC	I2_BC	2000000	Random	0.006	2	1	100	100	SAS	0.006	0.00555258	0.00581609
Sim1078	I8_BC	I2_BC	2000000	Random	0.007	2	1	100	100	SAS	0.007	0.00676878	0.00688326
Sim1079	I8_BC	I2_BC	2000000	Random	0.008	2	1	100	100	SAS	0.008	0.00785803	0.00795614
Sim1080	I8_BC	I2_BC	2000000	Random	0.009	2	1	100	100	SAS	0.009	0.00931227	0.00921029
Sim1081	I8_BC	I2_BC	2000000	Random	0.01	2	1	100	100	SAS	0.01	0.00987136	0.0104992
Sim1082	I8_BC	I2_BC	2000000	Random	0.011	2	1	100	100	SAS	0.011	0.0106514	0.0109828
Sim1083	I8_BC	I2_BC	2000000	Random	0.012	2	1	100	100	SAS	0.012	0.0123326	0.0116273
Sim1084	I8_BC	I2_BC	2000000	Random	0.013	2	1	100	100	SAS	0.013	0.0132787	0.0124561
Sim1085	I8_BC	I2_BC	2000000	Random	0.014	2	1	100	100	SAS	0.014	0.0139121	0.0137908
Sim1086	I8_BC	I2_BC	2000000	Random	0.015	2	1	100	100	SAS	0.015	0.0148901	0.0149974
Sim1087	I8_BC	I2_BC	2000000	Random	0.016	2	1	100	100	SAS	0.016	0.0159003	0.0160092
Sim1088	I8_BC	I2_BC	2000000	Random	0.017	2	1	100	100	SAS	0.017	0.016813	0.016719
Sim1089	I8_BC	I2_BC	2000000	Random	0.018	2	1	100	100	SAS	0.018	0.0176381	0.0179524
Sim1090	I8_BC	I2_BC	2000000	Random	0.019	2	1	100	100	SAS	0.019	0.0188014	0.0191984
Sim1091	I8_BC	I2_BC	2000000	Random	0.02	2	1	100	100	SAS	0.02	0.0194411	0.0198942
Sim1092	I8_BC	I2_BC	2000000	Random	0.0225	2	1	100	100	SAS	0.0225	0.0220443	0.0220588
Sim1093	I8_BC	I2_BC	2000000	Random	0.025	2	1	100	100	SAS	0.025	0.024876	0.0246614
Sim1094	I8_BC	I2_BC	2000000	Random	0.0275	2	1	100	100	SAS	0.0275	0.0273959	0.0275444
Sim1095	I8_BC	I2_BC	2000000	Random	0.03	2	1	100	100	SAS	0.03	0.0292491	0.0298041
Sim1096	I8_BC	I2_BC	2000000	Random	0.0325	2	1	100	100	SAS	0.0325	0.0324968	0.0316036
Sim1097	I8_BC	I2_BC	2000000	Random	0.035	2	1	100	100	SAS	0.035	0.0336813	0.0341299
Sim1098	I8_BC	I2_BC	2000000	Random	0.0375	2	1	100	100	SAS	0.0375	0.0364359	0.0363102
Sim1099	I8_BC	I2_BC	2000000	Random	0.04	2	1	100	100	SAS	0.04	0.0396708	0.0391365
Sim1100	I8_BC	I2_BC	2000000	Random	0.0425	2	1	100	100	SAS	0.0425	0.0422034	0.0415284
Sim1101	I8_BC	I2_BC	2000000	Random	0.045	2	1	100	100	SAS	0.045	0.0441219	0.0447787
Sim1102	I8_BC	I2_BC	2000000	Random	0.0475	2	1	100	100	SAS	0.0475	0.0473872	0.0468166
Sim1103	I8_BC	I2_BC	2000000	Random	0.05	2	1	100	100	SAS	0.05	0.0490001	0.0487654
Sim1104	I8_BC	I2_BC	2000000	Random	0.06	2	1	100	100	SAS	0.06	0.0595243	0.0600706
Sim1105	I8_BC	I2_BC	2000000	Random	0.07	2	1	100	100	SAS	0.07	0.0689972	0.070431
Sim1106	I8_BC	I2_BC	2000000	Random	0.08	2	1	100	100	SAS	0.08	0.0792771	0.0782819
Sim1107	I8_BC	I2_BC	2000000	Random	0.09	2	1	100	100	SAS	0.09	0.0897251	0.0895219
Sim1108	I8_BC	I2_BC	2000000	Random	0.1	2	1	100	100	SAS	0.1	0.0995101	0.0989074
Sim1109	I8_BC	I2_BC	2000000	Random	0.15	2	1	100	100	SAS	0.15	0.147989	0.149275
Sim1110	I8_BC	I2_BC	2000000	Random	0.2	2	1	100	100	SAS	0.2	0.197306	0.197692
Sim1111	I8_BC	I2_BC	2000000	Random	0.25	2	1	100	100	SAS	0.25	0.246502	0.247005
Sim1112	I8_BC	I2_BC	2000000	Random	0.3	2	1	100	100	SAS	0.3	0.297782	0.297861
Sim1113	I8_BC	I2_BC	2000000	Random	0.35	2	1	100	100	SAS	0.35	0.34788	0.345424
Sim1114	I8_BC	I2_BC	2000000	Random	0.4	2	1	100	100	SAS	0.4	0.398069	0.396455
Sim1115	I8_BC	I2_BC	2000000	Random	0.45	2	1	100	100	SAS	0.45	0.449758	0.444737
Sim1116	I8_BC	I2_BC	2000000	Random	0.5	2	1	100	100	SAS	0.5	0.499586	0.494915
Sim1117	I8_BC	I2_BC	2000000	Random	0.6	2	1	100	100	SAS	0.6	0.597576	0.593712
Sim1118	I8_BC	I2_BC	2000000	Random	0.7	2	1	100	100	SAS	0.7	0.698729	0.692768
Sim1119	I8_BC	I2_BC	2000000	Random	0.8	2	1	100	100	SAS	0.8	0.800186	0.7911
Sim1120	I8_BC	I2_BC	2000000	Random	0.9	2	1	100	100	SAS	0.9	0.898545	0.890978
Sim1121	I8_BC	I2_BC	2000000	Random	0.95	2	1	100	100	SAS	0.95	0.950215	0.941607
Sim1122	I8_BC	I2_BC	2000000	Random	1	2	1	100	100	SAS	1	1	0.993531
Sim1123	I8_BC	I3_BC	2000000	Random	0	2	1	100	100	MXL	0	1e-09	1e-09
Sim1124	I8_BC	I3_BC	2000000	Random	0.0001	2	1	100	100	MXL	0.0001	0.000147673	0.00010376
Sim1125	I8_BC	I3_BC	2000000	Random	0.0002	2	1	100	100	MXL	0.0002	0.000155579	0.000228746
Sim1126	I8_BC	I3_BC	2000000	Random	0.0003	2	1	100	100	MXL	0.0003	0.000236927	0.000343093
Sim1127	I8_BC	I3_BC	2000000	Random	0.0004	2	1	100	100	MXL	0.0004	0.000681839	0.00030223
Sim1128	I8_BC	I3_BC	2000000	Random	0.0005	2	1	100	100	MXL	0.0005	0.000519755	0.000522679
Sim1129	I8_BC	I3_BC	2000000	Random	0.0006	2	1	100	100	MXL	0.0006	0.00100731	0.000549587
Sim1130	I8_BC	I3_BC	2000000	Random	0.0007	2	1	100	100	MXL	0.0007	0.000653319	0.000808311
Sim1131	I8_BC	I3_BC	2000000	Random	0.0008	2	1	100	100	MXL	0.0008	0.000930526	0.00074049
Sim1132	I8_BC	I3_BC	2000000	Random	0.0009	2	1	100	100	MXL	0.0009	0.000919387	0.000857238
Sim1133	I8_BC	I3_BC	2000000	Random	0.001	2	1	100	100	MXL	0.001	0.000881534	0.000840921
Sim1134	I8_BC	I3_BC	2000000	Random	0.002	2	1	100	100	MXL	0.002	0.00246047	0.00165616
Sim1135	I8_BC	I3_BC	2000000	Random	0.003	2	1	100	100	MXL	0.003	0.00284904	0.0026182
Sim1136	I8_BC	I3_BC	2000000	Random	0.004	2	1	100	100	MXL	0.004	0.00369818	0.00355781
Sim1137	I8_BC	I3_BC	2000000	Random	0.005	2	1	100	100	MXL	0.005	0.00486833	0.00470305
Sim1138	I8_BC	I3_BC	2000000	Random	0.006	2	1	100	100	MXL	0.006	0.00593283	0.00583939
Sim1139	I8_BC	I3_BC	2000000	Random	0.007	2	1	100	100	MXL	0.007	0.00682361	0.0065194
Sim1140	I8_BC	I3_BC	2000000	Random	0.008	2	1	100	100	MXL	0.008	0.00761165	0.00767771
Sim1141	I8_BC	I3_BC	2000000	Random	0.009	2	1	100	100	MXL	0.009	0.00848177	0.00854975
Sim1142	I8_BC	I3_BC	2000000	Random	0.01	2	1	100	100	MXL	0.01	0.00923214	0.00931836
Sim1143	I8_BC	I3_BC	2000000	Random	0.011	2	1	100	100	MXL	0.011	0.0100007	0.0101847
Sim1144	I8_BC	I3_BC	2000000	Random	0.012	2	1	100	100	MXL	0.012	0.0112795	0.0107798
Sim1145	I8_BC	I3_BC	2000000	Random	0.013	2	1	100	100	MXL	0.013	0.0124982	0.0123978
Sim1146	I8_BC	I3_BC	2000000	Random	0.014	2	1	100	100	MXL	0.014	0.0127577	0.0130756
Sim1147	I8_BC	I3_BC	2000000	Random	0.015	2	1	100	100	MXL	0.015	0.0145295	0.013734
Sim1148	I8_BC	I3_BC	2000000	Random	0.016	2	1	100	100	MXL	0.016	0.0159483	0.0152524
Sim1149	I8_BC	I3_BC	2000000	Random	0.017	2	1	100	100	MXL	0.017	0.0162319	0.016013
Sim1150	I8_BC	I3_BC	2000000	Random	0.018	2	1	100	100	MXL	0.018	0.0173491	0.0169251
Sim1151	I8_BC	I3_BC	2000000	Random	0.019	2	1	100	100	MXL	0.019	0.0177711	0.0180477
Sim1152	I8_BC	I3_BC	2000000	Random	0.02	2	1	100	100	MXL	0.02	0.0196369	0.0186117
Sim1153	I8_BC	I3_BC	2000000	Random	0.0225	2	1	100	100	MXL	0.0225	0.0204647	0.0209272
Sim1154	I8_BC	I3_BC	2000000	Random	0.025	2	1	100	100	MXL	0.025	0.0238337	0.0228625
Sim1155	I8_BC	I3_BC	2000000	Random	0.0275	2	1	100	100	MXL	0.0275	0.0268532	0.0258723
Sim1156	I8_BC	I3_BC	2000000	Random	0.03	2	1	100	100	MXL	0.03	0.0276759	0.0275456
Sim1157	I8_BC	I3_BC	2000000	Random	0.0325	2	1	100	100	MXL	0.0325	0.0308021	0.0296533
Sim1158	I8_BC	I3_BC	2000000	Random	0.035	2	1	100	100	MXL	0.035	0.0322957	0.0328044
Sim1159	I8_BC	I3_BC	2000000	Random	0.0375	2	1	100	100	MXL	0.0375	0.0355592	0.0347509
Sim1160	I8_BC	I3_BC	2000000	Random	0.04	2	1	100	100	MXL	0.04	0.0370495	0.037879
Sim1161	I8_BC	I3_BC	2000000	Random	0.0425	2	1	100	100	MXL	0.0425	0.0398794	0.0396093
Sim1162	I8_BC	I3_BC	2000000	Random	0.045	2	1	100	100	MXL	0.045	0.0437909	0.0416963
Sim1163	I8_BC	I3_BC	2000000	Random	0.0475	2	1	100	100	MXL	0.0475	0.0483786	0.0456238
Sim1164	I8_BC	I3_BC	2000000	Random	0.05	2	1	100	100	MXL	0.05	0.0489339	0.0456526
Sim1165	I8_BC	I3_BC	2000000	Random	0.06	2	1	100	100	MXL	0.06	0.0557879	0.0569114
Sim1166	I8_BC	I3_BC	2000000	Random	0.07	2	1	100	100	MXL	0.07	0.0686108	0.0645862
Sim1167	I8_BC	I3_BC	2000000	Random	0.08	2	1	100	100	MXL	0.08	0.0791557	0.0753813
Sim1168	I8_BC	I3_BC	2000000	Random	0.09	2	1	100	100	MXL	0.09	0.0879489	0.083658
Sim1169	I8_BC	I3_BC	2000000	Random	0.1	2	1	100	100	MXL	0.1	0.0965753	0.0935629
Sim1170	I8_BC	I3_BC	2000000	Random	0.15	2	1	100	100	MXL	0.15	0.142089	0.14057
Sim1171	I8_BC	I3_BC	2000000	Random	0.2	2	1	100	100	MXL	0.2	0.188575	0.187763
Sim1172	I8_BC	I3_BC	2000000	Random	0.25	2	1	100	100	MXL	0.25	0.245358	0.237033
Sim1173	I8_BC	I3_BC	2000000	Random	0.3	2	1	100	100	MXL	0.3	0.296209	0.284848
Sim1174	I8_BC	I3_BC	2000000	Random	0.35	2	1	100	100	MXL	0.35	0.350369	0.332568
Sim1175	I8_BC	I3_BC	2000000	Random	0.4	2	1	100	100	MXL	0.4	0.398484	0.380903
Sim1176	I8_BC	I3_BC	2000000	Random	0.45	2	1	100	100	MXL	0.45	0.450056	0.429323
Sim1177	I8_BC	I3_BC	2000000	Random	0.5	2	1	100	100	MXL	0.5	0.5046	0.475335
Sim1178	I8_BC	I3_BC	2000000	Random	0.6	2	1	100	100	MXL	0.6	0.606597	0.573088
Sim1179	I8_BC	I3_BC	2000000	Random	0.7	2	1	100	100	MXL	0.7	0.706803	0.672857
Sim1180	I8_BC	I3_BC	2000000	Random	0.8	2	1	100	100	MXL	0.8	0.810028	0.771045
Sim1181	I8_BC	I3_BC	2000000	Random	0.9	2	1	100	100	MXL	0.9	0.91514	0.872288
Sim1182	I8_BC	I3_BC	2000000	Random	0.95	2	1	100	100	MXL	0.95	0.923157	0.922526
Sim1183	I8_BC	I3_BC	2000000	Random	1	2	1	100	100	MXL	1	1	0.976803
Sim1184	I2_BC	I3_BC	2000000	Random	0	2	1	100	100	MXL	0	1e-09	1e-09
Sim1185	I2_BC	I3_BC	2000000	Random	0.0001	2	1	100	100	MXL	0.0001	6.80279e-05	0.000110526
Sim1186	I2_BC	I3_BC	2000000	Random	0.0002	2	1	100	100	MXL	0.0002	0.00027091	0.00018703
Sim1187	I2_BC	I3_BC	2000000	Random	0.0003	2	1	100	100	MXL	0.0003	0.000424151	0.000263532
Sim1188	I2_BC	I3_BC	2000000	Random	0.0004	2	1	100	100	MXL	0.0004	0.000848881	0.000408
Sim1189	I2_BC	I3_BC	2000000	Random	0.0005	2	1	100	100	MXL	0.0005	0.00116191	0.000552423
Sim1190	I2_BC	I3_BC	2000000	Random	0.0006	2	1	100	100	MXL	0.0006	0.000837607	0.000679821
Sim1191	I2_BC	I3_BC	2000000	Random	0.0007	2	1	100	100	MXL	0.0007	0.000825064	0.00070647
Sim1192	I2_BC	I3_BC	2000000	Random	0.0008	2	1	100	100	MXL	0.0008	0.00118987	0.000739237
Sim1193	I2_BC	I3_BC	2000000	Random	0.0009	2	1	100	100	MXL	0.0009	0.00100593	0.000807264
Sim1194	I2_BC	I3_BC	2000000	Random	0.001	2	1	100	100	MXL	0.001	0.001001	0.00090924
Sim1195	I2_BC	I3_BC	2000000	Random	0.002	2	1	100	100	MXL	0.002	0.00187435	0.00208765
Sim1196	I2_BC	I3_BC	2000000	Random	0.003	2	1	100	100	MXL	0.003	0.0029211	0.00306142
Sim1197	I2_BC	I3_BC	2000000	Random	0.004	2	1	100	100	MXL	0.004	0.00399336	0.00371053
Sim1198	I2_BC	I3_BC	2000000	Random	0.005	2	1	100	100	MXL	0.005	0.00560816	0.00494633
Sim1199	I2_BC	I3_BC	2000000	Random	0.006	2	1	100	100	MXL	0.006	0.00569822	0.00599388
Sim1200	I2_BC	I3_BC	2000000	Random	0.007	2	1	100	100	MXL	0.007	0.00714214	0.00723989
Sim1201	I2_BC	I3_BC	2000000	Random	0.008	2	1	100	100	MXL	0.008	0.00771705	0.00760467
Sim1202	I2_BC	I3_BC	2000000	Random	0.009	2	1	100	100	MXL	0.009	0.00866066	0.00882875
Sim1203	I2_BC	I3_BC	2000000	Random	0.01	2	1	100	100	MXL	0.01	0.010037	0.010018
Sim1204	I2_BC	I3_BC	2000000	Random	0.011	2	1	100	100	MXL	0.011	0.010594	0.0104339
Sim1205	I2_BC	I3_BC	2000000	Random	0.012	2	1	100	100	MXL	0.012	0.0117098	0.0117061
Sim1206	I2_BC	I3_BC	2000000	Random	0.013	2	1	100	100	MXL	0.013	0.012776	0.0123965
Sim1207	I2_BC	I3_BC	2000000	Random	0.014	2	1	100	100	MXL	0.014	0.0132834	0.013897
Sim1208	I2_BC	I3_BC	2000000	Random	0.015	2	1	100	100	MXL	0.015	0.0147783	0.014806
Sim1209	I2_BC	I3_BC	2000000	Random	0.016	2	1	100	100	MXL	0.016	0.0158908	0.0161246
Sim1210	I2_BC	I3_BC	2000000	Random	0.017	2	1	100	100	MXL	0.017	0.0171928	0.0163025
Sim1211	I2_BC	I3_BC	2000000	Random	0.018	2	1	100	100	MXL	0.018	0.0177392	0.0176892
Sim1212	I2_BC	I3_BC	2000000	Random	0.019	2	1	100	100	MXL	0.019	0.0179689	0.0189251
Sim1213	I2_BC	I3_BC	2000000	Random	0.02	2	1	100	100	MXL	0.02	0.0193458	0.0196336
Sim1214	I2_BC	I3_BC	2000000	Random	0.0225	2	1	100	100	MXL	0.0225	0.0222685	0.0219465
Sim1215	I2_BC	I3_BC	2000000	Random	0.025	2	1	100	100	MXL	0.025	0.024822	0.024447
Sim1216	I2_BC	I3_BC	2000000	Random	0.0275	2	1	100	100	MXL	0.0275	0.027337	0.0270371
Sim1217	I2_BC	I3_BC	2000000	Random	0.03	2	1	100	100	MXL	0.03	0.0286454	0.0297501
Sim1218	I2_BC	I3_BC	2000000	Random	0.0325	2	1	100	100	MXL	0.0325	0.0325621	0.0319489
Sim1219	I2_BC	I3_BC	2000000	Random	0.035	2	1	100	100	MXL	0.035	0.035052	0.0345011
Sim1220	I2_BC	I3_BC	2000000	Random	0.0375	2	1	100	100	MXL	0.0375	0.0368091	0.0356016
Sim1221	I2_BC	I3_BC	2000000	Random	0.04	2	1	100	100	MXL	0.04	0.0393127	0.0401874
Sim1222	I2_BC	I3_BC	2000000	Random	0.0425	2	1	100	100	MXL	0.0425	0.0422877	0.0423265
Sim1223	I2_BC	I3_BC	2000000	Random	0.045	2	1	100	100	MXL	0.045	0.0430371	0.0433669
Sim1224	I2_BC	I3_BC	2000000	Random	0.0475	2	1	100	100	MXL	0.0475	0.0469865	0.0468655
Sim1225	I2_BC	I3_BC	2000000	Random	0.05	2	1	100	100	MXL	0.05	0.0492269	0.0493974
Sim1226	I2_BC	I3_BC	2000000	Random	0.06	2	1	100	100	MXL	0.06	0.0597479	0.0588176
Sim1227	I2_BC	I3_BC	2000000	Random	0.07	2	1	100	100	MXL	0.07	0.0686697	0.0698617
Sim1228	I2_BC	I3_BC	2000000	Random	0.08	2	1	100	100	MXL	0.08	0.0786725	0.0774112
Sim1229	I2_BC	I3_BC	2000000	Random	0.09	2	1	100	100	MXL	0.09	0.0888953	0.0888031
Sim1230	I2_BC	I3_BC	2000000	Random	0.1	2	1	100	100	MXL	0.1	0.0988156	0.0980013
Sim1231	I2_BC	I3_BC	2000000	Random	0.15	2	1	100	100	MXL	0.15	0.146404	0.147546
Sim1232	I2_BC	I3_BC	2000000	Random	0.2	2	1	100	100	MXL	0.2	0.196044	0.196803
Sim1233	I2_BC	I3_BC	2000000	Random	0.25	2	1	100	100	MXL	0.25	0.245999	0.245553
Sim1234	I2_BC	I3_BC	2000000	Random	0.3	2	1	100	100	MXL	0.3	0.297698	0.295441
Sim1235	I2_BC	I3_BC	2000000	Random	0.35	2	1	100	100	MXL	0.35	0.350165	0.346553
Sim1236	I2_BC	I3_BC	2000000	Random	0.4	2	1	100	100	MXL	0.4	0.400405	0.395343
Sim1237	I2_BC	I3_BC	2000000	Random	0.45	2	1	100	100	MXL	0.45	0.450698	0.447392
Sim1238	I2_BC	I3_BC	2000000	Random	0.5	2	1	100	100	MXL	0.5	0.503159	0.496946
Sim1239	I2_BC	I3_BC	2000000	Random	0.6	2	1	100	100	MXL	0.6	0.604908	0.597105
Sim1240	I2_BC	I3_BC	2000000	Random	0.7	2	1	100	100	MXL	0.7	0.707496	0.697543
Sim1241	I2_BC	I3_BC	2000000	Random	0.8	2	1	100	100	MXL	0.8	0.812543	0.800887
Sim1242	I2_BC	I3_BC	2000000	Random	0.9	2	1	100	100	MXL	0.9	0.91402	0.902181
Sim1243	I2_BC	I3_BC	2000000	Random	0.95	2	1	100	100	MXL	0.95	0.963592	0.953394
Sim1244	I2_BC	I3_BC	2000000	Random	1	2	1	100	100	MXL	1	0.999884	0.999206
Sim1794	I8_BC	I2_BC	2000000	Random	0	0.33	1	100	100	SAS	0	1e-09	1e-09
Sim1795	I8_BC	I2_BC	2000000	Random	0.0001	0.33	1	100	100	SAS	0.0001	3.48883e-05	7.02233e-05
Sim1796	I8_BC	I2_BC	2000000	Random	0.0002	0.33	1	100	100	SAS	0.0002	0.000277998	0.000140076
Sim1797	I8_BC	I2_BC	2000000	Random	0.0003	0.33	1	100	100	SAS	0.0003	0.000460514	0.000115489
Sim1798	I8_BC	I2_BC	2000000	Random	0.0004	0.33	1	100	100	SAS	0.0004	0.000204605	0.000520876
Sim1799	I8_BC	I2_BC	2000000	Random	0.0005	0.33	1	100	100	SAS	0.0005	0.000511954	0.000348759
Sim1800	I8_BC	I2_BC	2000000	Random	0.0006	0.33	1	100	100	SAS	0.0006	0.000516553	0.000453803
Sim1801	I8_BC	I2_BC	2000000	Random	0.0007	0.33	1	100	100	SAS	0.0007	0.00124728	0.000524645
Sim1802	I8_BC	I2_BC	2000000	Random	0.0008	0.33	1	100	100	SAS	0.0008	0.00133193	0.00067131
Sim1803	I8_BC	I2_BC	2000000	Random	0.0009	0.33	1	100	100	SAS	0.0009	0.000671264	0.000733933
Sim1804	I8_BC	I2_BC	2000000	Random	0.001	0.33	1	100	100	SAS	0.001	0.000945882	0.00111572
Sim1805	I8_BC	I2_BC	2000000	Random	0.002	0.33	1	100	100	SAS	0.002	0.00187406	0.00201973
Sim1806	I8_BC	I2_BC	2000000	Random	0.003	0.33	1	100	100	SAS	0.003	0.00446425	0.00244852
Sim1807	I8_BC	I2_BC	2000000	Random	0.004	0.33	1	100	100	SAS	0.004	0.00425646	0.00389722
Sim1808	I8_BC	I2_BC	2000000	Random	0.005	0.33	1	100	100	SAS	0.005	0.00497587	0.00538104
Sim1809	I8_BC	I2_BC	2000000	Random	0.006	0.33	1	100	100	SAS	0.006	0.00625093	0.00593066
Sim1810	I8_BC	I2_BC	2000000	Random	0.007	0.33	1	100	100	SAS	0.007	0.00761641	0.00686251
Sim1811	I8_BC	I2_BC	2000000	Random	0.008	0.33	1	100	100	SAS	0.008	0.00916821	0.00751582
Sim1812	I8_BC	I2_BC	2000000	Random	0.009	0.33	1	100	100	SAS	0.009	0.0093221	0.00942112
Sim1813	I8_BC	I2_BC	2000000	Random	0.01	0.33	1	100	100	SAS	0.01	0.00999785	0.0102436
Sim1814	I8_BC	I2_BC	2000000	Random	0.011	0.33	1	100	100	SAS	0.011	0.0108521	0.0106779
Sim1815	I8_BC	I2_BC	2000000	Random	0.012	0.33	1	100	100	SAS	0.012	0.0116872	0.0126761
Sim1816	I8_BC	I2_BC	2000000	Random	0.013	0.33	1	100	100	SAS	0.013	0.0144811	0.0128109
Sim1817	I8_BC	I2_BC	2000000	Random	0.014	0.33	1	100	100	SAS	0.014	0.014892	0.0141393
Sim1818	I8_BC	I2_BC	2000000	Random	0.015	0.33	1	100	100	SAS	0.015	0.0147438	0.0146923
Sim1819	I8_BC	I2_BC	2000000	Random	0.016	0.33	1	100	100	SAS	0.016	0.016751	0.0148082
Sim1820	I8_BC	I2_BC	2000000	Random	0.017	0.33	1	100	100	SAS	0.017	0.017372	0.0170999
Sim1821	I8_BC	I2_BC	2000000	Random	0.018	0.33	1	100	100	SAS	0.018	0.017169	0.017705
Sim1822	I8_BC	I2_BC	2000000	Random	0.019	0.33	1	100	100	SAS	0.019	0.0180906	0.0186907
Sim1823	I8_BC	I2_BC	2000000	Random	0.02	0.33	1	100	100	SAS	0.02	0.0204024	0.0204468
Sim1824	I8_BC	I2_BC	2000000	Random	0.0225	0.33	1	100	100	SAS	0.0225	0.0244764	0.0222914
Sim1825	I8_BC	I2_BC	2000000	Random	0.025	0.33	1	100	100	SAS	0.025	0.0243205	0.025208
Sim1826	I8_BC	I2_BC	2000000	Random	0.0275	0.33	1	100	100	SAS	0.0275	0.0270953	0.0271863
Sim1827	I8_BC	I2_BC	2000000	Random	0.03	0.33	1	100	100	SAS	0.03	0.0299524	0.028946
Sim1828	I8_BC	I2_BC	2000000	Random	0.0325	0.33	1	100	100	SAS	0.0325	0.0312785	0.0319509
Sim1829	I8_BC	I2_BC	2000000	Random	0.035	0.33	1	100	100	SAS	0.035	0.0337324	0.0345363
Sim1830	I8_BC	I2_BC	2000000	Random	0.0375	0.33	1	100	100	SAS	0.0375	0.0357451	0.0378268
Sim1831	I8_BC	I2_BC	2000000	Random	0.04	0.33	1	100	100	SAS	0.04	0.0381408	0.0387996
Sim1832	I8_BC	I2_BC	2000000	Random	0.0425	0.33	1	100	100	SAS	0.0425	0.0460186	0.0419282
Sim1833	I8_BC	I2_BC	2000000	Random	0.045	0.33	1	100	100	SAS	0.045	0.0465183	0.0441022
Sim1834	I8_BC	I2_BC	2000000	Random	0.0475	0.33	1	100	100	SAS	0.0475	0.0482646	0.0443215
Sim1835	I8_BC	I2_BC	2000000	Random	0.05	0.33	1	100	100	SAS	0.05	0.0484288	0.0505877
Sim1836	I8_BC	I2_BC	2000000	Random	0.06	0.33	1	100	100	SAS	0.06	0.0585602	0.0588984
Sim1837	I8_BC	I2_BC	2000000	Random	0.07	0.33	1	100	100	SAS	0.07	0.0696137	0.0690454
Sim1838	I8_BC	I2_BC	2000000	Random	0.08	0.33	1	100	100	SAS	0.08	0.0775933	0.0776152
Sim1839	I8_BC	I2_BC	2000000	Random	0.09	0.33	1	100	100	SAS	0.09	0.088016	0.0874245
Sim1840	I8_BC	I2_BC	2000000	Random	0.1	0.33	1	100	100	SAS	0.1	0.0980794	0.098832
Sim1841	I8_BC	I2_BC	2000000	Random	0.15	0.33	1	100	100	SAS	0.15	0.15171	0.149181
Sim1842	I8_BC	I2_BC	2000000	Random	0.2	0.33	1	100	100	SAS	0.2	0.197129	0.19941
Sim1843	I8_BC	I2_BC	2000000	Random	0.25	0.33	1	100	100	SAS	0.25	0.245673	0.24747
Sim1844	I8_BC	I2_BC	2000000	Random	0.3	0.33	1	100	100	SAS	0.3	0.298957	0.298162
Sim1845	I8_BC	I2_BC	2000000	Random	0.35	0.33	1	100	100	SAS	0.35	0.343295	0.342501
Sim1846	I8_BC	I2_BC	2000000	Random	0.4	0.33	1	100	100	SAS	0.4	0.399535	0.395245
Sim1847	I8_BC	I2_BC	2000000	Random	0.45	0.33	1	100	100	SAS	0.45	0.445616	0.446066
Sim1848	I8_BC	I2_BC	2000000	Random	0.5	0.33	1	100	100	SAS	0.5	0.496946	0.494542
Sim1849	I8_BC	I2_BC	2000000	Random	0.6	0.33	1	100	100	SAS	0.6	0.598265	0.594376
Sim1850	I8_BC	I2_BC	2000000	Random	0.7	0.33	1	100	100	SAS	0.7	0.692856	0.694757
Sim1851	I8_BC	I2_BC	2000000	Random	0.8	0.33	1	100	100	SAS	0.8	0.793451	0.792286
Sim1852	I8_BC	I2_BC	2000000	Random	0.9	0.33	1	100	100	SAS	0.9	0.897492	0.891594
Sim1853	I8_BC	I2_BC	2000000	Random	0.95	0.33	1	100	100	SAS	0.95	0.946617	0.937296
Sim1854	I8_BC	I2_BC	2000000	Random	1	0.33	1	100	100	SAS	1	0.999024	0.995208
Sim1855	I8_BC	I3_BC	2000000	Random	0	0.33	1	100	100	MXL	0	1e-09	1e-09
Sim1856	I8_BC	I3_BC	2000000	Random	0.0001	0.33	1	100	100	MXL	0.0001	4.20943e-05	0.000124541
Sim1857	I8_BC	I3_BC	2000000	Random	0.0002	0.33	1	100	100	MXL	0.0002	0.000126748	8.43959e-05
Sim1858	I8_BC	I3_BC	2000000	Random	0.0003	0.33	1	100	100	MXL	0.0003	0.000422288	0.00025276
Sim1859	I8_BC	I3_BC	2000000	Random	0.0004	0.33	1	100	100	MXL	0.0004	0.000254708	0.000419465
Sim1860	I8_BC	I3_BC	2000000	Random	0.0005	0.33	1	100	100	MXL	0.0005	0.00050803	0.000423277
Sim1861	I8_BC	I3_BC	2000000	Random	0.0006	0.33	1	100	100	MXL	0.0006	0.00037592	0.000846279
Sim1862	I8_BC	I3_BC	2000000	Random	0.0007	0.33	1	100	100	MXL	0.0007	0.000296833	0.000611621
Sim1863	I8_BC	I3_BC	2000000	Random	0.0008	0.33	1	100	100	MXL	0.0008	0.00177271	0.000913366
Sim1864	I8_BC	I3_BC	2000000	Random	0.0009	0.33	1	100	100	MXL	0.0009	0.000757118	0.00118515
Sim1865	I8_BC	I3_BC	2000000	Random	0.001	0.33	1	100	100	MXL	0.001	0.00203245	0.00113102
Sim1866	I8_BC	I3_BC	2000000	Random	0.002	0.33	1	100	100	MXL	0.002	0.00185823	0.00211022
Sim1867	I8_BC	I3_BC	2000000	Random	0.003	0.33	1	100	100	MXL	0.003	0.0041032	0.00264528
Sim1868	I8_BC	I3_BC	2000000	Random	0.004	0.33	1	100	100	MXL	0.004	0.00398525	0.0032725
Sim1869	I8_BC	I3_BC	2000000	Random	0.005	0.33	1	100	100	MXL	0.005	0.00577397	0.00447162
Sim1870	I8_BC	I3_BC	2000000	Random	0.006	0.33	1	100	100	MXL	0.006	0.00741834	0.00616535
Sim1871	I8_BC	I3_BC	2000000	Random	0.007	0.33	1	100	100	MXL	0.007	0.00749667	0.00709616
Sim1872	I8_BC	I3_BC	2000000	Random	0.008	0.33	1	100	100	MXL	0.008	0.00795795	0.00682684
Sim1873	I8_BC	I3_BC	2000000	Random	0.009	0.33	1	100	100	MXL	0.009	0.0087143	0.00893854
Sim1874	I8_BC	I3_BC	2000000	Random	0.01	0.33	1	100	100	MXL	0.01	0.0101578	0.00802514
Sim1875	I8_BC	I3_BC	2000000	Random	0.011	0.33	1	100	100	MXL	0.011	0.0114443	0.00983409
Sim1876	I8_BC	I3_BC	2000000	Random	0.012	0.33	1	100	100	MXL	0.012	0.0124607	0.0116662
Sim1877	I8_BC	I3_BC	2000000	Random	0.013	0.33	1	100	100	MXL	0.013	0.0132709	0.0121572
Sim1878	I8_BC	I3_BC	2000000	Random	0.014	0.33	1	100	100	MXL	0.014	0.0161202	0.013019
Sim1879	I8_BC	I3_BC	2000000	Random	0.015	0.33	1	100	100	MXL	0.015	0.0136581	0.0152753
Sim1880	I8_BC	I3_BC	2000000	Random	0.016	0.33	1	100	100	MXL	0.016	0.0148545	0.0143976
Sim1881	I8_BC	I3_BC	2000000	Random	0.017	0.33	1	100	100	MXL	0.017	0.0156802	0.0159562
Sim1882	I8_BC	I3_BC	2000000	Random	0.018	0.33	1	100	100	MXL	0.018	0.0179882	0.0170446
Sim1883	I8_BC	I3_BC	2000000	Random	0.019	0.33	1	100	100	MXL	0.019	0.0209924	0.0175549
Sim1884	I8_BC	I3_BC	2000000	Random	0.02	0.33	1	100	100	MXL	0.02	0.019519	0.0193868
Sim1885	I8_BC	I3_BC	2000000	Random	0.0225	0.33	1	100	100	MXL	0.0225	0.0198284	0.0209649
Sim1886	I8_BC	I3_BC	2000000	Random	0.025	0.33	1	100	100	MXL	0.025	0.0245735	0.0228546
Sim1887	I8_BC	I3_BC	2000000	Random	0.0275	0.33	1	100	100	MXL	0.0275	0.0265373	0.0253866
Sim1888	I8_BC	I3_BC	2000000	Random	0.03	0.33	1	100	100	MXL	0.03	0.0269056	0.029103
Sim1889	I8_BC	I3_BC	2000000	Random	0.0325	0.33	1	100	100	MXL	0.0325	0.0311302	0.0308533
Sim1890	I8_BC	I3_BC	2000000	Random	0.035	0.33	1	100	100	MXL	0.035	0.0333282	0.0317049
Sim1891	I8_BC	I3_BC	2000000	Random	0.0375	0.33	1	100	100	MXL	0.0375	0.0349103	0.0358285
Sim1892	I8_BC	I3_BC	2000000	Random	0.04	0.33	1	100	100	MXL	0.04	0.037162	0.037102
Sim1893	I8_BC	I3_BC	2000000	Random	0.0425	0.33	1	100	100	MXL	0.0425	0.0421765	0.0414763
Sim1894	I8_BC	I3_BC	2000000	Random	0.045	0.33	1	100	100	MXL	0.045	0.0451484	0.0434438
Sim1895	I8_BC	I3_BC	2000000	Random	0.0475	0.33	1	100	100	MXL	0.0475	0.0441902	0.0451905
Sim1896	I8_BC	I3_BC	2000000	Random	0.05	0.33	1	100	100	MXL	0.05	0.0461103	0.0460693
Sim1897	I8_BC	I3_BC	2000000	Random	0.06	0.33	1	100	100	MXL	0.06	0.0576563	0.0576839
Sim1898	I8_BC	I3_BC	2000000	Random	0.07	0.33	1	100	100	MXL	0.07	0.0660712	0.0658108
Sim1899	I8_BC	I3_BC	2000000	Random	0.08	0.33	1	100	100	MXL	0.08	0.0766265	0.074187
Sim1900	I8_BC	I3_BC	2000000	Random	0.09	0.33	1	100	100	MXL	0.09	0.0843525	0.0861181
Sim1901	I8_BC	I3_BC	2000000	Random	0.1	0.33	1	100	100	MXL	0.1	0.0955891	0.0948311
Sim1902	I8_BC	I3_BC	2000000	Random	0.15	0.33	1	100	100	MXL	0.15	0.144951	0.139888
Sim1903	I8_BC	I3_BC	2000000	Random	0.2	0.33	1	100	100	MXL	0.2	0.194572	0.186816
Sim1904	I8_BC	I3_BC	2000000	Random	0.25	0.33	1	100	100	MXL	0.25	0.236605	0.238841
Sim1905	I8_BC	I3_BC	2000000	Random	0.3	0.33	1	100	100	MXL	0.3	0.292009	0.290384
Sim1906	I8_BC	I3_BC	2000000	Random	0.35	0.33	1	100	100	MXL	0.35	0.338714	0.33594
Sim1907	I8_BC	I3_BC	2000000	Random	0.4	0.33	1	100	100	MXL	0.4	0.39191	0.379082
Sim1908	I8_BC	I3_BC	2000000	Random	0.45	0.33	1	100	100	MXL	0.45	0.440809	0.429642
Sim1909	I8_BC	I3_BC	2000000	Random	0.5	0.33	1	100	100	MXL	0.5	0.488484	0.472384
Sim1910	I8_BC	I3_BC	2000000	Random	0.6	0.33	1	100	100	MXL	0.6	0.590573	0.57479
Sim1911	I8_BC	I3_BC	2000000	Random	0.7	0.33	1	100	100	MXL	0.7	0.693676	0.673556
Sim1912	I8_BC	I3_BC	2000000	Random	0.8	0.33	1	100	100	MXL	0.8	0.795357	0.766027
Sim1913	I8_BC	I3_BC	2000000	Random	0.9	0.33	1	100	100	MXL	0.9	0.904257	0.872998
Sim1914	I8_BC	I3_BC	2000000	Random	0.95	0.33	1	100	100	MXL	0.95	0.946422	0.920749
Sim1915	I8_BC	I3_BC	2000000	Random	1	0.33	1	100	100	MXL	1	0.978098	0.979057
Sim1916	I2_BC	I3_BC	2000000	Random	0	0.33	1	100	100	MXL	0	1e-09	1e-09
Sim1917	I2_BC	I3_BC	2000000	Random	0.0001	0.33	1	100	100	MXL	0.0001	1e-09	1e-09
Sim1918	I2_BC	I3_BC	2000000	Random	0.0002	0.33	1	100	100	MXL	0.0002	0.000252915	0.000137519
Sim1919	I2_BC	I3_BC	2000000	Random	0.0003	0.33	1	100	100	MXL	0.0003	0.000293544	0.000251022
Sim1920	I2_BC	I3_BC	2000000	Random	0.0004	0.33	1	100	100	MXL	0.0004	0.000501855	0.000418247
Sim1921	I2_BC	I3_BC	2000000	Random	0.0005	0.33	1	100	100	MXL	0.0005	0.000847736	0.000420478
Sim1922	I2_BC	I3_BC	2000000	Random	0.0006	0.33	1	100	100	MXL	0.0006	0.0010876	0.000544046
Sim1923	I2_BC	I3_BC	2000000	Random	0.0007	0.33	1	100	100	MXL	0.0007	0.000507602	0.000748586
Sim1924	I2_BC	I3_BC	2000000	Random	0.0008	0.33	1	100	100	MXL	0.0008	0.000375764	0.000806699
Sim1925	I2_BC	I3_BC	2000000	Random	0.0009	0.33	1	100	100	MXL	0.0009	0.000996908	0.000969262
Sim1926	I2_BC	I3_BC	2000000	Random	0.001	0.33	1	100	100	MXL	0.001	0.00108592	0.000843226
Sim1927	I2_BC	I3_BC	2000000	Random	0.002	0.33	1	100	100	MXL	0.002	0.00174573	0.00234865
Sim1928	I2_BC	I3_BC	2000000	Random	0.003	0.33	1	100	100	MXL	0.003	0.00378752	0.0029964
Sim1929	I2_BC	I3_BC	2000000	Random	0.004	0.33	1	100	100	MXL	0.004	0.00380624	0.00319045
Sim1930	I2_BC	I3_BC	2000000	Random	0.005	0.33	1	100	100	MXL	0.005	0.00453056	0.00482819
Sim1931	I2_BC	I3_BC	2000000	Random	0.006	0.33	1	100	100	MXL	0.006	0.00526692	0.00562865
Sim1932	I2_BC	I3_BC	2000000	Random	0.007	0.33	1	100	100	MXL	0.007	0.0092549	0.00799281
Sim1933	I2_BC	I3_BC	2000000	Random	0.008	0.33	1	100	100	MXL	0.008	0.00924177	0.00669705
Sim1934	I2_BC	I3_BC	2000000	Random	0.009	0.33	1	100	100	MXL	0.009	0.00891143	0.00832772
Sim1935	I2_BC	I3_BC	2000000	Random	0.01	0.33	1	100	100	MXL	0.01	0.00992074	0.00976295
Sim1936	I2_BC	I3_BC	2000000	Random	0.011	0.33	1	100	100	MXL	0.011	0.0110877	0.0108539
Sim1937	I2_BC	I3_BC	2000000	Random	0.012	0.33	1	100	100	MXL	0.012	0.0118141	0.0114873
Sim1938	I2_BC	I3_BC	2000000	Random	0.013	0.33	1	100	100	MXL	0.013	0.0125339	0.0125593
Sim1939	I2_BC	I3_BC	2000000	Random	0.014	0.33	1	100	100	MXL	0.014	0.0135469	0.0134361
Sim1940	I2_BC	I3_BC	2000000	Random	0.015	0.33	1	100	100	MXL	0.015	0.0200914	0.0147941
Sim1941	I2_BC	I3_BC	2000000	Random	0.016	0.33	1	100	100	MXL	0.016	0.0156754	0.0159659
Sim1942	I2_BC	I3_BC	2000000	Random	0.017	0.33	1	100	100	MXL	0.017	0.0163292	0.0160654
Sim1943	I2_BC	I3_BC	2000000	Random	0.018	0.33	1	100	100	MXL	0.018	0.0167009	0.0188016
Sim1944	I2_BC	I3_BC	2000000	Random	0.019	0.33	1	100	100	MXL	0.019	0.0189532	0.0188446
Sim1945	I2_BC	I3_BC	2000000	Random	0.02	0.33	1	100	100	MXL	0.02	0.019099	0.0219984
Sim1946	I2_BC	I3_BC	2000000	Random	0.0225	0.33	1	100	100	MXL	0.0225	0.0220006	0.0212011
Sim1947	I2_BC	I3_BC	2000000	Random	0.025	0.33	1	100	100	MXL	0.025	0.0238821	0.0228775
Sim1948	I2_BC	I3_BC	2000000	Random	0.0275	0.33	1	100	100	MXL	0.0275	0.0239917	0.0268547
Sim1949	I2_BC	I3_BC	2000000	Random	0.03	0.33	1	100	100	MXL	0.03	0.0297843	0.0288012
Sim1950	I2_BC	I3_BC	2000000	Random	0.0325	0.33	1	100	100	MXL	0.0325	0.0328277	0.0332794
Sim1951	I2_BC	I3_BC	2000000	Random	0.035	0.33	1	100	100	MXL	0.035	0.0353324	0.0343367
Sim1952	I2_BC	I3_BC	2000000	Random	0.0375	0.33	1	100	100	MXL	0.0375	0.0385345	0.0373166
Sim1953	I2_BC	I3_BC	2000000	Random	0.04	0.33	1	100	100	MXL	0.04	0.0370729	0.0401969
Sim1954	I2_BC	I3_BC	2000000	Random	0.0425	0.33	1	100	100	MXL	0.0425	0.0413284	0.0422052
Sim1955	I2_BC	I3_BC	2000000	Random	0.045	0.33	1	100	100	MXL	0.045	0.0429506	0.0461105
Sim1956	I2_BC	I3_BC	2000000	Random	0.0475	0.33	1	100	100	MXL	0.0475	0.0487336	0.0458856
Sim1957	I2_BC	I3_BC	2000000	Random	0.05	0.33	1	100	100	MXL	0.05	0.0489982	0.0481086
Sim1958	I2_BC	I3_BC	2000000	Random	0.06	0.33	1	100	100	MXL	0.06	0.0589285	0.05821
Sim1959	I2_BC	I3_BC	2000000	Random	0.07	0.33	1	100	100	MXL	0.07	0.0681087	0.0662153
Sim1960	I2_BC	I3_BC	2000000	Random	0.08	0.33	1	100	100	MXL	0.08	0.0780995	0.0784242
Sim1961	I2_BC	I3_BC	2000000	Random	0.09	0.33	1	100	100	MXL	0.09	0.0880885	0.0900636
Sim1962	I2_BC	I3_BC	2000000	Random	0.1	0.33	1	100	100	MXL	0.1	0.0968812	0.0996157
Sim1963	I2_BC	I3_BC	2000000	Random	0.15	0.33	1	100	100	MXL	0.15	0.144997	0.146184
Sim1964	I2_BC	I3_BC	2000000	Random	0.2	0.33	1	100	100	MXL	0.2	0.198364	0.198091
Sim1965	I2_BC	I3_BC	2000000	Random	0.25	0.33	1	100	100	MXL	0.25	0.248259	0.247862
Sim1966	I2_BC	I3_BC	2000000	Random	0.3	0.33	1	100	100	MXL	0.3	0.291364	0.29924
Sim1967	I2_BC	I3_BC	2000000	Random	0.35	0.33	1	100	100	MXL	0.35	0.345179	0.341557
Sim1968	I2_BC	I3_BC	2000000	Random	0.4	0.33	1	100	100	MXL	0.4	0.399871	0.390448
Sim1969	I2_BC	I3_BC	2000000	Random	0.45	0.33	1	100	100	MXL	0.45	0.447129	0.445404
Sim1970	I2_BC	I3_BC	2000000	Random	0.5	0.33	1	100	100	MXL	0.5	0.493878	0.496616
Sim1971	I2_BC	I3_BC	2000000	Random	0.6	0.33	1	100	100	MXL	0.6	0.600501	0.594093
Sim1972	I2_BC	I3_BC	2000000	Random	0.7	0.33	1	100	100	MXL	0.7	0.705047	0.698493
Sim1973	I2_BC	I3_BC	2000000	Random	0.8	0.33	1	100	100	MXL	0.8	0.806142	0.797315
Sim1974	I2_BC	I3_BC	2000000	Random	0.9	0.33	1	100	100	MXL	0.9	0.912361	0.902235
Sim1975	I2_BC	I3_BC	2000000	Random	0.95	0.33	1	100	100	MXL	0.95	0.959049	0.953796
Sim1976	I2_BC	I3_BC	2000000	Random	1	0.33	1	100	100	MXL	1	1	0.998395
Sim11012	I8_BC	I2_BC	2000000	Random	0.003	0.5	1	100	100	SAS	0.003	0.00313303	0.00313304
Sim11016	I8_BC	I2_BC	2000000	Random	0.007	0.5	1	100	100	SAS	0.007	0.00706513	0.00706513
Sim11035	I8_BC	I2_BC	2000000	Random	0.035	0.5	1	100	100	SAS	0.035	0.0349137	0.0341625
Sim11051	I8_BC	I2_BC	2000000	Random	0.35	0.5	1	100	100	SAS	0.35	0.34883	0.347132
Sim11053	I8_BC	I2_BC	2000000	Random	0.45	0.5	1	100	100	SAS	0.45	0.448304	0.446641
Sim11057	I8_BC	I2_BC	2000000	Random	0.8	0.5	1	100	100	SAS	0.8	0.79532	0.79203
Sim11194	I8_BC	I2_BC	2000000	Random	0.002	0.5	1	2	2	SAS	0.002	0.000604862	0.000604926
Sim11207	I8_BC	I2_BC	2000000	Random	0.015	0.5	1	2	2	SAS	0.015	0.0134021	0.00704358
Sim11216	I8_BC	I2_BC	2000000	Random	0.03	0.5	1	2	2	SAS	0.03	0.0296792	0.0149367
Sim11228	I8_BC	I2_BC	2000000	Random	0.09	0.5	1	2	2	SAS	0.09	0.0950872	0.0416139
Sim11393	I8_BC	I2_BC	2000000	Random	0.018	0.5	1	2	100	SAS	0.018	0.0152594	0.012672
Sim11407	I8_BC	I2_BC	2000000	Random	0.05	0.5	1	2	100	SAS	0.05	0.0482213	0.0364401
Sim11409	I8_BC	I2_BC	2000000	Random	0.07	0.5	1	2	100	SAS	0.07	0.0723085	0.0506211
Sim11415	I8_BC	I2_BC	2000000	Random	0.25	0.5	1	2	100	SAS	0.25	0.247977	0.177341
Sim11416	I8_BC	I2_BC	2000000	Random	0.3	0.5	1	2	100	SAS	0.3	0.298218	0.225289
Sim11560	I8_BC	I2_BC	2000000	Random	0.002	0.5	1	4	100	SAS	0.002	0.00373687	0.00196241
Sim11563	I8_BC	I2_BC	2000000	Random	0.005	0.5	1	4	100	SAS	0.005	0.00469556	0.00469556
Sim11567	I8_BC	I2_BC	2000000	Random	0.009	0.5	1	4	100	SAS	0.009	0.0093163	0.00819564
Sim11580	I8_BC	I2_BC	2000000	Random	0.025	0.5	1	4	100	SAS	0.025	0.0225992	0.0225647
Sim11740	I8_BC	I2_BC	2000000	Random	0.0008	0.5	1	6	100	SAS	0.0008	0.00137424	0.000671595
Sim11752	I8_BC	I2_BC	2000000	Random	0.011	0.5	1	6	100	SAS	0.011	0.0102828	0.0102828
Sim11759	I8_BC	I2_BC	2000000	Random	0.018	0.5	1	6	100	SAS	0.018	0.0181564	0.0170855
Sim11771	I8_BC	I2_BC	2000000	Random	0.045	0.5	1	6	100	SAS	0.045	0.0445447	0.0440543
Sim11773	I8_BC	I2_BC	2000000	Random	0.05	0.5	1	6	100	SAS	0.05	0.0476202	0.0475313
Sim11778	I8_BC	I2_BC	2000000	Random	0.1	0.5	1	6	100	SAS	0.1	0.098919	0.0961054
Sim11779	I8_BC	I2_BC	2000000	Random	0.15	0.5	1	6	100	SAS	0.15	0.146312	0.145062
Sim11782	I8_BC	I2_BC	2000000	Random	0.3	0.5	1	6	100	SAS	0.3	0.298832	0.295491
Sim11787	I8_BC	I2_BC	2000000	Random	0.6	0.5	1	6	100	SAS	0.6	0.59495	0.585149
Sim11788	I8_BC	I2_BC	2000000	Random	0.7	0.5	1	6	100	SAS	0.7	0.696772	0.687072
Sim11789	I8_BC	I2_BC	2000000	Random	0.8	0.5	1	6	100	SAS	0.8	0.795581	0.777791
Sim11790	I8_BC	I2_BC	2000000	Random	0.9	0.5	1	6	100	SAS	0.9	0.897069	0.872805
Sim11915	I8_BC	I2_BC	2000000	Random	0	0.33	1	100	100	SAS	0	1e-09	1e-09
Sim11926	I8_BC	I2_BC	2000000	Random	0.002	0.33	1	100	100	SAS	0.002	0.00226932	0.00226932
Sim11929	I8_BC	I2_BC	2000000	Random	0.005	0.33	1	100	100	SAS	0.005	0.00531883	0.00531882
Sim11930	I8_BC	I2_BC	2000000	Random	0.006	0.33	1	100	100	SAS	0.006	0.00570706	0.00570706
Sim11931	I8_BC	I2_BC	2000000	Random	0.007	0.33	1	100	100	SAS	0.007	0.00699076	0.00699076
Sim11932	I8_BC	I2_BC	2000000	Random	0.008	0.33	1	100	100	SAS	0.008	0.00750031	0.00750031
Sim11933	I8_BC	I2_BC	2000000	Random	0.009	0.33	1	100	100	SAS	0.009	0.00951509	0.00951509
Sim11936	I8_BC	I2_BC	2000000	Random	0.012	0.33	1	100	100	SAS	0.012	0.012154	0.012154
Sim11942	I8_BC	I2_BC	2000000	Random	0.018	0.33	1	100	100	SAS	0.018	0.0171519	0.0167914
Sim11943	I8_BC	I2_BC	2000000	Random	0.019	0.33	1	100	100	SAS	0.019	0.0190329	0.0185194
Sim11945	I8_BC	I2_BC	2000000	Random	0.0225	0.33	1	100	100	SAS	0.0225	0.0224809	0.0219048
Sim11947	I8_BC	I2_BC	2000000	Random	0.0275	0.33	1	100	100	SAS	0.0275	0.026738	0.0266577
Sim11951	I8_BC	I2_BC	2000000	Random	0.0375	0.33	1	100	100	SAS	0.0375	0.0385647	0.0377945
Sim11952	I8_BC	I2_BC	2000000	Random	0.04	0.33	1	100	100	SAS	0.04	0.0392519	0.0391957
Sim11956	I8_BC	I2_BC	2000000	Random	0.05	0.33	1	100	100	SAS	0.05	0.0505008	0.0505032
Sim11957	I8_BC	I2_BC	2000000	Random	0.06	0.33	1	100	100	SAS	0.06	0.0592811	0.0592811
Sim11958	I8_BC	I2_BC	2000000	Random	0.07	0.33	1	100	100	SAS	0.07	0.0701012	0.0701019
Sim11959	I8_BC	I2_BC	2000000	Random	0.08	0.33	1	100	100	SAS	0.08	0.0826593	0.0826593
Sim11962	I8_BC	I2_BC	2000000	Random	0.15	0.33	1	100	100	SAS	0.15	0.149435	0.149435
Sim11963	I8_BC	I2_BC	2000000	Random	0.2	0.33	1	100	100	SAS	0.2	0.198268	0.198268
Sim11964	I8_BC	I2_BC	2000000	Random	0.25	0.33	1	100	100	SAS	0.25	0.248007	0.248007
Sim11965	I8_BC	I2_BC	2000000	Random	0.3	0.33	1	100	100	SAS	0.3	0.295568	0.295568
Sim11966	I8_BC	I2_BC	2000000	Random	0.35	0.33	1	100	100	SAS	0.35	0.351684	0.350715
Sim11967	I8_BC	I2_BC	2000000	Random	0.4	0.33	1	100	100	SAS	0.4	0.394612	0.393122
Sim11968	I8_BC	I2_BC	2000000	Random	0.45	0.33	1	100	100	SAS	0.45	0.447527	0.44595
Sim12100	I8_BC	I2_BC	2000000	Random	0.0002	0.33	1	2	2	SAS	0.0002	0.000140455	7.02296e-05
Sim12127	I8_BC	I2_BC	2000000	Random	0.02	0.33	1	2	2	SAS	0.02	0.019998	0.00958165
Sim12142	I8_BC	I2_BC	2000000	Random	0.08	0.33	1	2	2	SAS	0.08	0.0700858	0.0351536
Sim12143	I8_BC	I2_BC	2000000	Random	0.09	0.33	1	2	2	SAS	0.09	0.0940079	0.039122
Sim12146	I8_BC	I2_BC	2000000	Random	0.2	0.33	1	2	2	SAS	0.2	0.198136	0.108516
Sim12149	I8_BC	I2_BC	2000000	Random	0.35	0.33	1	2	2	SAS	0.35	0.34847	0.150657
Sim12150	I8_BC	I2_BC	2000000	Random	0.4	0.33	1	2	2	SAS	0.4	0.409161	0.19018
Sim12151	I8_BC	I2_BC	2000000	Random	0.45	0.33	1	2	2	SAS	0.45	0.447371	0.243516
Sim12152	I8_BC	I2_BC	2000000	Random	0.5	0.33	1	2	2	SAS	0.5	0.493054	0.263155
Sim12153	I8_BC	I2_BC	2000000	Random	0.6	0.33	1	2	2	SAS	0.6	0.593692	0.288902
Sim12281	I8_BC	I2_BC	2000000	Random	0	0.33	1	2	100	SAS	0	1e-09	1e-09
Sim12295	I8_BC	I2_BC	2000000	Random	0.005	0.33	1	2	100	SAS	0.005	0.00414185	0.00398665
Sim12298	I8_BC	I2_BC	2000000	Random	0.008	0.33	1	2	100	SAS	0.008	0.00855236	0.00602193
Sim12299	I8_BC	I2_BC	2000000	Random	0.009	0.33	1	2	100	SAS	0.009	0.00844336	0.00646834
Sim12304	I8_BC	I2_BC	2000000	Random	0.014	0.33	1	2	100	SAS	0.014	0.0173001	0.0112706
Sim12306	I8_BC	I2_BC	2000000	Random	0.016	0.33	1	2	100	SAS	0.016	0.0144128	0.0114252
Sim12316	I8_BC	I2_BC	2000000	Random	0.035	0.33	1	2	100	SAS	0.035	0.0317916	0.0250363
Sim12322	I8_BC	I2_BC	2000000	Random	0.05	0.33	1	2	100	SAS	0.05	0.0446068	0.0361746
Sim12329	I8_BC	I2_BC	2000000	Random	0.2	0.33	1	2	100	SAS	0.2	0.197076	0.138428
Sim12330	I8_BC	I2_BC	2000000	Random	0.25	0.33	1	2	100	SAS	0.25	0.252122	0.199673
Sim12331	I8_BC	I2_BC	2000000	Random	0.3	0.33	1	2	100	SAS	0.3	0.294112	0.226264
Sim12332	I8_BC	I2_BC	2000000	Random	0.35	0.33	1	2	100	SAS	0.35	0.342563	0.252053
Sim12334	I8_BC	I2_BC	2000000	Random	0.45	0.33	1	2	100	SAS	0.45	0.444502	0.34634
Sim12337	I8_BC	I2_BC	2000000	Random	0.7	0.33	1	2	100	SAS	0.7	0.699068	0.516305
Sim12481	I8_BC	I2_BC	2000000	Random	0.008	0.33	1	4	100	SAS	0.008	0.00835189	0.00835189
Sim12483	I8_BC	I2_BC	2000000	Random	0.01	0.33	1	4	100	SAS	0.01	0.00951625	0.00909015
Sim12486	I8_BC	I2_BC	2000000	Random	0.013	0.33	1	4	100	SAS	0.013	0.0108638	0.0108638
Sim12487	I8_BC	I2_BC	2000000	Random	0.014	0.33	1	4	100	SAS	0.014	0.0142875	0.0133867
Sim12488	I8_BC	I2_BC	2000000	Random	0.015	0.33	1	4	100	SAS	0.015	0.0178112	0.013412
Sim12494	I8_BC	I2_BC	2000000	Random	0.0225	0.33	1	4	100	SAS	0.0225	0.0214334	0.019167
Sim12500	I8_BC	I2_BC	2000000	Random	0.0375	0.33	1	4	100	SAS	0.0375	0.0408301	0.0374657
Sim12506	I8_BC	I2_BC	2000000	Random	0.06	0.33	1	4	100	SAS	0.06	0.0598539	0.0540052
Sim12507	I8_BC	I2_BC	2000000	Random	0.07	0.33	1	4	100	SAS	0.07	0.0684291	0.0636723
Sim12512	I8_BC	I2_BC	2000000	Random	0.2	0.33	1	4	100	SAS	0.2	0.193939	0.183847
Sim12513	I8_BC	I2_BC	2000000	Random	0.25	0.33	1	4	100	SAS	0.25	0.246314	0.222133
Sim12514	I8_BC	I2_BC	2000000	Random	0.3	0.33	1	4	100	SAS	0.3	0.293329	0.281275
Sim12515	I8_BC	I2_BC	2000000	Random	0.35	0.33	1	4	100	SAS	0.35	0.348728	0.328073
Sim12516	I8_BC	I2_BC	2000000	Random	0.4	0.33	1	4	100	SAS	0.4	0.396207	0.37957
Sim12517	I8_BC	I2_BC	2000000	Random	0.45	0.33	1	4	100	SAS	0.45	0.446368	0.409368
Sim12518	I8_BC	I2_BC	2000000	Random	0.5	0.33	1	4	100	SAS	0.5	0.496692	0.471873
Sim12519	I8_BC	I2_BC	2000000	Random	0.6	0.33	1	4	100	SAS	0.6	0.600403	0.564504
Sim12649	I8_BC	I2_BC	2000000	Random	0.0002	0.33	1	6	100	SAS	0.0002	0.000174632	0.000174613
Sim12654	I8_BC	I2_BC	2000000	Random	0.0007	0.33	1	6	100	SAS	0.0007	0.0014952	0.000738013
Sim12665	I8_BC	I2_BC	2000000	Random	0.009	0.33	1	6	100	SAS	0.009	0.00927436	0.00927436
Sim12666	I8_BC	I2_BC	2000000	Random	0.01	0.33	1	6	100	SAS	0.01	0.00939786	0.00939787
Sim12669	I8_BC	I2_BC	2000000	Random	0.013	0.33	1	6	100	SAS	0.013	0.0146803	0.013615
Sim12673	I8_BC	I2_BC	2000000	Random	0.017	0.33	1	6	100	SAS	0.017	0.0162828	0.0162828
Sim12676	I8_BC	I2_BC	2000000	Random	0.02	0.33	1	6	100	SAS	0.02	0.0200049	0.0189579
Sim12681	I8_BC	I2_BC	2000000	Random	0.0325	0.33	1	6	100	SAS	0.0325	0.0297274	0.0297274
Sim12682	I8_BC	I2_BC	2000000	Random	0.035	0.33	1	6	100	SAS	0.035	0.0357148	0.0349735
Sim12687	I8_BC	I2_BC	2000000	Random	0.0475	0.33	1	6	100	SAS	0.0475	0.0462536	0.045379
Sim12688	I8_BC	I2_BC	2000000	Random	0.05	0.33	1	6	100	SAS	0.05	0.0478178	0.0458914
Sim12692	I8_BC	I2_BC	2000000	Random	0.09	0.33	1	6	100	SAS	0.09	0.090634	0.0901622
Sim12694	I8_BC	I2_BC	2000000	Random	0.15	0.33	1	6	100	SAS	0.15	0.148724	0.147313
Sim12695	I8_BC	I2_BC	2000000	Random	0.2	0.33	1	6	100	SAS	0.2	0.195822	0.195815
Sim12696	I8_BC	I2_BC	2000000	Random	0.25	0.33	1	6	100	SAS	0.25	0.247008	0.247008
Sim12697	I8_BC	I2_BC	2000000	Random	0.3	0.33	1	6	100	SAS	0.3	0.298007	0.289323
Sim12698	I8_BC	I2_BC	2000000	Random	0.35	0.33	1	6	100	SAS	0.35	0.347443	0.34152
Sim12699	I8_BC	I2_BC	2000000	Random	0.4	0.33	1	6	100	SAS	0.4	0.390833	0.390833
Sim12700	I8_BC	I2_BC	2000000	Random	0.45	0.33	1	6	100	SAS	0.45	0.450219	0.434167
Sim12701	I8_BC	I2_BC	2000000	Random	0.5	0.33	1	6	100	SAS	0.5	0.492957	0.488695
Sim12702	I8_BC	I2_BC	2000000	Random	0.6	0.33	1	6	100	SAS	0.6	0.590416	0.583007
